# Supplementary material for: Changes in Whey Proteome between Mediterranean and Murrah Buffalo Colostrum and Mature Milk Reflect Their Pharmaceutical and Medicinal Value
Source: Molecules. 2022 Feb 27;27(5):1575. doi: 10.3390/molecules27051575 (PMC8912021; doi:10.3390/molecules27051575)
Supplement: Supplementary file 1 [file molecules-27-01575-s001.zip]

Archive with 4 entries (3 files):
- molecules-1588243-supplementary/
- molecules-1588243-supplementary/Supplementary file 1.xlsx
- molecules-1588243-supplementary/Supplementary file 2.xlsx
- molecules-1588243-supplementary/Table S1.pdf
