# Supplementary material for: Changes in Whey Proteome between Mediterranean and Murrah Buffalo Colostrum and Mature Milk Reflect Their Pharmaceutical and Medicinal Value
Source: Molecules. 2022 Feb 27;27(5):1575. doi: 10.3390/molecules27051575 (PMC8912021; doi:10.3390/molecules27051575)
Supplement: Supplementary file 1 [file molecules-27-01575-s001.zip › molecules-1588243-supplementary/Supplementary file 1.xlsx]

## Sheet: Sheet1
Protein IDs	Majority protein IDs	Protein names	Gene names	Fasta headers	Number of proteins	Peptides	Razor + unique peptides	Unique peptides	Sequence coverage [%]	Mol. weight [kDa]	Sequence length	Score	Reporter intensity M1C	Reporter intensity M1N	Reporter intensity U1N	Reporter intensity U1C	Reporter intensity Mix1	Reporter intensity M2C	Reporter intensity M2N	Reporter intensity U2N	Reporter intensity U2C	Reporter intensity Mix2	Reporter intensity M3C	Reporter intensity M3N	Reporter intensity U3N	Reporter intensity U3C	Reporter intensity Mix4	Sequence coverage TMT1 [%]	Sequence coverage TMT2 [%]	Sequence coverage TMT3 [%]	Intensity	Intensity TMT1	Intensity TMT2	Intensity TMT3	Reporter intensity M1C	Reporter intensity M2C	Reporter intensity M3C	Reporter intensity M1N	Reporter intensity M2N	Reporter intensity M3N	Reporter intensity U1C	Reporter intensity U2C	Reporter intensity U3C	Reporter intensity U1N	Reporter intensity U2N	Reporter intensity U3N	species
P61603;A0A3Q1N8Q5	P61603;A0A3Q1N8Q5	10 kDa heat shock protein, mitochondrial	HSPE1	sp|P61603|CH10_BOVIN 10 kDa heat shock protein, mitochondrial OS=Bos taurus OX=9913 GN=HSPE1 PE=3 SV=2;tr|A0A3Q1N8Q5|A0A3Q1N8Q5_BOVIN 10 kDa heat shock protein, mitochondrial OS=Bos taurus OX=9913 GN=HSPE1 PE=1 SV=1	2	3	3	3	26.5	10.932	102	20.238	52708	35564	39711	65616	44211	31994	22642	25446	36168	25592	135290	106790	144190	144850	116080	7.8	7.8	26.5	317950000	94457000	93908000	129590000	1.19219	1.25016	1.16549	0.804415	0.88473	0.919969	1.48416	1.41325	1.24785	0.898215	0.994295	1.24216	biovine
Q32PA4	Q32PA4	14 kDa phosphohistidine phosphatase	PHPT1	sp|Q32PA4|PHP14_BOVIN 14 kDa phosphohistidine phosphatase OS=Bos taurus OX=9913 GN=PHPT1 PE=2 SV=1	1	2	2	2	13.6	13.93	125	16.539	43081	33950	27167	43450	44221	40532	32723	41152	49412	44864	137280	115990	88126	153130	127920	7.2	13.6	13.6	895380000	107560000	313420000	474410000	0.97422	0.903442	1.07317	0.767735	0.729382	0.906739	0.982565	1.10137	1.19708	0.614346	0.917261	0.688915	biovine
P68250;A0A140T894	P68250;A0A140T894	14-3-3 protein beta/alpha	YWHAB	sp|P68250|1433B_BOVIN 14-3-3 protein beta/alpha OS=Bos taurus OX=9913 GN=YWHAB PE=1 SV=2;tr|A0A140T894|A0A140T894_BOVIN 14-3-3 protein beta/alpha OS=Bos taurus OX=9913 GN=YWHAB PE=3 SV=1	2	8	2	2	28	28.081	246	244.53	79058	55526	45182	65289	60275	122390	88684	97802	90536	95914	168490	116150	144440	131330	129600	24	28	24.8	2514100000	776930000	884150000	853070000	1.31162	1.27604	1.30008	0.921211	0.92462	0.896219	1.08319	0.943929	1.01335	0.749598	1.01968	1.11451	biovine
A0A3Q1M119;P62261;A0A3Q1MP67	A0A3Q1M119;P62261;A0A3Q1MP67	14-3-3 protein epsilon	YWHAE	tr|A0A3Q1M119|A0A3Q1M119_BOVIN 14-3-3 protein epsilon OS=Bos taurus OX=9913 GN=YWHAE PE=1 SV=1;sp|P62261|1433E_BOVIN 14-3-3 protein epsilon OS=Bos taurus OX=9913 GN=YWHAE PE=2 SV=1;tr|A0A3Q1MP67|A0A3Q1MP67_BOVIN 14-3-3 protein epsilon OS=Bos taurus OX=9913	3	11	8	8	42.5	27.419	240	109.89	475430	461710	446050	570690	457150	443790	381160	419770	530370	414100	508570	491090	523530	641460	504910	30	37.5	39.6	3750800000	832610000	1138300000	1779900000	1.03999	1.0717	1.00725	1.00997	0.920454	0.972629	1.24836	1.28078	1.27044	0.975719	1.01369	1.03688	biovine
P68509	P68509	14-3-3 protein eta	YWHAH	sp|P68509|1433F_BOVIN 14-3-3 protein eta OS=Bos taurus OX=9913 GN=YWHAH PE=1 SV=2	1	9	5	5	36.6	28.211	246	279.11	227430	193690	232680	300220	220390	281530	254710	307000	367860	282800	308870	286070	327400	366980	302780	32.9	32.9	29.7	1075200000	315620000	432010000	327550000	1.03194	0.995509	1.02011	0.878851	0.900672	0.944811	1.36222	1.30078	1.21204	1.05576	1.08557	1.08131	biovine
A7Z057;P68252;A0A3Q1M2Q2	A7Z057;P68252	14-3-3 protein gamma	YWHAG	tr|A7Z057|A7Z057_BOVIN 14-3-3 protein gamma OS=Bos taurus OX=9913 GN=YWHAG PE=2 SV=1;sp|P68252|1433G_BOVIN 14-3-3 protein gamma OS=Bos taurus OX=9913 GN=YWHAG PE=1 SV=2	3	12	9	7	43.3	28.302	247	323.31	708000	657400	544170	800090	652660	861050	755930	597420	879590	722460	717600	673380	528380	765660	626400	39.3	38.9	40.5	19029000000	10181000000	3555300000	5292600000	1.08479	1.19183	1.14559	1.00726	1.04633	1.075	1.22589	1.21749	1.22232	0.833773	0.826925	0.843519	biovine
Q3SZI4;B0JYM5;A0A3Q1MQS3	Q3SZI4;B0JYM5;A0A3Q1MQS3	14-3-3 protein theta	YWHAQ	sp|Q3SZI4|1433T_BOVIN 14-3-3 protein theta OS=Bos taurus OX=9913 GN=YWHAQ PE=1 SV=1;tr|B0JYM5|B0JYM5_BOVIN Tyrosine 3-monooxygenase/tryptophan 5-monooxygenase activation protein, theta polypeptide OS=Bos taurus OX=9913 GN=YWHAQ PE=2 SV=1;tr|A0A3Q1MQS3|A0A3	3	8	3	3	24.9	27.764	245	323.31	21898	19974	27058	25679	22717	30713	28275	37566	40751	31920	164640	107890	115380	167890	119540	24.5	24.9	21.6	273500000	38721000	41490000	193290000	0.963948	0.962187	1.37728	0.879253	0.885808	0.902543	1.13039	1.27666	1.40447	1.19109	1.17688	0.9652	biovine
P63103;E1BDS9;A0A4D6DKI8	P63103	14-3-3 protein zeta/delta	YWHAZ	sp|P63103|1433Z_BOVIN 14-3-3 protein zeta/delta OS=Bos taurus OX=9913 GN=YWHAZ PE=1 SV=1	3	15	15	9	58.8	27.745	245	323.31	1302700	1063100	1115000	1354100	1105700	1336100	1147800	1234800	1389400	1173000	741050	613440	639280	795080	648490	54.7	55.1	48.2	6160600000	2497500000	1981100000	1682000000	1.17817	1.13905	1.14273	0.961472	0.978517	0.945951	1.22465	1.18448	1.22605	1.00841	1.05269	0.985798	biovine
P06623	P06623	2,3-cyclic-nucleotide 3-phosphodiesterase	CNP	sp|P06623|CN37_BOVIN 2,3-cyclic-nucleotide 3-phosphodiesterase OS=Bos taurus OX=9913 GN=CNP PE=2 SV=2	1	3	3	3	6	44.875	400	21.653	17958	26383	18224	17172	19066	1800.4	4690.5	4332.4	2310.3	3818.6	215930	232480	103640	210000	172140	5.5	5.5	6	535470000	178280000	127610000	229580000	0.941886	0.471482	1.25439	1.38377	1.22833	1.35053	0.900661	0.605012	1.21994	0.955838	1.13455	0.602068	biovine
A0A3Q1MDI3;Q2KI42	A0A3Q1MDI3;Q2KI42	26S proteasome non-ATPase regulatory subunit 11	PSMD11	tr|A0A3Q1MDI3|A0A3Q1MDI3_BOVIN 26S proteasome non-ATPase regulatory subunit 11 OS=Bos taurus OX=9913 GN=PSMD11 PE=4 SV=1;sp|Q2KI42|PSD11_BOVIN 26S proteasome non-ATPase regulatory subunit 11 OS=Bos taurus OX=9913 GN=PSMD11 PE=2 SV=3	2	2	2	2	5.9	45.847	408	19.623	39395	35637	44136	64707	43163	0	0	0	0	0	0	0	0	0	0	3.2	0	2.7	36132000	36132000	0	0	0.912703			0.825638			1.49913			1.02254			biovine
A0A3Q1MIA4;P56701	A0A3Q1MIA4;P56701	26S proteasome non-ATPase regulatory subunit 2	PSMD2	tr|A0A3Q1MIA4|A0A3Q1MIA4_BOVIN 26S proteasome non-ATPase regulatory subunit 2 OS=Bos taurus OX=9913 GN=PSMD2 PE=1 SV=1;sp|P56701|PSMD2_BOVIN 26S proteasome non-ATPase regulatory subunit 2 OS=Bos taurus OX=9913 GN=PSMD2 PE=1 SV=2	2	4	4	4	4.9	99.645	898	26.046	0	0	0	0	0	24943	13161	18377	32586	20759	104360	63610	96667	146730	104020	0	0.8	4.1	182400000	0	34373000	148030000		1.20155	1.00327		0.63399	0.611517		1.56973	1.41059		0.885255	0.929312	biovine
Q2KJ46	Q2KJ46	26S proteasome non-ATPase regulatory subunit 3	PSMD3	sp|Q2KJ46|PSMD3_BOVIN 26S proteasome non-ATPase regulatory subunit 3 OS=Bos taurus OX=9913 GN=PSMD3 PE=2 SV=1	1	2	2	2	3.9	60.956	534	14.087	50434	47924	53948	77181	49958	0	0	0	0	0	0	0	0	0	0	1.7	0	2.2	40875000	40875000	0	0	1.00953			0.959286			1.54492			1.07987			biovine
A0A3Q1M1W9;Q3T030	A0A3Q1M1W9;Q3T030	26S proteasome regulatory subunit 6B	PSMC4	tr|A0A3Q1M1W9|A0A3Q1M1W9_BOVIN 26S proteasome regulatory subunit 6B OS=Bos taurus OX=9913 GN=PSMC4 PE=1 SV=1;sp|Q3T030|PRS6B_BOVIN 26S proteasome regulatory subunit 6B OS=Bos taurus OX=9913 GN=PSMC4 PE=2 SV=1	2	2	2	2	5.2	43.661	385	15.884	97234	76805	138980	106880	96393	33041	25785	47529	36739	32422	164060	102460	178190	182770	146550	5.2	2.6	2.6	662960000	169030000	237930000	256000000	1.00872	1.01909	1.11948	0.79679	0.795293	0.699147	1.10879	1.13315	1.24715	1.44181	1.46595	1.2159	biovine
Q148N0;A0A3Q1MVL5;A0A3Q1NKS6;A8KC82	Q148N0;A0A3Q1MVL5;A0A3Q1NKS6;A8KC82	2-oxoglutarate dehydrogenase, mitochondrial	OGDH	sp|Q148N0|ODO1_BOVIN 2-oxoglutarate dehydrogenase, mitochondrial OS=Bos taurus OX=9913 GN=OGDH PE=2 SV=1;tr|A0A3Q1MVL5|A0A3Q1MVL5_BOVIN 2-oxoglutarate dehydrogenase, mitochondrial OS=Bos taurus OX=9913 GN=OGDH PE=1 SV=1;tr|A0A3Q1NKS6|A0A3Q1NKS6_BOVIN 2-oxo	4	6	6	4	4.3	115.81	1023	263.6	259340	227520	191190	281830	228030	291740	291080	233720	291450	259560	140100	133450	116760	119410	112450	4.1	2.5	2.3	2270500000	874650000	836090000	559800000	1.13731	1.12398	1.24589	0.997763	1.12144	1.18675	1.23593	1.12286	1.06189	0.838442	0.900447	1.03833	biovine
Q6PTA0;A0A3Q1LPX4;Q3ZC79;F6RJG0	Q6PTA0;A0A3Q1LPX4;Q3ZC79;F6RJG0	3-hydroxy-3-methylglutaryl-coenzyme A synthase 1 (Fragment)	HMGCS1	tr|Q6PTA0|Q6PTA0_BOVIN 3-hydroxy-3-methylglutaryl-coenzyme A synthase 1 (Fragment) OS=Bos taurus OX=9913 GN=HMGCS1 PE=2 SV=1;tr|A0A3Q1LPX4|A0A3Q1LPX4_BOVIN 3-hydroxy-3-methylglutaryl coenzyme A synthase OS=Bos taurus OX=9913 GN=HMGCS1 PE=1 SV=1;tr|Q3ZC79|Q	4	2	2	2	10	27.633	251	17.741	41935	38632	60493	94947	52912	29611	24871	37360	69523	36384	33570	26412	37164	68125	37704	10	5.2	10	134960000	62268000	33854000	38841000	0.792542	0.813847	0.890356	0.730118	0.68357	0.700509	1.79443	1.91081	1.80684	1.14328	1.02682	0.985678	biovine
Q3T0F4	Q3T0F4	40S ribosomal protein S10	RPS10	sp|Q3T0F4|RS10_BOVIN 40S ribosomal protein S10 OS=Bos taurus OX=9913 GN=RPS10 PE=2 SV=1	1	5	5	5	24.8	18.898	165	212.11	109070	85008	130940	158890	98066	77998	75084	114970	103290	83841	130440	99133	193200	179670	120350	24.8	13.9	18.2	3030000000	1083100000	632430000	1314500000	1.11221	0.930309	1.08384	0.866845	0.895552	0.823706	1.62024	1.23197	1.4929	1.33522	1.37129	1.60532	biovine
Q3T0V4;A0A3G7FIP1;A1XED6	Q3T0V4	40S ribosomal protein S11	RPS11	sp|Q3T0V4|RS11_BOVIN 40S ribosomal protein S11 OS=Bos taurus OX=9913 GN=RPS11 PE=2 SV=3	3	5	5	5	32.9	18.431	158	35.009	79121	52279	101510	159960	91913	161210	112850	192910	288580	163340	228600	133310	233210	251020	186180	16.5	27.8	25.9	961560000	168440000	577460000	215660000	0.860825	0.98696	1.22784	0.568788	0.69089	0.716028	1.74034	1.76674	1.34827	1.10441	1.18103	1.25261	biovine
Q76I81;A0A3Q1M0C0;A0A3Q1LSF9;A0A3Q1MSH8;A0A3Q1MK96;E1BCB7	Q76I81;A0A3Q1M0C0;A0A3Q1LSF9;A0A3Q1MSH8;A0A3Q1MK96	40S ribosomal protein S12	RPS12	sp|Q76I81|RS12_BOVIN 40S ribosomal protein S12 OS=Bos taurus OX=9913 GN=RPS12 PE=2 SV=1;tr|A0A3Q1M0C0|A0A3Q1M0C0_BOVIN 40S ribosomal protein S12 OS=Bos taurus OX=9913 GN=RPS12 PE=3 SV=1;tr|A0A3Q1LSF9|A0A3Q1LSF9_BOVIN 40S ribosomal protein S12 OS=Bos taurus	6	4	4	4	37.9	14.515	132	47.334	66208	40162	63274	108180	56737	46956	55417	43048	57127	49644	90597	126580	144880	129910	116310	31.8	15.2	21.2	294800000	135150000	44249000	115390000	1.16693	0.945854	0.778927	0.707863	1.11629	1.0883	1.90669	1.15073	1.11693	1.11522	0.867134	1.24564	biovine
Q56K10;A0A3Q1M3W4	Q56K10;A0A3Q1M3W4	40S ribosomal protein S15	RPS15	sp|Q56K10|RS15_BOVIN 40S ribosomal protein S15 OS=Bos taurus OX=9913 GN=RPS15 PE=2 SV=3;tr|A0A3Q1M3W4|A0A3Q1M3W4_BOVIN 40S ribosomal protein S15 OS=Bos taurus OX=9913 GN=RPS15 PE=1 SV=1	2	2	2	2	13.8	17.026	145	17.156	21702	12259	29204	24860	20470	0	0	0	0	0	4411.3	1464.9	7918.2	6453.9	4104.4	13.8	0	13.8	400870000	313550000	0	87312000	1.06019		1.07477	0.598876		0.35691	1.21446		1.57243	1.42667		1.9292	biovine
Q76I82;G3N3S3;H9KUV3;G3N206;E1BLY1;A0A3Q1MX59;A0A3Q1N943	Q76I82;G3N3S3;H9KUV3;G3N206;E1BLY1	40S ribosomal protein S15a	RPS15A	sp|Q76I82|RS15A_BOVIN 40S ribosomal protein S15a OS=Bos taurus OX=9913 GN=RPS15A PE=2 SV=1;tr|G3N3S3|G3N3S3_BOVIN Uncharacterized protein OS=Bos taurus OX=9913 PE=3 SV=1;tr|H9KUV3|H9KUV3_BOVIN Uncharacterized protein OS=Bos taurus OX=9913 GN=LOC619131 PE=3	7	3	3	3	23.1	14.839	130	20.299	28267	46330	61214	24159	36699	24144	39261	51538	21622	32436	53925	71867	106990	68710	69047	10.8	10.8	23.1	925730000	280010000	313880000	331840000	0.770239	0.744358	0.78099	1.26243	1.21041	1.04084	0.658301	0.666605	0.995119	1.668	1.58891	1.54952	biovine
Q3T0X6;A0A3Q1LQ87;E1BAT6	Q3T0X6;A0A3Q1LQ87;E1BAT6	40S ribosomal protein S16	RPS16	sp|Q3T0X6|RS16_BOVIN 40S ribosomal protein S16 OS=Bos taurus OX=9913 GN=RPS16 PE=2 SV=3;tr|A0A3Q1LQ87|A0A3Q1LQ87_BOVIN 40S ribosomal protein S16 OS=Bos taurus OX=9913 GN=RPS16 PE=3 SV=1;tr|E1BAT6|E1BAT6_BOVIN Uncharacterized protein OS=Bos taurus OX=9913 P	3	2	2	2	13	16.445	146	12.046	47826	37827	68349	64134	51305	64333	71842	85121	74916	67700	19746	21185	20627	24902	19058	4.8	13	8.2	348540000	174560000	128780000	45197000	0.93219	0.950266	1.0361	0.737297	1.06118	1.11161	1.25005	1.10659	1.30664	1.33221	1.25733	1.08233	biovine
Q32PD5;A0A3Q1M6V0;E1BHA5;A0A3Q1MHK8	Q32PD5;A0A3Q1M6V0;E1BHA5	40S ribosomal protein S19	RPS19	sp|Q32PD5|RS19_BOVIN 40S ribosomal protein S19 OS=Bos taurus OX=9913 GN=RPS19 PE=2 SV=3;tr|A0A3Q1M6V0|A0A3Q1M6V0_BOVIN 40S ribosomal protein S19 OS=Bos taurus OX=9913 GN=RPS19 PE=1 SV=1;tr|E1BHA5|E1BHA5_BOVIN Uncharacterized protein OS=Bos taurus OX=9913 P	4	5	5	5	34.5	16.06	145	49.964	290880	118400	203920	466710	208610	319460	126690	257710	485330	237030	411670	195290	373650	632290	317190	24.1	17.9	30.3	853090000	316840000	277340000	258900000	1.39437	1.34776	1.29787	0.567566	0.534489	0.615688	2.23724	2.04755	1.99341	0.977518	1.08725	1.178	biovine
O18789;M5FJW2;A0A452DIA7;A0A3Q1MAT9;Q862M9;A0A3Q1NLL5;A0A3Q1M656;Q862E0	O18789;M5FJW2;A0A452DIA7;A0A3Q1MAT9	40S ribosomal protein S2	RPS2	sp|O18789|RS2_BOVIN 40S ribosomal protein S2 OS=Bos taurus OX=9913 GN=RPS2 PE=2 SV=2;tr|M5FJW2|M5FJW2_BOVIN 40S ribosomal protein S2 OS=Bos taurus OX=9913 GN=RPS2 PE=3 SV=1;tr|A0A452DIA7|A0A452DIA7_BOVIN 40S ribosomal protein S2 OS=Bos taurus OX=9913 GN=RP	8	5	5	2	17.7	31.235	293	116.87	247140	161330	300540	444900	252190	84212	74282	167640	181060	126760	226850	146710	272250	461500	250150	14.3	7.8	15	748930000	279230000	165500000	304200000	0.979975	0.664342	0.906856	0.639716	0.586005	0.586488	1.76415	1.42837	1.84489	1.19172	1.3225	1.08835	biovine
Q3ZBH8;A0A3Q1LKL0;A0A3Q1MN57;A0A3Q1MER0;A0A3Q1MZK6;A0A3Q1MH89	Q3ZBH8;A0A3Q1LKL0;A0A3Q1MN57	40S ribosomal protein S20	RPS20	sp|Q3ZBH8|RS20_BOVIN 40S ribosomal protein S20 OS=Bos taurus OX=9913 GN=RPS20 PE=3 SV=1;tr|A0A3Q1LKL0|A0A3Q1LKL0_BOVIN Ribosomal_S10 domain-containing protein OS=Bos taurus OX=9913 PE=4 SV=1;tr|A0A3Q1MN57|A0A3Q1MN57_BOVIN Ribosomal_S10 domain-containing pr	6	3	3	3	26.9	13.373	119	23.916	49772	55668	49069	44545	47951	78380	75544	112200	174410	103980	73657	73558	99180	215670	101950	9.2	26.9	26.9	1013000000	228590000	182510000	601930000	1.03798	0.753799	0.722482	1.16094	0.726524	0.721511	0.928969	1.67734	2.11545	1.02332	1.07905	0.97283	biovine
Q3T199;E1BEQ3;E1B8G4	Q3T199;E1BEQ3;E1B8G4	40S ribosomal protein S23	RPS23	sp|Q3T199|RS23_BOVIN 40S ribosomal protein S23 OS=Bos taurus OX=9913 GN=RPS23 PE=2 SV=1;tr|E1BEQ3|E1BEQ3_BOVIN Uncharacterized protein OS=Bos taurus OX=9913 PE=3 SV=1;tr|E1B8G4|E1B8G4_BOVIN Uncharacterized protein OS=Bos taurus OX=9913 PE=3 SV=2	3	3	3	3	16.1	15.807	143	21.188	26732	11310	14016	29616	19623	27298	15096	15606	28494	18292	120640	58097	104460	136070	76902	7.7	7.7	16.1	229640000	41321000	57866000	130450000	1.36228	1.49235	1.56875	0.576364	0.825279	0.755468	1.50925	1.55773	1.76939	0.714264	0.85316	1.35835	biovine
A1XED9;Q56JV1;F1MB60;A0A3Q1LT60	A1XED9;Q56JV1;F1MB60	40S ribosomal protein S26 (Fragment)		tr|A1XED9|A1XED9_BOVIN 40S ribosomal protein S26 (Fragment) OS=Bos taurus OX=9913 PE=2 SV=1;sp|Q56JV1|RS26_BOVIN 40S ribosomal protein S26 OS=Bos taurus OX=9913 GN=RPS26 PE=3 SV=3;tr|F1MB60|F1MB60_BOVIN 40S ribosomal protein S26 OS=Bos taurus OX=9913 GN=RP	4	3	3	3	31.2	12.34	109	48.619	66848	69410	102900	84652	70769	46305	38711	86781	70884	53541	67209	45503	91731	89547	61802	31.2	24.8	31.2	430400000	189460000	94656000	146280000	0.944594	0.864851	1.08749	0.980797	0.723016	0.736271	1.19617	1.32392	1.44893	1.45403	1.62083	1.48427	biovine
Q56JX6	Q56JX6	40S ribosomal protein S28	RPS28	sp|Q56JX6|RS28_BOVIN 40S ribosomal protein S28 OS=Bos taurus OX=9913 GN=RPS28 PE=3 SV=1	1	2	2	2	33.3	7.8409	69	30.905	17087	11802	24100	55826	22310	37170	25570	40648	67763	37521	24751	17374	33043	56847	29347	15.9	33.3	33.3	1278200000	363330000	254480000	660370000	0.76589	0.990645	0.843391	0.529	0.681485	0.59202	2.50229	1.806	1.93706	1.08023	1.08334	1.12594	biovine
Q56JV9;G3N262;Q862R1;Q862H3	Q56JV9;G3N262;Q862R1	40S ribosomal protein S3a	RPS3A	sp|Q56JV9|RS3A_BOVIN 40S ribosomal protein S3a OS=Bos taurus OX=9913 GN=RPS3A PE=2 SV=3;tr|G3N262|G3N262_BOVIN 40S ribosomal protein S3a OS=Bos taurus OX=9913 GN=RPS3A PE=3 SV=1;tr|Q862R1|Q862R1_BOVIN Similar to ribosomal protein S3a (Fragment) OS=Bos taur	4	4	4	4	13.6	29.945	264	82.496	78691	54917	85622	137100	85743	214350	160840	206080	297280	204240	129220	91803	143190	224090	139320	10.2	13.6	13.6	4061000000	1611300000	1957200000	492550000	0.917754	1.0495	0.927505	0.640484	0.787505	0.658936	1.59896	1.45554	1.60846	0.998589	1.00901	1.02778	biovine
P79103;G3N267;F1MJH2;A2VE06;A0A3Q1LQD0;G3N0K3;Q2XW10;E1BGR7	P79103;G3N267;F1MJH2;A2VE06;A0A3Q1LQD0;G3N0K3	40S ribosomal protein S4	RPS4	sp|P79103|RS4_BOVIN 40S ribosomal protein S4 OS=Bos taurus OX=9913 GN=RPS4 PE=2 SV=3;tr|G3N267|G3N267_BOVIN 40S ribosomal protein S4 OS=Bos taurus OX=9913 PE=3 SV=1;tr|F1MJH2|F1MJH2_BOVIN 40S ribosomal protein S4 OS=Bos taurus OX=9913 PE=3 SV=2;tr|A2VE06|A	8	3	3	3	11.8	29.597	263	18.638	0	0	0	0	0	233900	245210	317800	312860	217080	251300	188870	248110	277690	204710	0	11.8	11.8	377940000	0	162130000	215810000		1.07748	1.22759		1.12958	0.922622		1.44122	1.3565		1.46398	1.21201	biovine
A0A3Q1MID4;Q5E988;A1XED5	A0A3Q1MID4;Q5E988;A1XED5	40S ribosomal protein S5	RPS5	tr|A0A3Q1MID4|A0A3Q1MID4_BOVIN 40S ribosomal protein S5 OS=Bos taurus OX=9913 GN=RPS5 PE=3 SV=1;sp|Q5E988|RS5_BOVIN 40S ribosomal protein S5 OS=Bos taurus OX=9913 GN=RPS5 PE=2 SV=3;tr|A1XED5|A1XED5_BOVIN RPS5 (Fragment) OS=Bos taurus OX=9913 PE=2 SV=1	3	2	2	2	8.8	19.304	171	19.913	17877	20491	27417	21889	20211	127530	86143	134790	140950	117330	58254	55617	71300	68343	59711	4.7	8.8	4.7	914320000	104040000	696660000	113620000	0.884518	1.08693	0.975599	1.01385	0.734194	0.931436	1.08302	1.20131	1.14456	1.35654	1.14881	1.19408	biovine
Q5E995;A0A3Q1N412;E1B8K9;A0A3Q1NAF9;F1MKZ5	Q5E995;A0A3Q1N412;E1B8K9	40S ribosomal protein S6	RPS6	sp|Q5E995|RS6_BOVIN 40S ribosomal protein S6 OS=Bos taurus OX=9913 GN=RPS6 PE=2 SV=1;tr|A0A3Q1N412|A0A3Q1N412_BOVIN Uncharacterized protein OS=Bos taurus OX=9913 PE=4 SV=1;tr|E1B8K9|E1B8K9_BOVIN 40S ribosomal protein S6 OS=Bos taurus OX=9913 PE=3 SV=1	5	5	5	5	21.3	28.666	249	37.111	304250	243990	311920	394870	279280	297960	267130	329720	441520	309280	131640	91465	155000	214210	137540	15.3	15.3	18.1	2777000000	883290000	936710000	957000000	1.08941	0.963399	0.957103	0.873639	0.863716	0.665007	1.41389	1.42757	1.55744	1.11687	1.06609	1.12694	biovine
A6H769;A0A3Q1M657	A6H769;A0A3Q1M657	40S ribosomal protein S7	RPS7	sp|A6H769|RS7_BOVIN 40S ribosomal protein S7 OS=Bos taurus OX=9913 GN=RPS7 PE=2 SV=1;tr|A0A3Q1M657|A0A3Q1M657_BOVIN 40S ribosomal protein S7 OS=Bos taurus OX=9913 GN=RPS7 PE=1 SV=1	2	3	3	3	13.4	22.127	194	71.155	89508	54007	91096	200210	98695	154610	124290	164160	273820	160760	133420	74862	110190	212240	118500	13.4	13.4	8.8	3491500000	913930000	965420000	1612200000	0.906915	0.961744	1.12591	0.547211	0.77314	0.631747	2.02857	1.70328	1.79105	0.923005	1.02115	0.929873	biovine
Q5E958;A0A3Q1LPB5;Q862P8;A1XED8	Q5E958;A0A3Q1LPB5;Q862P8;A1XED8	40S ribosomal protein S8	RPS8	sp|Q5E958|RS8_BOVIN 40S ribosomal protein S8 OS=Bos taurus OX=9913 GN=RPS8 PE=2 SV=3;tr|A0A3Q1LPB5|A0A3Q1LPB5_BOVIN 40S ribosomal protein S8 OS=Bos taurus OX=9913 GN=RPS8 PE=1 SV=1;tr|Q862P8|Q862P8_BOVIN 40S ribosomal protein S8 (Fragment) OS=Bos taurus OX	4	6	6	6	35.1	24.205	208	291.61	242700	241400	380390	525500	325200	386220	317030	497580	708410	445490	297450	280710	429060	563630	369210	15.9	29.3	28.8	2055600000	676650000	758140000	620770000	0.74631	0.866955	0.805639	0.742312	0.711643	0.760299	1.61593	1.59018	1.52658	1.16971	1.11693	1.1621	biovine
A6QLG5;A0A3Q1MJ34	A6QLG5;A0A3Q1MJ34	40S ribosomal protein S9	RPS9	sp|A6QLG5|RS9_BOVIN 40S ribosomal protein S9 OS=Bos taurus OX=9913 GN=RPS9 PE=2 SV=1;tr|A0A3Q1MJ34|A0A3Q1MJ34_BOVIN 40S ribosomal protein S9 OS=Bos taurus OX=9913 GN=RPS9 PE=3 SV=1	2	6	6	6	28.9	22.591	194	58.171	200300	166120	348610	384420	256770	205780	154540	328030	391230	248500	206200	169410	357760	391220	264490	28.9	28.9	28.9	2933400000	738550000	873750000	1321100000	0.780076	0.828089	0.779614	0.64696	0.621891	0.640516	1.49714	1.57437	1.47915	1.35767	1.32004	1.35264	biovine
A0A3Q1MKQ7;P26452;F8UZU9;A0A3Q1MFG3;Q862N6;Q862H8	A0A3Q1MKQ7;P26452;F8UZU9;A0A3Q1MFG3	40S ribosomal protein SA	RPSA	tr|A0A3Q1MKQ7|A0A3Q1MKQ7_BOVIN 40S ribosomal protein SA OS=Bos taurus OX=9913 GN=RPSA PE=1 SV=1;sp|P26452|RSSA_BOVIN 40S ribosomal protein SA OS=Bos taurus OX=9913 GN=RPSA PE=2 SV=4;tr|F8UZU9|F8UZU9_BOVIN 40S ribosomal protein SA OS=Bos taurus OX=9913 GN=R	6	3	3	3	19.5	32.479	292	42.11	32016	52918	55377	28047	37974	81197	118590	150470	82489	101050	54315	39365	54419	69278	50903	5.8	15.8	9.6	223230000	22124000	80579000	120530000	0.843103	0.803533	1.06703	1.39353	1.17358	0.773334	0.738584	0.816319	1.36098	1.45829	1.48906	1.06907	biovine
A0A3Q1N0S0;Q3ZBZ1;F1MKI5	A0A3Q1N0S0;Q3ZBZ1;F1MKI5	45 kDa calcium-binding protein	SDF4	tr|A0A3Q1N0S0|A0A3Q1N0S0_BOVIN 45 kDa calcium-binding protein OS=Bos taurus OX=9913 GN=SDF4 PE=4 SV=1;sp|Q3ZBZ1|CAB45_BOVIN 45 kDa calcium-binding protein OS=Bos taurus OX=9913 GN=SDF4 PE=2 SV=1;tr|F1MKI5|F1MKI5_BOVIN 45 kDa calcium-binding protein OS=Bos	3	2	2	2	6.7	39.593	343	14.833	33104	41834	46881	31803	37477	88807	133810	132760	99033	108960	69050	90595	95118	79629	81249	3.8	6.7	6.7	278000000	79635000	84621000	113750000	0.883315	0.815042	0.849857	1.11626	1.22807	1.11503	0.8486	0.908893	0.980061	1.25093	1.21843	1.1707	biovine
Q05927;A0A3Q1MCG3	Q05927;A0A3Q1MCG3	5-nucleotidase	NT5E	sp|Q05927|5NTD_BOVIN 5-nucleotidase OS=Bos taurus OX=9913 GN=NT5E PE=1 SV=2;tr|A0A3Q1MCG3|A0A3Q1MCG3_BOVIN 5-nucleotidase OS=Bos taurus OX=9913 GN=NT5E PE=3 SV=1	2	5	5	5	9.8	62.965	574	39.213	127560	151300	169090	113200	132370	125190	161900	188320	123400	143860	178260	144170	187300	163020	160420	6.3	6.1	8	676210000	182680000	280430000	213090000	0.963662	0.870221	1.11121	1.14301	1.1254	0.898703	0.855179	0.857778	1.01621	1.2774	1.30905	1.16756	biovine
F1MUZ9;P31081;Q3T179;Q7YSF0	F1MUZ9;P31081	60 kDa heat shock protein, mitochondrial	HSPD1	tr|F1MUZ9|F1MUZ9_BOVIN 60 kDa heat shock protein, mitochondrial OS=Bos taurus OX=9913 GN=HSPD1 PE=1 SV=1;sp|P31081|CH60_BOVIN 60 kDa heat shock protein, mitochondrial OS=Bos taurus OX=9913 GN=HSPD1 PE=1 SV=2	4	9	9	9	22	60.977	573	323.31	328400	260310	318650	455400	305410	422680	381860	471160	537100	421940	192620	224860	249080	252990	212190	18.3	16.8	15.2	4580000000	1280600000	1538500000	1760900000	1.07528	1.00175	0.907771	0.85233	0.90501	1.05971	1.49111	1.27293	1.19228	1.04335	1.11665	1.17385	biovine
P42899	P42899	60S acidic ribosomal protein P2	RPLP2	sp|P42899|RLA2_BOVIN 60S acidic ribosomal protein P2 OS=Bos taurus OX=9913 GN=RPLP2 PE=3 SV=1	1	3	3	3	42.6	11.702	115	153.96	117720	123130	278740	338640	202130	69075	84801	154320	177530	109740	124830	119470	186610	241480	150200	42.6	13.9	42.6	2358300000	750450000	746180000	861680000	0.582397	0.629442	0.831092	0.609162	0.772745	0.795406	1.67536	1.61773	1.60772	1.37901	1.40623	1.24241	biovine
Q9XSI3;Q2TBW8;A0A452DIW1;A0A3Q1MLQ2;Q58DU2;A1XEA9;Q862I0;A0A3Q1M8Z2	Q9XSI3;Q2TBW8;A0A452DIW1;A0A3Q1MLQ2;Q58DU2	60S ribosomal protein L10	RPL10	sp|Q9XSI3|RL10_BOVIN 60S ribosomal protein L10 OS=Bos taurus OX=9913 GN=RPL10 PE=2 SV=4;sp|Q2TBW8|RL10L_BOVIN 60S ribosomal protein L10-like OS=Bos taurus OX=9913 GN=RPL10L PE=2 SV=1;tr|A0A452DIW1|A0A452DIW1_BOVIN 60S ribosomal protein L10 OS=Bos taurus OX	8	3	3	3	12.1	24.603	214	17.801	85528	54889	133090	113930	91822	21965	11578	26459	19076	20068	9747.3	8835.7	10908	7257.8	9982.7	12.1	6.5	6.5	366240000	180460000	85407000	100370000	0.931454	1.09453	0.976419	0.597776	0.576938	0.885101	1.24077	0.950568	0.727038	1.44943	1.31847	1.09269	biovine
Q5E9E6;A0A3Q1M6E4;G3X7N2	Q5E9E6;A0A3Q1M6E4;G3X7N2	60S ribosomal protein L10a	RPL10A	sp|Q5E9E6|RL10A_BOVIN 60S ribosomal protein L10a OS=Bos taurus OX=9913 GN=RPL10A PE=2 SV=3;tr|A0A3Q1M6E4|A0A3Q1M6E4_BOVIN Uncharacterized protein OS=Bos taurus OX=9913 PE=4 SV=1;tr|G3X7N2|G3X7N2_BOVIN Ribosomal protein OS=Bos taurus OX=9913 PE=3 SV=1	3	3	3	3	17.1	24.831	217	154.49	55090	54800	98044	82357	66904	44328	39749	75591	57330	46722	198370	188280	327370	246020	211250	11.1	11.1	17.1	2206000000	484010000	698750000	1023200000	0.823419	0.948761	0.93903	0.819084	0.850756	0.891266	1.23097	1.22705	1.16459	1.46544	1.61789	1.54968	biovine
Q3T087;A0A3Q1N8F8;A0A452DIZ2	Q3T087;A0A3Q1N8F8;A0A452DIZ2	60S ribosomal protein L11	RPL11	sp|Q3T087|RL11_BOVIN 60S ribosomal protein L11 OS=Bos taurus OX=9913 GN=RPL11 PE=2 SV=3;tr|A0A3Q1N8F8|A0A3Q1N8F8_BOVIN 60S ribosomal protein L11 OS=Bos taurus OX=9913 GN=RPL11 PE=3 SV=1;tr|A0A452DIZ2|A0A452DIZ2_BOVIN 60S ribosomal protein L11 OS=Bos taurus	3	2	2	2	10.7	20.252	178	12.974	0	0	0	0	0	20395	14329	25842	36971	21265	50171	38008	66476	88245	60497	0	10.7	3.9	189170000	0	36922000	152250000		0.959088	0.829314		0.67383	0.628263		1.73858	1.45867		1.21524	1.09883	biovine
P61284;G3MZG7;F1MDX5	P61284;G3MZG7;F1MDX5	60S ribosomal protein L12	RPL12	sp|P61284|RL12_BOVIN 60S ribosomal protein L12 OS=Bos taurus OX=9913 GN=RPL12 PE=2 SV=1;tr|G3MZG7|G3MZG7_BOVIN Uncharacterized protein OS=Bos taurus OX=9913 PE=3 SV=1;tr|F1MDX5|F1MDX5_BOVIN Uncharacterized protein OS=Bos taurus OX=9913 PE=3 SV=2	3	2	2	2	21.2	17.818	165	28.12	59533	49740	57456	68815	54966	73227	62802	73533	96304	71084	50322	48538	58877	72941	53926	21.2	21.2	21.2	698610000	242770000	216240000	239600000	1.08309	1.03015	0.933168	0.904923	0.88349	0.900085	1.25196	1.35479	1.35261	1.0453	1.03445	1.09181	biovine
Q56JZ1;F1MK30;Q3SZG7;A0A3Q1M4M0	Q56JZ1;F1MK30;Q3SZG7;A0A3Q1M4M0	60S ribosomal protein L13	RPL13	sp|Q56JZ1|RL13_BOVIN 60S ribosomal protein L13 OS=Bos taurus OX=9913 GN=RPL13 PE=2 SV=3;tr|F1MK30|F1MK30_BOVIN 60S ribosomal protein L13 OS=Bos taurus OX=9913 GN=RPL13 PE=3 SV=2;tr|Q3SZG7|Q3SZG7_BOVIN 60S ribosomal protein L13 OS=Bos taurus OX=9913 GN=RPL1	4	3	3	3	12.3	24.291	211	19.145	98083	90724	150500	165650	123820	0	0	0	0	0	104790	83666	129660	186780	116920	12.3	0	8.5	602030000	228780000	0	373250000	0.792142		0.896254	0.732709		0.715583	1.33783		1.5975	1.21547		1.10896	biovine
A0A3Q1MLJ9;Q7M2Y2;Q3SZ90	A0A3Q1MLJ9;Q7M2Y2;Q3SZ90	60S ribosomal protein L13a	RPL13A	tr|A0A3Q1MLJ9|A0A3Q1MLJ9_BOVIN 60S ribosomal protein L13a OS=Bos taurus OX=9913 GN=RPL13A PE=1 SV=1;tr|Q7M2Y2|Q7M2Y2_BOVIN Tumor-specific transplantation antigen P198 homolog p23 (Fragment) OS=Bos taurus OX=9913 PE=3 SV=1;sp|Q3SZ90|RL13A_BOVIN 60S ribosoma	3	2	2	2	10.4	21.222	183	117.29	97424	76986	157070	182230	123980	223670	136640	249960	381120	226360	152860	91705	151370	246830	158960	10.4	6	6	305040000	87778000	117940000	99323000	0.785804	0.988116	0.961626	0.620955	0.60364	0.576906	1.46983	1.68369	1.55278	1.2669	1.10426	0.952252	biovine
G8JKV5;Q3T0U2	G8JKV5;Q3T0U2	60S ribosomal protein L14	RPL14	tr|G8JKV5|G8JKV5_BOVIN 60S ribosomal protein L14 OS=Bos taurus OX=9913 GN=RPL14 PE=4 SV=1;sp|Q3T0U2|RL14_BOVIN 60S ribosomal protein L14 OS=Bos taurus OX=9913 GN=RPL14 PE=2 SV=3	2	2	2	2	10.8	23.365	213	173.51	0	0	0	0	0	40988	30503	38204	35505	36976	84446	64564	59596	65310	63260	5.6	5.2	10.8	93125000	0	49300000	43824000		1.1085	1.3349		0.824941	1.02061		0.960217	1.03241		1.03321	0.94208	biovine
A0A452DJF6;Q862J9;Q862E3;Q3T025;G3N288;F1MQJ8;Q862T7;F1N0W3;E1BG46;E1B871;A1XED3;Q862J1;Q862F1;Q862H0;A0A3Q1MGH0;G3N3W9;A0A452DJL1;A0A3Q1M7E8	A0A452DJF6;Q862J9;Q862E3;Q3T025;G3N288;F1MQJ8;Q862T7;F1N0W3;E1BG46;E1B871;A1XED3;Q862J1;Q862F1;Q862H0;A0A3Q1MGH0;G3N3W9	60S ribosomal protein L17	RPL17	tr|A0A452DJF6|A0A452DJF6_BOVIN 60S ribosomal protein L17 OS=Bos taurus OX=9913 GN=RPL17 PE=3 SV=1;tr|Q862J9|Q862J9_BOVIN Similar to ribosomal protein L17 (Fragment) OS=Bos taurus OX=9913 PE=2 SV=1;tr|Q862E3|Q862E3_BOVIN Similar to ribosomal protein L17 (Fr	18	4	4	4	28.7	19.799	171	46.054	193370	198140	265200	387440	235690	259250	230990	320270	456580	295760	171930	169370	223020	358260	213350	28.7	19.3	23.4	2364000000	841090000	755960000	766950000	0.820442	0.876555	0.805859	0.840681	0.781005	0.79386	1.64385	1.54375	1.67921	1.12521	1.08287	1.04532	biovine
Q3T0W9	Q3T0W9	60S ribosomal protein L19	RPL19	sp|Q3T0W9|RL19_BOVIN 60S ribosomal protein L19 OS=Bos taurus OX=9913 GN=RPL19 PE=2 SV=1	1	3	3	3	17.9	23.466	196	50.076	190910	158890	237640	217020	185910	47435	45828	67978	82752	56537	27543	29295	40285	48387	34545	17.9	13.3	13.3	425470000	201120000	102890000	121460000	1.02689	0.839008	0.797308	0.854661	0.810584	0.848024	1.16734	1.46368	1.40069	1.27825	1.20236	1.16616	biovine
F1MK07;A4FUH0;A0A3Q1NDD7	F1MK07;A4FUH0;A0A3Q1NDD7	60S ribosomal protein L22-like 1	RPL22L1	tr|F1MK07|F1MK07_BOVIN 60S ribosomal protein L22-like 1 OS=Bos taurus OX=9913 GN=RPL22L1 PE=4 SV=1;sp|A4FUH0|RL22L_BOVIN 60S ribosomal protein L22-like 1 OS=Bos taurus OX=9913 GN=RPL22L1 PE=2 SV=1;tr|A0A3Q1NDD7|A0A3Q1NDD7_BOVIN Uncharacterized protein OS=B	3	2	2	2	19.7	14.534	122	13.159	0	0	0	0	0	39737	40615	42080	42349	38143	37567	40544	51046	45076	38016	0	19.7	19.7	133120000	0	47558000	85559000		1.04179	0.988189		1.06481	1.0665		1.11027	1.18571		1.10322	1.34275	biovine
A0A452DJM0;Q24JY1;S5G966;E1BII3;A0A452DJ23;A0A5B9NMA4;A0A5B9NIL7;E1B983	A0A452DJM0;Q24JY1;S5G966;E1BII3;A0A452DJ23;A0A5B9NMA4;A0A5B9NIL7;E1B983	60S ribosomal protein L23a	RPL23A	tr|A0A452DJM0|A0A452DJM0_BOVIN 60S ribosomal protein L23a OS=Bos taurus OX=9913 GN=RPL23A PE=3 SV=1;sp|Q24JY1|RL23A_BOVIN 60S ribosomal protein L23a OS=Bos taurus OX=9913 GN=RPL23A PE=2 SV=1;tr|S5G966|S5G966_BOVIN Ribosomal protein L23a Y-linked protein OS	8	2	2	2	10.7	16.898	149	12.368	77883	88890	109330	148320	87108	31753	31934	41619	71945	37865	53542	68710	74352	110640	55607	5.4	10.7	5.4	104450000	25693000	40515000	38238000	0.894097	0.838584	0.962864	1.02046	0.843365	1.23564	1.70271	1.90004	1.98968	1.25511	1.09914	1.3371	biovine
Q862I1;Q862D6	Q862I1;Q862D6	60S ribosomal protein L24	RPL24	sp|Q862I1|RL24_BOVIN 60S ribosomal protein L24 OS=Bos taurus OX=9913 GN=RPL24 PE=2 SV=2;tr|Q862D6|Q862D6_BOVIN Similar to ribosomal protein L30 (Fragment) OS=Bos taurus OX=9913 PE=2 SV=1	2	2	2	2	10.2	17.779	157	11.387	0	0	0	0	0	60072	52935	75463	96585	77113	37677	20892	20399	39819	26881	0	5.7	4.5	272740000	0	176350000	96387000		0.779013	1.40162		0.68646	0.777203		1.25251	1.48131		0.978603	0.758863	biovine
P61356	P61356	60S ribosomal protein L27	RPL27	sp|P61356|RL27_BOVIN 60S ribosomal protein L27 OS=Bos taurus OX=9913 GN=RPL27 PE=2 SV=2	1	3	3	3	28.7	15.798	136	323.31	163760	125630	187530	264490	173420	139200	140190	209610	281880	182960	166550	162210	274040	514470	259120	28.7	22.1	22.1	2487600000	610500000	859870000	1017200000	0.944297	0.760822	0.642752	0.724426	0.766233	0.626003	1.52514	1.54066	1.98545	1.08136	1.14566	1.05758	biovine
Q56K03;G1K1B4;E1BE42;Q28150;G3MWX5;Q58DM9;A0A3Q1N7A4	Q56K03;G1K1B4;E1BE42;Q28150;G3MWX5	60S ribosomal protein L27a	RPL27A	sp|Q56K03|RL27A_BOVIN 60S ribosomal protein L27a OS=Bos taurus OX=9913 GN=RPL27A PE=2 SV=3;tr|G1K1B4|G1K1B4_BOVIN 60S ribosomal protein L27a OS=Bos taurus OX=9913 GN=RPL27A PE=3 SV=3;tr|E1BE42|E1BE42_BOVIN Ribosomal_L18e/L15P domain-containing protein OS=B	7	3	3	3	20.9	16.577	148	323.31	154500	87700	179660	308850	158880	152560	117810	201220	331160	176720	82482	41028	102230	222510	92982	20.9	20.9	20.9	6711100000	1662800000	1975700000	3072600000	0.972432	0.863287	0.887075	0.551989	0.666648	0.441247	1.94392	1.87392	2.39304	1.13079	1.13864	1.09946	biovine
Q3T0L7;A0A452DJ34	Q3T0L7;A0A452DJ34	60S ribosomal protein L28	RPL28	sp|Q3T0L7|RL28_BOVIN 60S ribosomal protein L28 OS=Bos taurus OX=9913 GN=RPL28 PE=2 SV=3;tr|A0A452DJ34|A0A452DJ34_BOVIN 60S ribosomal protein L28 OS=Bos taurus OX=9913 GN=RPL28 PE=4 SV=1	2	5	5	5	22.6	15.692	137	34.541	301390	262360	376650	352290	258440	357660	187410	312060	558840	307950	285770	186530	261350	440540	265980	21.9	16.8	21.2	2019300000	507860000	751190000	760240000	1.16619	1.16142	1.0744	1.01517	0.608573	0.701293	1.36314	1.81471	1.65629	1.4574	1.01335	0.982593	biovine
Q3T0D5;A0A3Q1N7Q5;E1B8L7;A0A452DIP9;A0A3Q1MVB3	Q3T0D5;A0A3Q1N7Q5;E1B8L7;A0A452DIP9	60S ribosomal protein L30	RPL30	sp|Q3T0D5|RL30_BOVIN 60S ribosomal protein L30 OS=Bos taurus OX=9913 GN=RPL30 PE=3 SV=3;tr|A0A3Q1N7Q5|A0A3Q1N7Q5_BOVIN 60S ribosomal protein L30 OS=Bos taurus OX=9913 GN=RPL30 PE=4 SV=1;tr|E1B8L7|E1B8L7_BOVIN Ribosomal_L7Ae domain-containing protein OS=Bos	5	3	3	3	31.3	12.784	115	39.009	46264	49670	79099	64368	64396	33087	36268	50974	63287	47159	85673	64098	104310	131370	93100	16.5	16.5	31.3	897820000	299900000	192550000	405370000	0.71843	0.701605	0.920226	0.771321	0.769058	0.688485	0.999565	1.34199	1.41106	1.22832	1.0809	1.12041	biovine
Q3SZQ6	Q3SZQ6	60S ribosomal protein L32	RPL32	sp|Q3SZQ6|RL32_BOVIN 60S ribosomal protein L32 OS=Bos taurus OX=9913 GN=RPL32 PE=2 SV=3	1	2	2	2	14.8	15.874	135	13.762	31051	23376	44118	31054	31059	76995	58937	106210	80369	80155	36141	26525	45645	39949	35762	9.6	14.8	9.6	356580000	99749000	168380000	88455000	0.999742	0.960576	1.0106	0.752632	0.735288	0.741709	0.999839	1.00267	1.11708	1.42046	1.32506	1.27635	biovine
Q56JY1;A0A3Q1MLC3;A0A3Q1M0X1;E1BHM9	Q56JY1;A0A3Q1MLC3	60S ribosomal protein L35a	RPL35A	sp|Q56JY1|RL35A_BOVIN 60S ribosomal protein L35a OS=Bos taurus OX=9913 GN=RPL35A PE=3 SV=1;tr|A0A3Q1MLC3|A0A3Q1MLC3_BOVIN 60S ribosomal protein L35a OS=Bos taurus OX=9913 GN=RPL35A PE=1 SV=1	4	3	3	3	25.5	12.552	110	17.707	2789.5	2754	7942.8	3386.4	4284.1	142590	86170	119190	220380	106370	28556	20574	35359	53075	31303	14.5	19.1	19.1	784110000	123180000	444570000	216360000	0.651129	1.34051	0.912245	0.642842	0.810097	0.657253	0.790458	2.07182	1.69552	1.85402	1.12052	1.12957	biovine
Q3T171;A0A3Q1M547	Q3T171	60S ribosomal protein L36	RPL36	sp|Q3T171|RL36_BOVIN 60S ribosomal protein L36 OS=Bos taurus OX=9913 GN=RPL36 PE=3 SV=3	2	3	3	3	23.8	12.224	105	18.129	157850	194240	202110	200030	181010	76699	100780	114080	107490	102750	74746	78302	98075	102030	86441	23.8	15.2	15.2	649950000	174490000	218180000	257280000	0.872051	0.746462	0.864705	1.07309	0.980827	0.905843	1.10508	1.04613	1.18034	1.11657	1.11027	1.13459	biovine
Q3SZ59;F1MG09;A0A3Q1LXV7	Q3SZ59;F1MG09;A0A3Q1LXV7	60S ribosomal protein L36a	RPL36A	sp|Q3SZ59|RL36A_BOVIN 60S ribosomal protein L36a OS=Bos taurus OX=9913 GN=RPL36A PE=3 SV=3;tr|F1MG09|F1MG09_BOVIN Uncharacterized protein OS=Bos taurus OX=9913 PE=3 SV=3;tr|A0A3Q1LXV7|A0A3Q1LXV7_BOVIN 60S ribosomal protein L36a OS=Bos taurus OX=9913 GN=RPL	3	2	2	2	8.5	12.441	106	11.414	125260	42405	101270	106940	79969	31484	20194	34092	33535	27629	0	0	0	0	0	8.5	7.5	0	53505000	26523000	26983000	0	1.56636	1.13953		0.530268	0.730899		1.33727	1.21376		1.26637	1.23392		biovine
A0A3Q1MM65;Q58DW0;G3MXR5	A0A3Q1MM65;Q58DW0	60S ribosomal protein L4	RPL4	tr|A0A3Q1MM65|A0A3Q1MM65_BOVIN 60S ribosomal protein L4 OS=Bos taurus OX=9913 GN=RPL4 PE=1 SV=1;sp|Q58DW0|RL4_BOVIN 60S ribosomal protein L4 OS=Bos taurus OX=9913 GN=RPL4 PE=2 SV=3	3	5	5	5	17.5	43.269	383	103.68	115600	81829	84650	109300	77814	251040	168300	192640	252300	175700	209810	157370	175060	184630	153640	6.5	11.7	15.1	416010000	32569000	204870000	178580000	1.48559	1.4288	1.36559	1.0516	0.957883	1.02428	1.40463	1.43597	1.20171	1.08785	1.09641	1.13942	biovine
F4YCZ9	F4YCZ9	60S ribosomal protein L5 (Fragment)	60SRPL5	tr|F4YCZ9|F4YCZ9_BUBBU 60S ribosomal protein L5 (Fragment) OS=Bubalus bubalis OX=89462 GN=60SRPL5 PE=2 SV=1	1	2	2	2	18.1	8.577	72	2.4162	81758	50190	86624	139120	85246	129680	91829	141730	264340	173010	156100	111260	186690	307930	180090	9.7	18.1	9.7	987730000	355920000	278610000	353200000	0.959083	0.749552	0.866789	0.588767	0.530773	0.617802	1.63198	1.52789	1.70987	1.01616	0.819201	1.03665	bubalus
Q58DQ3;G3N2R1;A8NJ40	Q58DQ3;G3N2R1;A8NJ40	60S ribosomal protein L6	RPL6	sp|Q58DQ3|RL6_BOVIN 60S ribosomal protein L6 OS=Bos taurus OX=9913 GN=RPL6 PE=2 SV=3;tr|G3N2R1|G3N2R1_BOVIN 60S ribosomal protein L6 OS=Bos taurus OX=9913 PE=3 SV=2;tr|A8NJ40|A8NJ40_BOVIN 60S ribosomal protein L6 OS=Bos taurus OX=9913 GN=RPL6 PE=2 SV=1	3	3	3	3	8.7	32.689	287	17.119	11030	8442.4	17491	21057	13534	9658.2	8502.4	14323	19199	11747	38878	44392	40630	39179	36461	3.1	6.3	5.6	426780000	183960000	126680000	116140000	0.814984	0.822184	1.06629	0.623792	0.723793	1.21752	1.55586	1.63437	1.07455	1.29237	1.21929	1.11434	biovine
Q58DT1;F1N7A3;A1XED1;A0A3Q1LP69;E1BLQ8;A0A3Q1LKR0	Q58DT1;F1N7A3;A1XED1;A0A3Q1LP69;E1BLQ8;A0A3Q1LKR0	60S ribosomal protein L7	RPL7	sp|Q58DT1|RL7_BOVIN 60S ribosomal protein L7 OS=Bos taurus OX=9913 GN=RPL7 PE=2 SV=1;tr|F1N7A3|F1N7A3_BOVIN Uncharacterized protein OS=Bos taurus OX=9913 PE=4 SV=2;tr|A1XED1|A1XED1_BOVIN RPL7 (Fragment) OS=Bos taurus OX=9913 PE=2 SV=1;tr|A0A3Q1LP69|A0A3Q1L	6	4	4	4	14.9	29.168	248	47.271	195460	142440	215620	344570	199430	124030	78585	127420	191060	120330	201250	166230	221910	307830	200500	14.9	7.7	10.9	2790400000	962300000	673580000	1154500000	0.980093	1.03075	1.00374	0.714236	0.653079	0.829077	1.72777	1.5878	1.53531	1.08118	1.05892	1.10678	biovine
Q2TBQ5	Q2TBQ5	60S ribosomal protein L7a	RPL7A	sp|Q2TBQ5|RL7A_BOVIN 60S ribosomal protein L7a OS=Bos taurus OX=9913 GN=RPL7A PE=2 SV=3	1	3	3	3	10.9	30.025	266	20.61	334670	194030	223140	475160	254950	310330	188830	247340	443120	251690	179370	85906	117620	290800	136240	10.9	10.9	10.9	371010000	139700000	149190000	82113000	1.31269	1.23299	1.31657	0.761051	0.750248	0.630549	1.86374	1.76058	2.13447	0.87523	0.982717	0.863329	biovine
Q3T0S6	Q3T0S6	60S ribosomal protein L8	RPL8	sp|Q3T0S6|RL8_BOVIN 60S ribosomal protein L8 OS=Bos taurus OX=9913 GN=RPL8 PE=2 SV=3	1	3	3	3	13.6	28.024	257	22.614	145740	91071	91838	152250	103890	35088	25486	22618	32690	23349	259020	111820	146000	255030	196270	6.2	9.3	10.5	960720000	253270000	242820000	464630000	1.40283	1.50276	1.31971	0.87661	1.09152	0.569725	1.46549	1.40006	1.29938	0.883993	0.968692	0.743873	biovine
Q3ZCI4;A0A3S5ZPM3;Q862J6	Q3ZCI4;A0A3S5ZPM3	6-phosphogluconate dehydrogenase, decarboxylating	PGD	tr|Q3ZCI4|Q3ZCI4_BOVIN 6-phosphogluconate dehydrogenase, decarboxylating OS=Bos taurus OX=9913 GN=PGD PE=2 SV=2;tr|A0A3S5ZPM3|A0A3S5ZPM3_BOVIN 6-phosphogluconate dehydrogenase, decarboxylating OS=Bos taurus OX=9913 GN=PGD PE=1 SV=1	3	4	4	4	11	53.076	483	35.796	91961	104180	112490	97887	90386	0	0	0	0	0	46348	44092	60667	58637	48793	8.9	0	8.7	403880000	221410000	0	182480000	1.01743		0.94989	1.15261		0.903654	1.08299		1.20175	1.24455		1.24335	biovine
A6QLT9;A0A2Q9	A6QLT9;A0A2Q9	AARS protein	AARS1	tr|A6QLT9|A6QLT9_BOVIN AARS protein OS=Bos taurus OX=9913 GN=AARS1 PE=1 SV=1;tr|A0A2Q9|A0A2Q9_BOVIN AlaRS (Fragment) OS=Bos taurus OX=9913 PE=3 SV=1	2	3	3	3	3.9	106.65	968	36.34	205590	192750	235780	363160	236220	166880	148650	216530	309650	198180	166610	129290	216870	307420	180450	3.9	3.9	3.9	1515500000	509100000	507750000	498660000	0.870333	0.842063	0.923303	0.815977	0.750076	0.716487	1.53738	1.56247	1.70363	0.998137	1.09259	1.20183	biovine
Q95M17;F1MH27	Q95M17;F1MH27	Acidic mammalian chitinase	CHIA	sp|Q95M17|CHIA_BOVIN Acidic mammalian chitinase OS=Bos taurus OX=9913 GN=CHIA PE=1 SV=1;tr|F1MH27|F1MH27_BOVIN Acidic mammalian chitinase OS=Bos taurus OX=9913 GN=CHIA PE=3 SV=2	2	2	2	2	6.1	52.129	472	18.016	25512	16304	19328	25011	19761	90841	76399	90092	82261	81050	8998	6101.9	6710.8	8853.7	7962.4	2.3	6.1	6.1	489330000	174310000	197970000	117040000	1.29103	1.1208	1.13006	0.825059	0.942616	0.766339	1.26567	1.01494	1.11194	0.978088	1.11156	0.842811	biovine
Q1P9Q3;A0A3Q1M6K6;P20004	Q1P9Q3;A0A3Q1M6K6;P20004	Aconitate hydratase, mitochondrial (Fragment)	ACO2	tr|Q1P9Q3|Q1P9Q3_BOVIN Aconitate hydratase, mitochondrial (Fragment) OS=Bos taurus OX=9913 GN=ACO2 PE=3 SV=1;tr|A0A3Q1M6K6|A0A3Q1M6K6_BOVIN Aconitate hydratase, mitochondrial OS=Bos taurus OX=9913 GN=ACO2 PE=1 SV=1;sp|P20004|ACON_BOVIN Aconitate hydratase,	3	4	4	4	8.4	78.327	722	323.31	270660	302830	275080	256580	266650	183910	233070	243630	194000	201710	395780	400270	334930	392650	357330	6.6	6.6	8.4	1596300000	476690000	464350000	655290000	1.01504	0.911754	1.1076	1.13568	1.15547	1.12017	0.962235	0.961777	1.09884	1.03161	1.20782	0.937313	biovine
P68138;A4IFM8	P68138;A4IFM8	Actin, alpha skeletal muscle	ACTA1	sp|P68138|ACTS_BOVIN Actin, alpha skeletal muscle OS=Bos taurus OX=9913 GN=ACTA1 PE=1 SV=1;tr|A4IFM8|A4IFM8_BOVIN Actin, alpha 1, skeletal muscle OS=Bos taurus OX=9913 GN=ACTA1 PE=2 SV=1	2	19	2	2	60.7	42.051	377	34.301	84520	65069	69182	61471	62130	22268	24290	21701	18087	20945	36444	34234	25590	21438	28704	60.5	60.7	60.2	267100000	79879000	86223000	100990000	1.36037	1.06317	1.26965	1.0473	1.1597	1.19266	0.989393	0.863547	0.746865	1.1135	1.03609	0.891513	biovine
Q3MHR7;F1MEL0	Q3MHR7	Actin-related protein 2/3 complex subunit 2	ARPC2	sp|Q3MHR7|ARPC2_BOVIN Actin-related protein 2/3 complex subunit 2 OS=Bos taurus OX=9913 GN=ARPC2 PE=1 SV=1	2	4	4	4	13.3	34.349	300	26.99	0	0	0	0	0	63177	52838	187480	59813	80315	8537.6	4509	4773.8	7803.3	6407.6	4.3	6.7	2.3	128120000	0	100200000	27919000		0.786615	1.33242		0.657885	0.703696		0.74473	1.21782		2.33431	0.745022	biovine
P61157;F1N049;A0A3Q1MXB7	P61157;F1N049;A0A3Q1MXB7	Actin-related protein 3	AC	sp|P61157|ARP3_BOVIN Actin-related protein 3 OS=Bos taurus OX=9913 GN=ACTR3 PE=1 SV=3;tr|F1N049|F1N049_BOVIN Actin-related protein 3 OS=Bos taurus OX=9913 GN=ACTR3 PE=1 SV=3;tr|A0A3Q1MXB7|A0A3Q1MXB7_BOVIN Actin-related protein 3 OS=Bos taurus OX=9913 GN=AC	3	2	2	2	6.5	47.371	418	13.63	50449	48507	47199	64054	50032	0	0	0	0	0	19133	21296	20578	20247	19461	6.5	0	3.8	109250000	73424000	0	35822000	1.00833		0.983146	0.96952		1.09429	1.28026		1.04039	0.943376		1.0574	biovine
A0A3Q1LW27;Q3MHL4	A0A3Q1LW27;Q3MHL4	Adenosylhomocysteinase	AHCY	tr|A0A3Q1LW27|A0A3Q1LW27_BOVIN Adenosylhomocysteinase OS=Bos taurus OX=9913 GN=AHCY PE=1 SV=1;sp|Q3MHL4|SAHH_BOVIN Adenosylhomocysteinase OS=Bos taurus OX=9913 GN=AHCY PE=2 SV=3	2	2	2	2	6.5	47.232	429	13.5	0	0	0	0	0	52027	62349	95110	73348	69131	60658	70612	107730	90863	78523	0	6.5	3	110400000	0	61554000	48843000		0.752586	0.772487		0.901896	0.899252		1.061	1.15715		1.37579	1.37195	biovine
A6QLP2;A0A3Q1MBY7;A0A3Q1LYW5;F1MWH2;A0A3Q1N3M8;A5PKK6	A6QLP2;A0A3Q1MBY7;A0A3Q1LYW5;F1MWH2;A0A3Q1N3M8;A5PKK6	Adenosylhomocysteinase 3	AHCYL2	sp|A6QLP2|SAHH3_BOVIN Adenosylhomocysteinase 3 OS=Bos taurus OX=9913 GN=AHCYL2 PE=1 SV=1;tr|A0A3Q1MBY7|A0A3Q1MBY7_BOVIN Adenosylhomocysteinase 3 OS=Bos taurus OX=9913 GN=AHCYL2 PE=3 SV=1;tr|A0A3Q1LYW5|A0A3Q1LYW5_BOVIN Adenosylhomocysteinase 3 OS=Bos taurus	6	2	2	2	3.3	66.773	611	15.357	255720	304690	76051	165090	165480	4961.8	22622	1599	7380.7	8308.1	19033	61713	5980.9	25003	22427	3.3	1.5	1.5	1132100000	708210000	173270000	250590000	1.54532	0.597224	0.848665	1.84125	2.72288	2.75173	0.997643	0.888374	1.11486	0.459578	0.192463	0.266683	biovine
P00570;A0A3Q1N2Q9	P00570;A0A3Q1N2Q9	Adenylate kinase isoenzyme 1	AK1	sp|P00570|KAD1_BOVIN Adenylate kinase isoenzyme 1 OS=Bos taurus OX=9913 GN=AK1 PE=1 SV=2;tr|A0A3Q1N2Q9|A0A3Q1N2Q9_BOVIN Adenylate kinase isoenzyme 1 OS=Bos taurus OX=9913 GN=AK1 PE=1 SV=1	2	2	2	2	8.8	21.664	194	12.971	136290	82514	39264	65616	74187	166420	93771	57609	99535	100810	261260	157460	81047	135670	151020	5.2	8.8	8.8	903030000	282600000	300810000	319610000	1.83711	1.65083	1.72997	1.11224	0.930176	1.04264	0.884468	0.987352	0.898358	0.529257	0.571461	0.536664	biovine
A6QLB7;Q3SYV4;A0A3Q1LJQ7	A6QLB7;Q3SYV4;A0A3Q1LJQ7	Adenylyl cyclase-associated protein	CAP1	tr|A6QLB7|A6QLB7_BOVIN Adenylyl cyclase-associated protein OS=Bos taurus OX=9913 GN=CAP1 PE=2 SV=1;sp|Q3SYV4|CAP1_BOVIN Adenylyl cyclase-associated protein 1 OS=Bos taurus OX=9913 GN=CAP1 PE=2 SV=3;tr|A0A3Q1LJQ7|A0A3Q1LJQ7_BOVIN Adenylyl cyclase-associated	3	4	4	4	8.3	51.201	471	73.383	195030	167140	194240	202310	177530	154160	121110	123030	155160	127470	127010	99723	103470	138600	108400	8.3	6.6	8.3	846960000	360930000	258590000	227440000	1.09857	1.20938	1.17168	0.941475	0.950106	0.919954	1.13958	1.21723	1.2786	1.09412	0.965168	0.95452	biovine
A0A097P7B0	A0A097P7B0	ADFP (Fragment)		tr|A0A097P7B0|A0A097P7B0_BUBBU ADFP (Fragment) OS=Bubalus bubalis OX=89462 PE=2 SV=1	1	20	20	20	64.3	37.302	339	323.31	1492200	1409100	1695900	1525800	1361100	1312400	1123600	1204300	1241300	1083200	1815500	1489800	1612400	1588300	1461500	55.5	59.9	61.9	16583000000	5671000000	5028100000	5884200000	1.09632	1.2116	1.24222	1.03527	1.0373	1.01936	1.12101	1.14596	1.08676	1.24598	1.1118	1.10325	bubalus
A0A3Q1MF55;Q8SQH5;A0A3Q1MWD4;A0A3Q1MP50;P32007;A0A3Q1LTX1	A0A3Q1MF55;Q8SQH5;A0A3Q1MWD4;A0A3Q1MP50;P32007;A0A3Q1LTX1	ADP/ATP translocase 2	SLC25A5	tr|A0A3Q1MF55|A0A3Q1MF55_BOVIN ADP/ATP translocase 2 OS=Bos taurus OX=9913 GN=SLC25A5 PE=3 SV=1;sp|Q8SQH5|ADT2_BOVIN ADP/ATP translocase 2 OS=Bos taurus OX=9913 GN=SLC25A5 PE=2 SV=3;tr|A0A3Q1MWD4|A0A3Q1MWD4_BOVIN ADP/ATP translocase 2 OS=Bos taurus OX=9913	6	5	5	2	16.9	32.721	296	43.761	55476	29271	57469	46730	44793	0	0	0	0	0	140590	84978	164360	164150	122520	6.4	3.7	11.1	262730000	128760000	0	133970000	1.2385		1.14749	0.653473		0.693585	1.04324		1.33978	1.28299		1.3415	biovine
Q5E9I6;P84080;P84081;A0A3Q1M9Q8;A0A3Q1MW62;A4IFP7;Q7M3H4	Q5E9I6;P84080;P84081;A0A3Q1M9Q8;A0A3Q1MW62;A4IFP7	ADP-ribosylation factor 3	ARF3	sp|Q5E9I6|ARF3_BOVIN ADP-ribosylation factor 3 OS=Bos taurus OX=9913 GN=ARF3 PE=2 SV=3;sp|P84080|ARF1_BOVIN ADP-ribosylation factor 1 OS=Bos taurus OX=9913 GN=ARF1 PE=1 SV=2;sp|P84081|ARF2_BOVIN ADP-ribosylation factor 2 OS=Bos taurus OX=9913 GN=ARF2 PE=2	7	4	4	3	23.8	20.601	181	25.962	153900	121780	135600	158910	123620	133300	36076	31588	111090	63000	152940	174640	158420	146090	136650	18.2	3.9	15.5	104880000	40757000	32610000	31515000	1.24494	2.11587	1.11921	0.985116	0.572635	1.27801	1.28547	1.76333	1.06908	1.09691	0.501397	1.15931	biovine
G3MYZ3	G3MYZ3	Afamin	AFM	sp|G3MYZ3|AFAM_BOVIN Afamin OS=Bos taurus OX=9913 GN=AFM PE=1 SV=1	1	4	4	4	8.9	69.561	604	273.99	411700	149360	228540	210900	234400	499370	185270	280830	256980	279690	321580	101820	169890	147550	170680	6.6	7	4.6	567690000	199400000	224040000	144240000	1.7564	1.78544	1.88411	0.637201	0.662412	0.596555	0.899744	0.918803	0.864483	0.975	1.00408	0.995371	biovine
F1MCK2;A0A3Q1NE82;A0A3Q1MHT0;A6QNL4	F1MCK2;A0A3Q1NE82;A0A3Q1MHT0	AHNAK nucleoprotein	AHNAK	tr|F1MCK2|F1MCK2_BOVIN AHNAK nucleoprotein OS=Bos taurus OX=9913 GN=AHNAK PE=1 SV=3;tr|A0A3Q1NE82|A0A3Q1NE82_BOVIN AHNAK nucleoprotein OS=Bos taurus OX=9913 GN=AHNAK PE=1 SV=1;tr|A0A3Q1MHT0|A0A3Q1MHT0_BOVIN AHNAK nucleoprotein OS=Bos taurus OX=9913 GN=AHNA	4	9	9	9	10.8	608	5707	137.38	235830	255000	257760	205000	223550	280320	250620	213200	227360	226450	288000	320970	341240	213140	274020	6.8	5.4	6.5	3884000000	2710400000	323610000	850030000	1.05493	1.23789	1.05102	1.14068	1.10673	1.17134	0.917021	1.00402	0.777826	1.15303	0.941488	1.24531	biovine
Q3ZCJ2	Q3ZCJ2	Aldo-keto reductase family 1 member A1	AKR1A1	sp|Q3ZCJ2|AK1A1_BOVIN Aldo-keto reductase family 1 member A1 OS=Bos taurus OX=9913 GN=AKR1A1 PE=2 SV=1	1	2	2	2	5.5	36.617	325	12.761	53885	32062	23854	27945	25882	102360	69532	65260	87385	67216	30409	22167	23101	22942	21866	5.5	3.4	3.4	195690000	47732000	88604000	59354000	2.08195	1.52285	1.3907	1.23878	1.03446	1.01377	1.07971	1.30006	1.04921	0.921644	0.9709	1.05648	biovine
Q5EA79	Q5EA79	Aldose 1-epimerase	GALM	sp|Q5EA79|GALM_BOVIN Aldose 1-epimerase OS=Bos taurus OX=9913 GN=GALM PE=2 SV=1	1	3	3	3	8.8	37.614	342	18.874	3844.4	6120.1	9422.8	9530.3	6602.5	8969.5	17116	24778	24991	15246	1836	3104.5	6304	12868	3840.3	2.3	8.8	2.3	96862000	19885000	48642000	28335000	0.582264	0.588318	0.478088	0.926937	1.12266	0.8084	1.44344	1.63918	3.35078	1.42716	1.62521	1.64154	biovine
Q0PEU1	Q0PEU1	Alpha 2 actin (Fragment)		tr|Q0PEU1|Q0PEU1_BUBBU Alpha 2 actin (Fragment) OS=Bubalus bubalis OX=89462 PE=2 SV=1	1	11	6	4	68.3	20.149	183	323.31	1143800	931090	1071500	954340	967240	554070	620040	665970	467970	553900	430880	407550	430120	377430	397470	67.8	61.7	62.3	6176200000	2358200000	1592600000	2225400000	1.18254	1.00031	1.08406	0.962626	1.11941	1.02536	0.986663	0.844864	0.949581	1.10779	1.20233	1.08214	bubalus
Q28049;P00711;B6V3I5;A0A452DI34;A0A3Q1MI88;G9G9X6;A0A3Q1M555;A0A3Q1LYQ2	Q28049;P00711;B6V3I5;A0A452DI34;A0A3Q1MI88;G9G9X6	Alpha lactalbumin (Fragment)	alfaLA	tr|Q28049|Q28049_BOVIN Alpha lactalbumin (Fragment) OS=Bos taurus OX=9913 GN=alfaLA PE=3 SV=1;sp|P00711|LALBA_BOVIN Alpha-lactalbumin OS=Bos taurus OX=9913 GN=LALBA PE=1 SV=2;tr|B6V3I5|B6V3I5_BOVIN Alpha-lactalbumin OS=Bos taurus OX=9913 PE=2 SV=1;tr|A0A45	8	10	10	10	49.6	14.156	123	323.31	4225300	9191500	9867800	3634900	6379800	4366400	8558300	11167000	3467900	6472400	3505500	7722000	8331100	2996200	5308700	49.6	49.6	49.6	758370000000	249150000000	259470000000	249750000000	0.662293	0.674618	0.660331	1.44072	1.32228	1.45459	0.569751	0.535798	0.564394	1.54673	1.72533	1.56933	biovine
B6ZBP2;Q4F6X6;O62823;G3C8Y5;G3C8Y4;A0A4P8J411;A0A1L6BNZ0	B6ZBP2;Q4F6X6;O62823;G3C8Y5;G3C8Y4;A0A4P8J411;A0A1L6BNZ0	Alpha S1 casein	CSN1S1	tr|B6ZBP2|B6ZBP2_BUBBU Alpha S1 casein OS=Bubalus bubalis OX=89462 GN=CSN1S1 PE=2 SV=1;tr|Q4F6X6|Q4F6X6_BUBBU Alpha-S1 casein OS=Bubalus bubalis OX=89462 PE=2 SV=1;sp|O62823|CASA1_BUBBU Alpha-S1-casein OS=Bubalus bubalis OX=89462 GN=CSN1S1 PE=2 SV=2;tr|G3C	7	4	4	4	26.7	23.444	206	323.31	287490	187120	188310	236270	171880	416700	221650	230390	324390	237260	348430	351210	334240	320980	248330	26.7	16.5	26.7	4594200000	1476100000	1595500000	1522500000	1.67262	1.7563	1.40309	1.08867	0.934207	1.41429	1.37462	1.36723	1.29255	1.09559	0.971044	1.34595	bubalus
D2U6V0	D2U6V0	Alpha-1 acid glycoprotein	agp	tr|D2U6V0|D2U6V0_BUBBU Alpha-1 acid glycoprotein OS=Bubalus bubalis OX=89462 GN=agp PE=2 SV=1	1	4	4	4	24.7	19.303	166	323.31	797820	424730	386170	1012400	534020	487290	247410	244550	567290	358610	560690	299190	274960	741420	411570	24.7	24.7	24.7	6120600000	2246700000	1515200000	2358700000	1.49399	1.35883	1.36232	0.795345	0.689914	0.726948	1.89581	1.58191	1.80144	0.723138	0.681939	0.668076	bubalus
F1MJ28;B0JYK6;P79334	F1MJ28;B0JYK6;P79334	Alpha-1,4 glucan phosphorylase	PYGM	tr|F1MJ28|F1MJ28_BOVIN Alpha-1,4 glucan phosphorylase OS=Bos taurus OX=9913 GN=PYGM PE=3 SV=2;tr|B0JYK6|B0JYK6_BOVIN Alpha-1,4 glucan phosphorylase OS=Bos taurus OX=9913 GN=PYGM PE=2 SV=1;sp|P79334|PYGM_BOVIN Glycogen phosphorylase, muscle form OS=Bos taur	3	6	6	5	6.5	97.278	842	36.773	80116	47027	32043	41287	46335	328750	184980	175810	168880	202830	166490	94722	90887	91205	104080	2.1	5.3	6.5	824150000	110890000	405900000	307360000	1.72906	1.62082	1.59963	1.01493	0.911995	0.910088	0.891054	0.832618	0.876297	0.691551	0.866785	0.873242	biovine
Q5GN72;Q3SZR3;A0A3Q1LS55	Q5GN72;Q3SZR3;A0A3Q1LS55	Alpha-1-acid glycoprotein	agp	tr|Q5GN72|Q5GN72_BOVIN Alpha-1-acid glycoprotein OS=Bos taurus OX=9913 GN=agp PE=2 SV=2;sp|Q3SZR3|A1AG_BOVIN Alpha-1-acid glycoprotein OS=Bos taurus OX=9913 GN=ORM1 PE=2 SV=1;tr|A0A3Q1LS55|A0A3Q1LS55_BOVIN Alpha-1-acid glycoprotein OS=Bos taurus OX=9913 GN	3	3	3	3	16.3	23.158	202	323.31	539910	259330	212450	755980	337130	110010	54340	49254	127850	70202	148950	72448	54771	199360	94081	16.3	12.9	12.9	2370500000	1132900000	668480000	569170000	1.60149	1.56705	1.58321	0.769228	0.774052	0.77006	2.2424	1.82117	2.11903	0.630172	0.701604	0.582169	biovine
Q27984;Q5J801;A0A0A0MP92;Q3SZQ8;A0A3Q1MGZ6;A2I7N3	Q27984;Q5J801;A0A0A0MP92;Q3SZQ8;A0A3Q1MGZ6;A2I7N3	Alpha1-antichymotrypsin isoform pHHK12 (Fragment)		tr|Q27984|Q27984_BOVIN Alpha1-antichymotrypsin isoform pHHK12 (Fragment) OS=Bos taurus OX=9913 PE=2 SV=1;tr|Q5J801|Q5J801_BOVIN Endopin 2B OS=Bos taurus OX=9913 PE=2 SV=1;tr|A0A0A0MP92|A0A0A0MP92_BOVIN Serpin A3-7 OS=Bos taurus OX=9913 GN=SERPINA3-7 PE=1 S	6	11	3	2	23.1	46.953	416	323.31	1320600	758850	1025700	1501600	1209200	622330	561790	349360	1116600	603270	477720	450170	371790	650130	489020	17.5	20	18.5	15903000000	4753500000	4818100000	6331400000	1.09213	1.03159	0.976893	0.627564	0.931241	0.920555	1.24181	1.85091	1.32945	0.848247	0.579111	0.760276	biovine
P34955	P34955	Alpha-1-antiproteinase	SERPINA1	sp|P34955|A1AT_BOVIN Alpha-1-antiproteinase OS=Bos taurus OX=9913 GN=SERPINA1 PE=1 SV=1	1	11	11	11	24.5	46.103	416	323.31	1828400	903780	1084600	1795300	1302800	1934700	963510	1178600	1867300	1361900	1930300	945400	1147600	1829400	1370800	15.9	21.6	18.5	31404000000	10597000000	10094000000	10714000000	1.40344	1.42059	1.40816	0.693721	0.707475	0.68967	1.37803	1.3711	1.33455	0.832515	0.865409	0.837175	biovine
Q2KJF1;A0A3Q1MJT2	Q2KJF1;A0A3Q1MJT2	Alpha-1B-glycoprotein	A1BG	sp|Q2KJF1|A1BG_BOVIN Alpha-1B-glycoprotein OS=Bos taurus OX=9913 GN=A1BG PE=1 SV=1;tr|A0A3Q1MJT2|A0A3Q1MJT2_BOVIN Alpha-1B-glycoprotein OS=Bos taurus OX=9913 GN=A1BG PE=1 SV=1	2	8	8	8	21.7	53.553	503	276.56	793090	413540	470160	818660	488560	447250	332850	341830	481710	351380	601450	466730	416460	644640	447250	21.7	19.5	21.7	11384000000	4020800000	3197800000	4165500000	1.62332	1.27284	1.34477	0.846447	0.947265	1.04356	1.67566	1.37091	1.44134	0.962338	0.972821	0.931157	biovine
P28800	P28800	Alpha-2-antiplasmin	SERPINF2	sp|P28800|A2AP_BOVIN Alpha-2-antiplasmin OS=Bos taurus OX=9913 GN=SERPINF2 PE=1 SV=2	1	6	6	6	12.8	54.71	492	149.58	441050	155970	177050	383500	253590	492610	200640	223030	461660	294330	339150	131040	146440	338330	201850	12.8	12.8	12.8	5423300000	1957000000	1891700000	1574600000	1.73922	1.67367	1.68021	0.615048	0.681684	0.649195	1.51228	1.56851	1.67615	0.698174	0.757755	0.725489	biovine
P12763;B0JYN6	P12763;B0JYN6	Alpha-2-HS-glycoprotein	AHSG	sp|P12763|FETUA_BOVIN Alpha-2-HS-glycoprotein OS=Bos taurus OX=9913 GN=AHSG PE=1 SV=2;tr|B0JYN6|B0JYN6_BOVIN Alpha-2-HS-glycoprotein OS=Bos taurus OX=9913 GN=AHSG PE=2 SV=1	2	5	5	5	18.4	38.418	359	215.14	768770	389790	571250	688350	587790	586040	290940	433960	488820	411060	742750	303160	488620	595140	507590	18.4	18.4	18.4	25512000000	8690400000	10671000000	6150600000	1.3079	1.42568	1.46329	0.663145	0.70778	0.597254	1.17108	1.18917	1.17248	0.971861	1.05571	0.962627	biovine
Q7SIH1;R9QSM8;K4JBR5;K4JF13;K4JR81;K4JBA2;K4JDR8;K4JDS3;A0A452DI08;K4JB97;A0A3Q1LMP7	Q7SIH1;R9QSM8;K4JBR5	Alpha-2-macroglobulin	A2M	sp|Q7SIH1|A2MG_BOVIN Alpha-2-macroglobulin OS=Bos taurus OX=9913 GN=A2M PE=1 SV=2;tr|R9QSM8|R9QSM8_BOVIN Alpha-2-macroglobulin OS=Bos taurus OX=9913 GN=A2M PE=2 SV=1;tr|K4JBR5|K4JBR5_BOVIN Alpha-2-macroglobulin variant 1 OS=Bos taurus OX=9913 GN=A2M PE=2 S	11	31	31	8	23.1	167.57	1510	323.31	3144400	1293500	1570700	3416100	2089500	2728300	1373000	1488400	2685600	1787600	1924300	853010	916210	1959300	1256100	15.6	19.5	18.5	38171000000	13218000000	11402000000	13551000000	1.50486	1.52624	1.53196	0.619048	0.768069	0.679094	1.63489	1.50235	1.55983	0.751711	0.832625	0.729408	biovine
Q3B7N2;A0A3Q1MPS4;A0A3Q1MBS5;A4ZZF8;A1XE97	Q3B7N2;A0A3Q1MPS4;A0A3Q1MBS5;A4ZZF8	Alpha-actinin-1	ACTN1	sp|Q3B7N2|ACTN1_BOVIN Alpha-actinin-1 OS=Bos taurus OX=9913 GN=ACTN1 PE=2 SV=1;tr|A0A3Q1MPS4|A0A3Q1MPS4_BOVIN Alpha-actinin-1 OS=Bos taurus OX=9913 GN=ACTN1 PE=1 SV=1;tr|A0A3Q1MBS5|A0A3Q1MBS5_BOVIN Alpha-actinin-1 OS=Bos taurus OX=9913 GN=ACTN1 PE=1 SV=1;t	5	13	7	6	15.4	102.98	892	119.79	188780	84567	220690	164400	152130	257890	170150	223530	191120	198200	322220	167060	373210	224250	256870	12.8	11.2	15.4	1758300000	237760000	528700000	991880000	1.24091	1.30116	1.25441	0.555886	0.858476	0.650368	1.08065	0.964279	0.87301	1.45067	1.1278	1.45291	biovine
A0A3Q1M6W4;Q3ZC55;A0A3Q1LWS8;A0A3Q1NNJ4	A0A3Q1M6W4;Q3ZC55;A0A3Q1LWS8;A0A3Q1NNJ4	Alpha-actinin-2	ACTN2	tr|A0A3Q1M6W4|A0A3Q1M6W4_BOVIN Alpha-actinin-2 OS=Bos taurus OX=9913 GN=ACTN2 PE=4 SV=1;sp|Q3ZC55|ACTN2_BOVIN Alpha-actinin-2 OS=Bos taurus OX=9913 GN=ACTN2 PE=2 SV=1;tr|A0A3Q1LWS8|A0A3Q1LWS8_BOVIN Alpha-actinin-2 OS=Bos taurus OX=9913 GN=ACTN2 PE=4 SV=1;t	4	7	2	2	8.2	95.012	822	29.48	264540	146410	167890	115310	164880	201630	104190	142340	73741	129860	193860	94244	153530	73871	125710	8.2	6.4	8.2	839650000	279270000	304190000	256180000	1.60444	1.55267	1.54212	0.887979	0.802326	0.749694	0.699357	0.56785	0.58763	1.01826	1.0961	1.2213	biovine
A0A3Q1M2X5;Q0III9	A0A3Q1M2X5;Q0III9	Alpha-actinin-3	ACTN3	tr|A0A3Q1M2X5|A0A3Q1M2X5_BOVIN Alpha-actinin-3 OS=Bos taurus OX=9913 GN=ACTN3 PE=4 SV=1;sp|Q0III9|ACTN3_BOVIN Alpha-actinin-3 OS=Bos taurus OX=9913 GN=ACTN3 PE=2 SV=1	2	8	5	5	9	101.81	888	41.129	447250	403320	346100	305240	334070	392590	269110	264990	308440	281700	224460	179370	154290	171610	165020	9	6.3	9	1836700000	621780000	620520000	594370000	1.33879	1.39365	1.3602	1.20729	0.955307	1.08696	0.913701	1.09492	1.03993	1.03601	0.940682	0.934978	biovine
A5D7D1;A0A3Q1MFS2;A0A3Q1MAJ8;A0A3Q1MRU0;A0A3Q1MR52;A0A452DIE5	A5D7D1;A0A3Q1MFS2;A0A3Q1MAJ8;A0A3Q1MRU0;A0A3Q1MR52;A0A452DIE5	Alpha-actinin-4	ACTN4	sp|A5D7D1|ACTN4_BOVIN Alpha-actinin-4 OS=Bos taurus OX=9913 GN=ACTN4 PE=2 SV=1;tr|A0A3Q1MFS2|A0A3Q1MFS2_BOVIN Alpha-actinin-4 OS=Bos taurus OX=9913 GN=ACTN4 PE=1 SV=1;tr|A0A3Q1MAJ8|A0A3Q1MAJ8_BOVIN Alpha-actinin-4 OS=Bos taurus OX=9913 GN=ACTN4 PE=1 SV=1;t	6	15	15	9	19	104.93	911	323.31	717190	508060	838120	678500	648030	708050	432840	846950	573240	611200	860140	745410	992230	832990	803060	16.9	15.7	19	13611000000	3664100000	4508700000	5437800000	1.10672	1.15846	1.07108	0.784007	0.708181	0.928212	1.04702	0.937893	1.03727	1.29334	1.38572	1.23556	biovine
Q9XSJ4;F1MB08;A0A3Q1MXQ0;A0A3Q1LGA6	Q9XSJ4;F1MB08;A0A3Q1MXQ0;A0A3Q1LGA6	Alpha-enolase	ENO1	sp|Q9XSJ4|ENOA_BOVIN Alpha-enolase OS=Bos taurus OX=9913 GN=ENO1 PE=1 SV=4;tr|F1MB08|F1MB08_BOVIN Alpha-enolase OS=Bos taurus OX=9913 GN=ENO1 PE=3 SV=2;tr|A0A3Q1MXQ0|A0A3Q1MXQ0_BOVIN Alpha-enolase OS=Bos taurus OX=9913 GN=ENO1 PE=3 SV=1;tr|A0A3Q1LGA6|A0A3Q	4	14	14	12	39.2	47.326	434	323.31	984540	768230	944980	1460800	931730	1753600	1442000	1687900	2099500	1593800	1162900	1008400	1306100	1448000	1106300	26.3	30.6	35.3	14120000000	4428600000	4382500000	5309200000	1.05668	1.10026	1.05116	0.82452	0.904756	0.911507	1.56784	1.31729	1.30887	1.01422	1.05904	1.1806	biovine
Q08DH7	Q08DH7	Alpha-internexin	INA	sp|Q08DH7|AINX_BOVIN Alpha-internexin OS=Bos taurus OX=9913 GN=INA PE=2 SV=1	1	9	8	8	16.4	55.395	499	98.048	450790	525010	266690	386110	390490	219050	224030	99028	207160	182240	251370	285360	120140	252390	205520	14.6	12.6	15	2227900000	866990000	616560000	744310000	1.15442	1.20199	1.22309	1.34449	1.22931	1.38848	0.988783	1.13674	1.22806	0.682962	0.543393	0.584566	biovine
Q9TSN6;A0A1L6BNZ9;M1RB49	Q9TSN6;A0A1L6BNZ9;M1RB49	Alpha-lactalbumin	LALBA	sp|Q9TSN6|LALBA_BUBBU Alpha-lactalbumin OS=Bubalus bubalis OX=89462 GN=LALBA PE=1 SV=2;tr|A0A1L6BNZ9|A0A1L6BNZ9_BUBBU Lactalbumin alpha OS=Bubalus bubalis OX=89462 GN=LALBA PE=2 SV=1;tr|M1RB49|M1RB49_BUBBU Alpha-lactalbumin (Fragment) OS=Bubalus bubalis OX	3	12	12	12	47.2	16.274	142	323.31	6193800	12991000	13763000	5260900	9051600	5739600	11306000	13778000	4744300	8319300	4946100	10778000	11067000	4298400	7370000	47.2	47.2	47.2	1202300000000	393380000000	413330000000	395580000000	0.684277	0.689914	0.671113	1.43522	1.35901	1.46242	0.581212	0.570276	0.583229	1.5205	1.65615	1.50163	bubalus
A0A3Q1M7C2;F1N7T2	A0A3Q1M7C2;F1N7T2	Alpha-mannosidase	MAN2A1	tr|A0A3Q1M7C2|A0A3Q1M7C2_BOVIN Alpha-mannosidase OS=Bos taurus OX=9913 GN=MAN2A1 PE=3 SV=1;tr|F1N7T2|F1N7T2_BOVIN Alpha-mannosidase OS=Bos taurus OX=9913 GN=MAN2A1 PE=3 SV=3	2	3	3	3	2.5	125.41	1095	18.431	0	0	0	0	0	4172.6	4861.2	7751.9	5187	5362.5	0	0	0	0	0	0	0.6	2.5	9811800	0	9811800	0		0.778107			0.906517			0.967273			1.44558		biovine
A0A452DI46;Q29451	A0A452DI46;Q29451	Alpha-mannosidase	MAN2B1	tr|A0A452DI46|A0A452DI46_BOVIN Alpha-mannosidase OS=Bos taurus OX=9913 GN=MAN2B1 PE=3 SV=1;sp|Q29451|MA2B1_BOVIN Lysosomal alpha-mannosidase OS=Bos taurus OX=9913 GN=MAN2B1 PE=1 SV=4	2	2	2	2	2	110.78	982	15.149	25432	69488	64996	28129	44835	48568	117340	127200	58570	84412	52604	49664	47693	47573	41355	1	2	1	89587000	28722000	35326000	25539000	0.567235	0.575368	1.27201	1.54986	1.39009	1.20092	0.627389	0.693859	1.15036	1.44967	1.50689	1.15326	biovine
A0A3Q1MJE5;A0A3Q1NG86;P02662;D3TJU9;B5B3R8	A0A3Q1MJE5;A0A3Q1NG86;P02662;D3TJU9;B5B3R8	Alpha-S1-casein	CSN1S1	tr|A0A3Q1MJE5|A0A3Q1MJE5_BOVIN Alpha-S1-casein OS=Bos taurus OX=9913 GN=CSN1S1 PE=1 SV=1;tr|A0A3Q1NG86|A0A3Q1NG86_BOVIN Alpha-S1-casein OS=Bos taurus OX=9913 GN=CSN1S1 PE=1 SV=1;sp|P02662|CASA1_BOVIN Alpha-S1-casein OS=Bos taurus OX=9913 GN=CSN1S1 PE=1 SV=	5	2	2	2	9.5	22.791	200	14.943	16005	9981.1	10096	16194	10216	191670	107160	110920	155420	105790	102430	86412	71854	102860	63012	9.5	9.5	9.5	1725800000	369870000	687020000	668860000	1.56666	1.8118	1.62556	0.977007	1.01295	1.37136	1.58516	1.46914	1.63239	0.988254	1.04849	1.14032	biovine
P02663	P02663	Alpha-S2-casein	CSN1S2	sp|P02663|CASA2_BOVIN Alpha-S2-casein OS=Bos taurus OX=9913 GN=CSN1S2 PE=1 SV=2	1	3	3	3	14	26.018	222	55.555	321050	317080	276590	349850	245970	254340	275210	235280	266580	207360	256540	270540	202270	310920	192090	14	14	14	2460300000	886510000	239470000	1334300000	1.30524	1.22656	1.33552	1.2891	1.32721	1.4084	1.42233	1.28559	1.61862	1.12449	1.13465	1.053	biovine
E1BJN3;Q29437	E1BJN3;Q29437	Amine oxidase	SAO	tr|E1BJN3|E1BJN3_BOVIN Amine oxidase OS=Bos taurus OX=9913 GN=SAO PE=1 SV=2;sp|Q29437|AOCX_BOVIN Primary amine oxidase, liver isozyme OS=Bos taurus OX=9913 PE=1 SV=1	2	7	7	2	11.8	76.944	692	52.093	324000	146420	127940	257580	163660	136890	55765	84249	124000	91285	273580	93122	141260	226590	163830	9.4	5.3	9.1	792800000	324950000	232270000	235580000	1.97971	1.49959	1.6699	0.89466	0.610889	0.568406	1.57387	1.35838	1.38308	0.781743	0.922923	0.862235	biovine
A0A3Q1LGY9;Q3SZH5	A0A3Q1LGY9;Q3SZH5	Angiotensinogen	AGT	tr|A0A3Q1LGY9|A0A3Q1LGY9_BOVIN Angiotensinogen OS=Bos taurus OX=9913 GN=AGT PE=1 SV=1;tr|Q3SZH5|Q3SZH5_BOVIN Angiotensinogen OS=Bos taurus OX=9913 GN=AGT PE=1 SV=1	2	14	14	14	39.1	51.424	476	323.31	1787600	1542800	1026300	1887800	1458300	2947700	2438500	1448600	3157100	2489900	2436900	1901900	991900	2567500	1778700	31.3	29.2	25.6	67417000000	16649000000	19674000000	31094000000	1.22581	1.18386	1.37005	1.05794	0.979357	1.06926	1.29452	1.26796	1.44347	0.703765	0.58179	0.557654	biovine
A0A3Q1LT59;A0A3Q1MJD9;Q3SWX7;I6X9I8;F1MWQ2	A0A3Q1LT59;A0A3Q1MJD9;Q3SWX7;I6X9I8;F1MWQ2	Annexin	ANXA3	tr|A0A3Q1LT59|A0A3Q1LT59_BOVIN Annexin OS=Bos taurus OX=9913 GN=ANXA3 PE=3 SV=1;tr|A0A3Q1MJD9|A0A3Q1MJD9_BOVIN Annexin OS=Bos taurus OX=9913 GN=ANXA3 PE=3 SV=1;sp|Q3SWX7|ANXA3_BOVIN Annexin A3 OS=Bos taurus OX=9913 GN=ANXA3 PE=2 SV=3;tr|I6X9I8|I6X9I8_BOVIN	5	3	3	2	8.9	33.944	304	21.221	45727	42837	55944	46047	43679	32768	29780	45051	38666	33965	87472	73577	119890	116620	93593	6.6	6.6	5.3	343770000	122770000	117430000	103560000	1.04689	0.964758	0.9346	0.980723	0.876785	0.786138	1.05421	1.13841	1.24603	1.2808	1.32639	1.28097	biovine
A0A3Q1MU33;P81287;F6QVC9;A1L5B6	A0A3Q1MU33;P81287;F6QVC9;A1L5B6	Annexin	ANXA5	tr|A0A3Q1MU33|A0A3Q1MU33_BOVIN Annexin OS=Bos taurus OX=9913 GN=ANXA5 PE=1 SV=1;sp|P81287|ANXA5_BOVIN Annexin A5 OS=Bos taurus OX=9913 GN=ANXA5 PE=1 SV=3;tr|F6QVC9|F6QVC9_BOVIN Annexin OS=Bos taurus OX=9913 GN=ANXA5 PE=1 SV=1;tr|A1L5B6|A1L5B6_BOVIN Annexin	4	4	4	4	10.3	35.875	319	28.913	166370	168240	200770	155280	160410	306220	220360	174890	326470	230900	206910	143330	122920	163720	148550	8.5	3.4	7.8	805030000	207420000	283630000	313980000	1.03715	1.3262	1.39286	1.04881	0.954353	0.96486	0.968019	1.4139	1.10212	1.25161	0.757427	0.827465	biovine
A0A3Q1N703;P79134;A0A3Q1M318	A0A3Q1N703;P79134;A0A3Q1M318	Annexin	ANXA6	tr|A0A3Q1N703|A0A3Q1N703_BOVIN Annexin OS=Bos taurus OX=9913 GN=ANXA6 PE=1 SV=1;sp|P79134|ANXA6_BOVIN Annexin A6 OS=Bos taurus OX=9913 GN=ANXA6 PE=1 SV=2;tr|A0A3Q1M318|A0A3Q1M318_BOVIN Annexin OS=Bos taurus OX=9913 GN=ANXA6 PE=1 SV=1	3	3	3	3	4.2	74.637	663	24.876	126640	107110	59322	85574	87463	215340	174620	134350	159620	159750	73725	86745	37058	30670	38403	4.2	4.2	1.2	403490000	134620000	229290000	39592000	1.44793	1.34798	1.91977	1.22463	1.09308	2.25881	0.978402	0.999186	0.798636	0.678253	0.841002	0.964977	biovine
P46193;I6YIV1;F1N650	P46193;I6YIV1;F1N650	Annexin A1	ANXA1	sp|P46193|ANXA1_BOVIN Annexin A1 OS=Bos taurus OX=9913 GN=ANXA1 PE=1 SV=2;tr|I6YIV1|I6YIV1_BOVIN Annexin OS=Bos taurus OX=9913 PE=2 SV=1;tr|F1N650|F1N650_BOVIN Annexin OS=Bos taurus OX=9913 GN=ANXA1 PE=3 SV=1	3	3	3	3	7.5	38.951	346	18.066	40544	44012	50618	45784	43807	143180	117860	147490	183560	135460	172640	157630	192600	216860	165300	5.2	7.5	7.5	623910000	107600000	231920000	284390000	0.925514	1.05699	1.0444	1.00468	0.870072	0.9536	1.04513	1.35509	1.31192	1.15548	1.08881	1.16515	biovine
P04272	P04272	Annexin A2	ANXA2	sp|P04272|ANXA2_BOVIN Annexin A2 OS=Bos taurus OX=9913 GN=ANXA2 PE=1 SV=2	1	12	12	12	38.3	38.612	339	323.31	992660	788750	945480	929080	899790	872980	663120	965590	865220	842270	1032300	821560	1145100	956430	923200	35.4	35.7	30.4	4280900000	1177100000	1373700000	1730100000	1.10321	1.03646	1.11818	0.876593	0.787301	0.889905	1.03255	1.02725	1.03599	1.05078	1.14641	1.24036	biovine
A0A3Q1NJR8;F1MSZ6;P41361;A0A3Q1MS55	A0A3Q1NJR8;F1MSZ6;P41361;A0A3Q1MS55	Antithrombin-III	SERPINC1	tr|A0A3Q1NJR8|A0A3Q1NJR8_BOVIN Antithrombin-III OS=Bos taurus OX=9913 GN=SERPINC1 PE=3 SV=1;tr|F1MSZ6|F1MSZ6_BOVIN Antithrombin-III OS=Bos taurus OX=9913 GN=SERPINC1 PE=3 SV=2;sp|P41361|ANT3_BOVIN Antithrombin-III OS=Bos taurus OX=9913 GN=SERPINC1 PE=1 SV=	4	14	14	14	25.7	60.068	530	290.8	967030	624670	889510	972790	805040	837560	557140	742220	870810	701640	749520	474820	699100	756590	632720	23.2	21.1	24.3	10229000000	2850900000	2753900000	4624200000	1.20122	1.19372	1.1846	0.775949	0.794054	0.750443	1.20837	1.24111	1.19577	1.10493	1.05784	1.10491	biovine
A0A3Q1N8C9;A0A3Q1MS92;G5E675;Q0VCK5;A0A3Q1LIW3;E1BMW2;A0A3Q1LVF9	A0A3Q1N8C9;A0A3Q1MS92;G5E675;Q0VCK5;A0A3Q1LIW3;E1BMW2;A0A3Q1LVF9	AP-2 complex subunit alpha	AP2A1	tr|A0A3Q1N8C9|A0A3Q1N8C9_BOVIN AP-2 complex subunit alpha OS=Bos taurus OX=9913 GN=AP2A1 PE=1 SV=1;tr|A0A3Q1MS92|A0A3Q1MS92_BOVIN AP-2 complex subunit alpha OS=Bos taurus OX=9913 GN=AP2A2 PE=3 SV=1;tr|G5E675|G5E675_BOVIN AP-2 complex subunit alpha OS=Bos t	7	3	3	3	2.6	101.64	916	16.842	183570	261750	377200	172220	236760	72245	161950	168370	81052	117290	353410	568740	601750	383770	439920	1.6	0.8	1.7	9050400000	973520000	1101700000	6975200000	0.775342	0.615952	0.803351	1.10555	1.38077	1.29283	0.727403	0.691039	0.872363	1.59317	1.4355	1.36786	biovine
P63009;Q08DS7	P63009;Q08DS7	AP-2 complex subunit beta	AP2B1	sp|P63009|AP2B1_BOVIN AP-2 complex subunit beta OS=Bos taurus OX=9913 GN=AP2B1 PE=1 SV=2;sp|Q08DS7|AP1B1_BOVIN AP-1 complex subunit beta-1 OS=Bos taurus OX=9913 GN=AP2B1 PE=2 SV=1	2	2	2	2	2.5	104.57	937	131.85	53895	57423	50643	45259	52502	76899	71346	59590	68394	68177	158990	173110	167510	131280	160400	2.5	1.3	1.3	750470000	110470000	143970000	496030000	1.02653	1.12793	0.991209	1.09373	1.04648	1.07924	0.862043	1.00318	0.818454	0.964592	0.874048	1.04433	biovine
A0A3Q1M3N0;V6F7X3;Q32PJ2;A0A3Q1MZJ9;F1N3Q7	A0A3Q1M3N0;V6F7X3;Q32PJ2;A0A3Q1MZJ9;F1N3Q7	Apolipoprotein A-IV	APOA4	tr|A0A3Q1M3N0|A0A3Q1M3N0_BOVIN Apolipoprotein A-IV OS=Bos taurus OX=9913 GN=APOA4 PE=3 SV=1;tr|V6F7X3|V6F7X3_BOVIN Apolipoprotein A-IV OS=Bos taurus OX=9913 GN=APOA4 PE=3 SV=1;sp|Q32PJ2|APOA4_BOVIN Apolipoprotein A-IV OS=Bos taurus OX=9913 GN=APOA4 PE=2 SV	5	8	8	8	22	43.077	378	244.92	495520	298110	330190	414600	354990	308080	134150	145390	257530	191440	462250	223330	262690	396370	313320	16.9	14.6	11.4	990560000	234670000	272620000	483270000	1.39587	1.60928	1.47533	0.83977	0.700742	0.712786	1.16792	1.34523	1.26506	0.930139	0.759455	0.838408	biovine
A0A3Q1MFR4;E1BNR0	A0A3Q1MFR4;E1BNR0	Apolipoprotein B	APOB	tr|A0A3Q1MFR4|A0A3Q1MFR4_BOVIN Apolipoprotein B OS=Bos taurus OX=9913 GN=APOB PE=1 SV=1;tr|E1BNR0|E1BNR0_BOVIN Apolipoprotein B OS=Bos taurus OX=9913 GN=APOB PE=1 SV=3	2	10	10	10	2.5	514.08	4554	112.45	216430	64819	69829	247510	120570	47911	25749	55361	67640	43333	319220	126490	150230	397150	209630	1.5	0.8	1.9	579960000	147300000	90077000	342590000	1.79506	1.10565	1.52278	0.537605	0.594212	0.603396	2.05283	1.56094	1.89453	0.579157	1.27757	0.716644	biovine
Q0ZCB4;Q03247;A7YWR0;A0A3Q1LPF0;A0A140T881;A0A3Q1MGI2	Q0ZCB4;Q03247;A7YWR0;A0A3Q1LPF0;A0A140T881;A0A3Q1MGI2	Apolipoprotein E (Fragment)		tr|Q0ZCB4|Q0ZCB4_BOVIN Apolipoprotein E (Fragment) OS=Bos taurus OX=9913 PE=3 SV=1;sp|Q03247|APOE_BOVIN Apolipoprotein E OS=Bos taurus OX=9913 GN=APOE PE=1 SV=1;tr|A7YWR0|A7YWR0_BOVIN Apolipoprotein E OS=Bos taurus OX=9913 GN=APOE PE=2 SV=1;tr|A0A3Q1LPF0|A	6	2	2	2	7.2	27.073	237	10.871	0	0	0	0	0	77212	46861	60654	77183	55317	0	0	0	0	0	0	3.4	3.8	39323000	0	39323000	0		1.39581			0.847136			1.39529			1.09648		biovine
E1BJA2	E1BJA2	Apoptosis inducing factor mitochondria associated 1	AIFM1	tr|E1BJA2|E1BJA2_BOVIN Apoptosis inducing factor mitochondria associated 1 OS=Bos taurus OX=9913 GN=AIFM1 PE=1 SV=1	1	4	4	4	6	66.871	613	31.76	73249	52682	75122	84336	66666	40909	17593	29514	39055	28019	131540	60243	84959	122460	76726	3.9	2.1	4.2	811190000	430790000	207500000	172890000	1.09875	1.46004	1.71441	0.790238	0.627895	0.785171	1.26505	1.39388	1.59607	1.12684	1.05336	1.1073	biovine
A7YW98	A7YW98	Arginine--tRNA ligase, cytoplasmic	RARS	sp|A7YW98|SYRC_BOVIN Arginine--tRNA ligase, cytoplasmic OS=Bos taurus OX=9913 GN=RARS PE=2 SV=1	1	2	2	2	2.4	75.56	660	11.965	7905.2	12744	16270	7653.4	10784	21186	48909	43719	23998	32295	11261	6853.5	9789.5	15270	9669.2	2.4	1.2	1.2	71622000	14602000	23236000	33784000	0.733049	0.656015	1.16463	1.18175	1.51444	0.708797	0.7097	0.743087	1.57924	1.50872	1.35374	1.01244	biovine
Q2KJI6;F6RWK1	Q2KJI6;F6RWK1	ARHGAP1 protein (Fragment)	ARHGAP1	tr|Q2KJI6|Q2KJI6_BOVIN ARHGAP1 protein (Fragment) OS=Bos taurus OX=9913 GN=ARHGAP1 PE=2 SV=1;tr|F6RWK1|F6RWK1_BOVIN Rho GTPase activating protein 1 OS=Bos taurus OX=9913 GN=ARHGAP1 PE=1 SV=1	2	2	2	2	4.5	35.299	308	13.069	42466	33153	38572	35548	38087	43565	42042	36633	28629	36825	34382	26708	22063	24859	22833	4.5	4.5	3.6	168670000	64741000	70296000	33632000	1.11497	1.18303	1.5058	0.870454	1.14167	1.16971	0.933337	0.777434	1.08873	1.01273	0.994786	0.966277	biovine
O62825;H6WS92;Q45G28;B6VPY2;A0A1L6KYI1;Q3Y443;V9PVY6	O62825;H6WS92;Q45G28;B6VPY2;A0A1L6KYI1;Q3Y443	AS2-casein (Fragment)		tr|O62825|O62825_BUBBU AS2-casein (Fragment) OS=Bubalus bubalis OX=89462 PE=2 SV=2;tr|H6WS92|H6WS92_BUBBU Alpha-S2-casein (Fragment) OS=Bubalus bubalis OX=89462 GN=ACS2 PE=2 SV=1;tr|Q45G28|Q45G28_BUBBU Alpha s2-casein OS=Bubalus bubalis OX=89462 PE=2 SV=1;	7	15	15	2	56.2	24.7	210	323.31	1279900	1591000	1324400	1111700	1149000	861720	1374900	1101300	894410	926140	1253400	1799000	1403000	1302800	1241200	41	43.8	48.6	23366000000	7634000000	6886200000	8846200000	1.11393	0.930442	1.00983	1.38468	1.48455	1.4494	0.967537	0.96574	1.04963	1.15265	1.18913	1.13036	bubalus
A0A3Q1M1K1;Q2KJG3;F1MKH6	A0A3Q1M1K1;Q2KJG3;F1MKH6	Asparagine--tRNA ligase, cytoplasmic	NARS	tr|A0A3Q1M1K1|A0A3Q1M1K1_BOVIN Asparagine--tRNA ligase, cytoplasmic OS=Bos taurus OX=9913 GN=NARS PE=4 SV=1;sp|Q2KJG3|SYNC_BOVIN Asparagine--tRNA ligase, cytoplasmic OS=Bos taurus OX=9913 GN=NARS PE=2 SV=3;tr|F1MKH6|F1MKH6_BOVIN Asparagine--tRNA ligase, cy	3	2	2	2	3.8	63.878	557	12.169	0	0	0	0	0	42863	35241	38989	28624	34291	9031.2	6865.3	8280.9	5343.1	6872.1	1.1	3.8	1.1	84284000	0	65535000	18749000		1.24998	1.31418		1.0277	0.99901		0.834738	0.777506		1.137	1.205	biovine
B7XA48	B7XA48	Aspartate aminotransferase	ast1	tr|B7XA48|B7XA48_BUBBU Aspartate aminotransferase OS=Bubalus bubalis OX=89462 GN=ast1 PE=2 SV=1	1	2	2	2	3.9	46.411	413	17.132	30963	66255	48253	29273	43956	42236	89961	69489	40992	61000	389360	307710	186150	364190	275910	2.2	2.2	3.9	110870000	21276000	26210000	63383000	0.704409	0.692393	1.41118	1.5073	1.47477	1.11525	0.665961	0.672	1.31996	1.09776	1.13916	0.674677	bubalus
F1MTX7;A0A3Q1LXT8;Q3SYZ4	F1MTX7;A0A3Q1LXT8;Q3SYZ4	Aspartate--tRNA ligase, cytoplasmic	DARS1	tr|F1MTX7|F1MTX7_BOVIN Aspartate--tRNA ligase, cytoplasmic OS=Bos taurus OX=9913 GN=DARS1 PE=3 SV=1;tr|A0A3Q1LXT8|A0A3Q1LXT8_BOVIN Aspartate--tRNA ligase, cytoplasmic OS=Bos taurus OX=9913 GN=DARS1 PE=3 SV=1;sp|Q3SYZ4|SYDC_BOVIN Aspartate--tRNA ligase, cyt	3	4	4	4	8.6	57.051	501	26.194	24821	25960	29428	31858	25212	83457	59594	75612	115090	75241	104270	52413	68864	138270	77520	4	7	6.6	428280000	56452000	144400000	227430000	0.984492	1.1092	1.34507	1.02967	0.792042	0.676122	1.2636	1.52962	1.78367	1.16722	1.00493	0.888338	biovine
A0A3Q1MAS9;A0A3Q1LW69;E1BJ59;A0A3Q1MR95	A0A3Q1MAS9;A0A3Q1LW69;E1BJ59;A0A3Q1MR95	Ataxin 2 like	ATXN2L	tr|A0A3Q1MAS9|A0A3Q1MAS9_BOVIN Ataxin 2 like OS=Bos taurus OX=9913 GN=ATXN2L PE=4 SV=1;tr|A0A3Q1LW69|A0A3Q1LW69_BOVIN Ataxin 2 like OS=Bos taurus OX=9913 GN=ATXN2L PE=4 SV=1;tr|E1BJ59|E1BJ59_BOVIN Ataxin 2 like OS=Bos taurus OX=9913 GN=ATXN2L PE=4 SV=2;tr|	4	2	2	2	2.7	108.64	1022	15.706	17701	16509	18896	24128	17989	8315.1	7009.8	8590.1	11917	8353.4	6449	4468.1	4659.2	7563.7	5080.6	2.7	2.7	1.7	104410000	49724000	27952000	26732000	0.98399	0.995415	1.26934	0.917728	0.839155	0.879443	1.34126	1.4266	1.48874	1.05042	1.02834	0.917057	biovine
A0A3Q1M4M4;P13619;A0A3Q1MP66	A0A3Q1M4M4;P13619;A0A3Q1MP66	ATP synthase F(0) complex subunit B1, mitochondrial	ATP5PB	tr|A0A3Q1M4M4|A0A3Q1M4M4_BOVIN ATP synthase F(0) complex subunit B1, mitochondrial OS=Bos taurus OX=9913 GN=ATP5PB PE=1 SV=1;sp|P13619|AT5F1_BOVIN ATP synthase F(0) complex subunit B1, mitochondrial OS=Bos taurus OX=9913 GN=ATP5PB PE=1 SV=2;tr|A0A3Q1MP66|A	3	2	2	2	6.3	29.17	255	12.334	43358	58764	62179	66038	54745	31786	29771	38280	44422	33391	11545	31227	29136	10834	20255	6.3	3.1	3.1	127870000	70287000	36142000	21443000	0.791999	0.951933	0.569983	1.07341	0.891588	1.54169	1.20628	1.33036	0.53488	1.13579	1.14642	1.43846	biovine
P19483;F1MLB8;A0A3Q1LZQ9	P19483;F1MLB8	ATP synthase subunit alpha, mitochondrial	ATP5F1A	sp|P19483|ATPA_BOVIN ATP synthase subunit alpha, mitochondrial OS=Bos taurus OX=9913 GN=ATP5F1A PE=1 SV=1;tr|F1MLB8|F1MLB8_BOVIN ATP synthase subunit alpha OS=Bos taurus OX=9913 GN=ATP5F1A PE=1 SV=1	3	16	16	16	28	59.719	553	323.31	333210	352030	317470	381940	322420	444210	399610	324580	565590	419870	568800	467020	413470	685820	490650	19.5	19.9	18.8	5646500000	957630000	1742700000	2946200000	1.03347	1.05797	1.15928	1.09184	0.951747	0.951839	1.1846	1.34706	1.39778	0.984647	0.773049	0.842698	biovine
P00829;A0A452DII8;Q0QEM9	P00829;A0A452DII8;Q0QEM9	ATP synthase subunit beta, mitochondrial	ATP5F1B	sp|P00829|ATPB_BOVIN ATP synthase subunit beta, mitochondrial OS=Bos taurus OX=9913 GN=ATP5F1B PE=1 SV=2;tr|A0A452DII8|A0A452DII8_BOVIN ATP synthase subunit beta OS=Bos taurus OX=9913 GN=ATP5F1B PE=3 SV=1;tr|Q0QEM9|Q0QEM9_BOVIN ATP synthase subunit beta (F	3	7	7	7	19.1	56.283	528	204.27	401170	441200	487950	387760	402360	206890	212340	221270	219930	198840	435770	409610	386310	451820	388200	16.3	13.4	16.3	975790000	472720000	123430000	379640000	0.997042	1.04048	1.12254	1.09653	1.06789	1.05515	0.963714	1.10607	1.16388	1.21272	1.1128	0.995131	biovine
P05631	P05631	ATP synthase subunit gamma, mitochondrial	ATP5F1C	sp|P05631|ATPG_BOVIN ATP synthase subunit gamma, mitochondrial OS=Bos taurus OX=9913 GN=ATP5F1C PE=1 SV=3	1	3	3	3	11.4	33.072	298	22.49	2522.5	3810.2	6526.2	4603.4	4587	308210	266440	196340	268120	212960	2772.5	3155.4	6913.7	5355.8	3857.7	4.4	11.4	4.4	823920000	192200000	365370000	266350000	0.549924	1.44727	0.718692	0.830652	1.25113	0.817949	1.00358	1.25902	1.38834	1.42276	0.921957	1.79218	biovine
E9NV81;V9VJ43	E9NV81	ATP-binding cassette sub-family G (WHITE) member 2	ABCG2	tr|E9NV81|E9NV81_BUBBU ATP-binding cassette sub-family G (WHITE) member 2 OS=Bubalus bubalis OX=89462 GN=ABCG2 PE=2 SV=1	2	8	8	8	13.1	72.984	658	323.31	489820	635180	757590	422820	516090	484730	563610	681270	453930	486820	296510	396390	433090	267670	317350	10.5	11.6	8.1	910750000	287810000	293140000	329800000	0.949098	0.995707	0.934331	1.23075	1.15774	1.24906	0.819276	0.932439	0.843454	1.46794	1.39943	1.36471	bubalus
A0A3Q1MQZ2;Q32PF2;A0A3Q1LSB6	A0A3Q1MQZ2;Q32PF2;A0A3Q1LSB6	ATP-citrate synthase	ACLY	tr|A0A3Q1MQZ2|A0A3Q1MQZ2_BOVIN ATP-citrate synthase OS=Bos taurus OX=9913 GN=ACLY PE=3 SV=1;sp|Q32PF2|ACLY_BOVIN ATP-citrate synthase OS=Bos taurus OX=9913 GN=ACLY PE=2 SV=1;tr|A0A3Q1LSB6|A0A3Q1LSB6_BOVIN ATP-citrate synthase OS=Bos taurus OX=9913 GN=ACLY	3	5	5	5	4.6	119.75	1089	43.731	74115	89446	100410	107250	88305	97196	126210	127410	101810	107300	62249	57796	75740	71442	60794	3.9	4.6	3.6	393070000	130390000	136310000	126380000	0.839307	0.905834	1.02393	1.01292	1.17623	0.950686	1.21454	0.948835	1.17515	1.13708	1.18742	1.24585	biovine
A0A3Q1MNP9;Q0IIG5;A0A3Q1M6K7	A0A3Q1MNP9;Q0IIG5;A0A3Q1M6K7	ATP-dependent 6-phosphofructokinase	PFKM	tr|A0A3Q1MNP9|A0A3Q1MNP9_BOVIN ATP-dependent 6-phosphofructokinase OS=Bos taurus OX=9913 GN=PFKM PE=1 SV=1;sp|Q0IIG5|PFKAM_BOVIN ATP-dependent 6-phosphofructokinase, muscle type OS=Bos taurus OX=9913 GN=PFKM PE=2 SV=1;tr|A0A3Q1M6K7|A0A3Q1M6K7_BOVIN ATP-dep	3	2	2	2	1.9	85.451	778	11.779	0	0	0	0	0	20369	5233.7	5905.6	4316	9235	10206	2848.7	2514.3	1932.5	4179.1	1.9	1	1	167780000	0	105810000	61970000		2.20563	2.44215		0.566724	0.681654		0.467352	0.46242		0.63948	0.601637	biovine
Q28141	Q28141	ATP-dependent RNA helicase A	DHX9	sp|Q28141|DHX9_BOVIN ATP-dependent RNA helicase A OS=Bos taurus OX=9913 GN=DHX9 PE=1 SV=1	1	5	5	5	4.5	141.94	1287	35.41	37905	37345	40312	37522	35673	36196	34210	31616	72650	39213	93518	87263	101890	100650	90858	1.8	2	2.7	397030000	68806000	52743000	275480000	1.06257	0.923061	1.02928	1.04687	0.872415	0.960433	1.05183	1.8527	1.10777	1.13004	0.806263	1.12142	biovine
P08037	P08037	Beta-1,4-galactosyltransferase 1	B4GALT1	sp|P08037|B4GT1_BOVIN Beta-1,4-galactosyltransferase 1 OS=Bos taurus OX=9913 GN=B4GALT1 PE=1 SV=3	1	6	6	6	16.2	44.842	402	59.174	206590	396490	535200	198730	303160	269400	602220	744530	280020	446240	187950	374340	437380	186390	274760	11.2	11.2	12.9	3739400000	820010000	1290400000	1628900000	0.681455	0.603711	0.684052	1.30786	1.34954	1.36243	0.655528	0.62751	0.678374	1.7654	1.66845	1.59186	biovine
P17690;A0A140T843;A0A3Q1LXP4	P17690;A0A140T843;A0A3Q1LXP4	Beta-2-glycoprotein 1	APOH	sp|P17690|APOH_BOVIN Beta-2-glycoprotein 1 OS=Bos taurus OX=9913 GN=APOH PE=1 SV=4;tr|A0A140T843|A0A140T843_BOVIN Beta-2-glycoprotein 1 OS=Bos taurus OX=9913 GN=APOH PE=4 SV=1;tr|A0A3Q1LXP4|A0A3Q1LXP4_BOVIN Beta-2-glycoprotein 1 OS=Bos taurus OX=9913 GN=AP	3	4	4	4	15.4	38.252	345	59.061	221450	105210	174240	229910	162390	344100	146820	209700	344550	209910	348990	186180	226660	354190	227340	7	11	5.2	2022100000	267870000	882780000	871480000	1.36369	1.63927	1.5351	0.647885	0.699443	0.81895	1.41579	1.64142	1.55797	1.07297	0.999	0.997009	biovine
A0A023JPW3;A0A096ZJV1	A0A023JPW3;A0A096ZJV1	Beta-2-microglobulin	B2M	tr|A0A023JPW3|A0A023JPW3_BUBBU Beta-2-microglobulin OS=Bubalus bubalis OX=89462 GN=B2M PE=2 SV=1;tr|A0A096ZJV1|A0A096ZJV1_BUBBU Beta-2-microglobulin (Fragment) OS=Bubalus bubalis OX=89462 GN=B2M PE=3 SV=1	2	6	6	6	31.4	13.703	118	323.31	856270	600980	631310	977090	728480	546620	371770	396590	646290	482730	847150	587320	626290	970450	754090	31.4	29.7	29.7	26313000000	8150500000	7922600000	10240000000	1.17542	1.13235	1.12341	0.824978	0.770141	0.778846	1.34127	1.33882	1.28692	0.866613	0.821557	0.830524	bubalus
A1XSX3	A1XSX3	Beta-actin		tr|A1XSX3|A1XSX3_BUBBU Beta-actin OS=Bubalus bubalis OX=89462 PE=2 SV=1	1	19	19	10	50.9	41.671	375	323.31	5113800	4287500	4540000	5092200	4555400	5424800	4842000	4718900	5003900	4741200	4863300	3945100	4272500	4845000	4265700	41.9	45.9	50.9	179000000000	55703000000	58878000000	64422000000	1.12258	1.14418	1.14009	0.941191	1.02126	0.924842	1.11784	1.05541	1.1358	0.996619	0.995297	1.00159	bubalus
Q4JHR5;Q9XSX8	Q4JHR5;Q9XSX8	Beta-actin (Fragment)		tr|Q4JHR5|Q4JHR5_BUBBU Beta-actin (Fragment) OS=Bubalus bubalis OX=89462 PE=2 SV=1;tr|Q9XSX8|Q9XSX8_BUBBU Beta actin (Fragment) OS=Bubalus bubalis OX=89462 PE=2 SV=1	2	9	2	2	66.9	13.098	118	323.31	447410	303240	699780	318610	535830	496880	412100	575420	441150	462200	268330	230010	319980	243510	272250	66.1	66.1	66.9	10441000000	4257800000	3389100000	2793700000	0.834985	1.07503	0.985601	0.565926	0.891605	0.844848	0.59461	0.954457	0.894435	1.30597	1.24496	1.17532	bubalus
Q3HW31;V9PW58;D7NJ87;Q9TSI0;B7VGH4;Q3HW30;A1E9C8;V9PW04;Q6PKV3;D7NJ86;D7NJ85;A0A1L6BP13;A0A0D4C3U8;A0A0D4C3X9;A0N0S5;F4YD07;A0A0D3RIW8	Q3HW31;V9PW58;D7NJ87;Q9TSI0;B7VGH4;Q3HW30;A1E9C8;V9PW04;Q6PKV3;D7NJ86;D7NJ85;A0A1L6BP13;A0A0D4C3U8;A0A0D4C3X9;A0N0S5	Beta-casein (Fragment)	beta-casein	tr|Q3HW31|Q3HW31_BUBBU Beta-casein (Fragment) OS=Bubalus bubalis OX=89462 GN=beta-casein PE=4 SV=1;tr|V9PW58|V9PW58_BUBBU Beta-casein (Fragment) OS=Bubalus bubalis bubalis OX=391902 GN=CSN2 PE=4 SV=2;tr|D7NJ87|D7NJ87_BUBBU Beta casein (Fragment) OS=Bubalus	17	6	6	6	31	17.301	155	94.969	530740	379060	377360	655440	382400	347850	199150	158090	394000	200830	275280	203070	164310	338200	175370	31	14.2	14.2	13466000000	3659700000	3999800000	5806300000	1.38792	1.73206	1.56971	0.991266	0.991635	1.15795	1.71402	1.96186	1.92849	0.98682	0.787183	0.936933	bubalus
Q3ZC09;A0A452DI31;A0A3Q1M0V5;A0A3Q1LMT0;A0A3Q1MIY8;A6QR19	Q3ZC09;A0A452DI31;A0A3Q1M0V5;A0A3Q1LMT0	Beta-enolase	ENO3	sp|Q3ZC09|ENOB_BOVIN Beta-enolase OS=Bos taurus OX=9913 GN=ENO3 PE=2 SV=1;tr|A0A452DI31|A0A452DI31_BOVIN Beta-enolase OS=Bos taurus OX=9913 GN=ENO3 PE=1 SV=1;tr|A0A3Q1M0V5|A0A3Q1M0V5_BOVIN Beta-enolase OS=Bos taurus OX=9913 GN=ENO3 PE=1 SV=1;tr|A0A3Q1LMT0|	6	9	7	7	20.7	47.095	434	48.773	659220	374420	287450	310400	385270	418150	223450	172560	198800	229040	635120	309530	222340	205890	312920	16.1	19.4	15	2071900000	607410000	724920000	739540000	1.71106	1.82566	2.02966	0.971838	0.975594	0.989167	0.805669	0.867971	0.657964	0.7461	0.753406	0.710533	biovine
P02754;A0A3Q1M701;A0A3Q1LYE8;Q9BDG4;A0A0N7IKZ6;E7E1Q8;E7E1Q6;A0A0M4FI60	P02754;A0A3Q1M701;A0A3Q1LYE8	Beta-lactoglobulin	LGB	sp|P02754|LACB_BOVIN Beta-lactoglobulin OS=Bos taurus OX=9913 GN=LGB PE=1 SV=3;tr|A0A3Q1M701|A0A3Q1M701_BOVIN Lipocln_cytosolic_FA-bd_dom domain-containing protein OS=Bos taurus OX=9913 GN=PAEP PE=1 SV=1;tr|A0A3Q1LYE8|A0A3Q1LYE8_BOVIN Lipocln_cytosolic_FA-	8	19	19	2	82	19.883	178	323.31	20907000	40166000	47063000	16274000	30582000	26815000	51950000	59168000	20371000	38648000	19552000	38106000	43746000	15485000	28847000	82	82	82	5466500000000	1748300000000	1875800000000	1842400000000	0.683637	0.693826	0.677783	1.31339	1.34418	1.32097	0.532143	0.527091	0.536798	1.53891	1.53095	1.51648	biovine
P81126;A0A3Q1MQ08	P81126;A0A3Q1MQ08	Beta-soluble NSF attachment protein	NAPB	sp|P81126|SNAB_BOVIN Beta-soluble NSF attachment protein OS=Bos taurus OX=9913 GN=NAPB PE=1 SV=1;tr|A0A3Q1MQ08|A0A3Q1MQ08_BOVIN Beta-soluble NSF attachment protein OS=Bos taurus OX=9913 GN=NAPB PE=4 SV=1	2	2	2	2	9.4	33.555	298	12.114	29950	21500	12246	23380	20283	0	0	0	0	0	16558	19078	17695	20045	16617	3.4	0	6	48077000	14335000	0	33743000	1.47661		0.996449	1.06		1.1481	1.15269		1.20629	0.603757		1.06487	biovine
Q17QG4;P33567;F1MS41;Q9NZ50;A0A3Q1MVP0;Q3T0G8	Q17QG4;P33567;F1MS41;Q9NZ50;A0A3Q1MVP0;Q3T0G8	Beta-synuclein	SNCB	tr|Q17QG4|Q17QG4_BOVIN Beta-synuclein OS=Bos taurus OX=9913 GN=SNCB PE=2 SV=1;sp|P33567|SYUB_BOVIN Beta-synuclein OS=Bos taurus OX=9913 GN=SNCB PE=1 SV=1;tr|F1MS41|F1MS41_BOVIN Beta-synuclein OS=Bos taurus OX=9913 GN=SNCB PE=3 SV=2;sp|Q9NZ50|SYUG_BOVIN Gam	6	2	2	2	13.4	14.305	134	13.617	224610	231640	91168	208820	179140	273410	254630	112030	232650	210580	290850	283470	118140	268100	227620	13.4	13.4	13.4	2417700000	575030000	788290000	1054400000	1.25382	1.29837	1.27779	1.29307	1.20918	1.24537	1.16568	1.10481	1.17784	0.50892	0.532007	0.519023	biovine
P21809	P21809	Biglycan	BGN	sp|P21809|PGS1_BOVIN Biglycan OS=Bos taurus OX=9913 GN=BGN PE=1 SV=3	1	3	3	3	8.9	41.59	369	187.94	222190	61056	81893	101890	103870	329130	135280	171940	120150	170760	449000	144580	169760	193900	212390	6.2	6.8	8.9	627760000	174720000	172100000	280940000	2.13912	1.92744	2.11404	0.587812	0.792223	0.680729	0.980938	0.703619	0.912943	0.788418	1.00691	0.799284	biovine
F1MJM4;A6QQ07;A0A3Q1MUX4	F1MJM4;A6QQ07;A0A3Q1MUX4	Biotinidase	BTD	tr|F1MJM4|F1MJM4_BOVIN Biotinidase OS=Bos taurus OX=9913 GN=BTD PE=4 SV=2;sp|A6QQ07|BTD_BOVIN Biotinidase OS=Bos taurus OX=9913 GN=BTD PE=2 SV=1;tr|A0A3Q1MUX4|A0A3Q1MUX4_BOVIN Biotinidase OS=Bos taurus OX=9913 GN=BTD PE=4 SV=1	3	2	2	2	5.3	58.31	525	13.256	12481	11819	11896	20472	13636	193040	118180	137940	211800	149410	18841	20231	21099	31048	19931	2.7	5.3	2.7	131630000	23063000	73570000	34994000	0.915298	1.29202	0.945311	0.86675	0.790978	1.01505	1.50132	1.41758	1.55777	0.872397	0.923231	1.0586	biovine
P80724	P80724	Brain acid soluble protein 1	BASP1	sp|P80724|BASP1_BOVIN Brain acid soluble protein 1 OS=Bos taurus OX=9913 GN=BASP1 PE=1 SV=3	1	4	4	4	10.1	23.01	227	54.999	462230	446860	225190	333020	346850	474320	473560	190630	344730	342400	658990	642250	250890	515190	495970	10.1	10.1	10.1	9910500000	3232600000	2660000000	4017900000	1.33265	1.38528	1.32869	1.28834	1.38306	1.29494	0.960127	1.0068	1.03875	0.649243	0.556746	0.505857	biovine
A0A3Q1MU19;Q2KJ23;F6R9I4;E1BNG8;A0A3Q1LV21;A0A3Q1M026;A0A3Q1ML09;A0A3Q1NGS3;A0A3Q1NHQ0;A0A3Q1N5F9;A0A3Q1M808	A0A3Q1MU19;Q2KJ23;F6R9I4;E1BNG8;A0A3Q1LV21;A0A3Q1M026;A0A3Q1ML09;A0A3Q1NGS3;A0A3Q1NHQ0;A0A3Q1N5F9;A0A3Q1M808	Bridging integrator 1	BIN1	tr|A0A3Q1MU19|A0A3Q1MU19_BOVIN Bridging integrator 1 OS=Bos taurus OX=9913 GN=BIN1 PE=4 SV=1;tr|Q2KJ23|Q2KJ23_BOVIN Bridging integrator 1 OS=Bos taurus OX=9913 GN=BIN1 PE=2 SV=1;tr|F6R9I4|F6R9I4_BOVIN Bridging integrator 1 OS=Bos taurus OX=9913 GN=BIN1 PE=	11	2	2	2	6.1	46.93	429	17.095	29826	27444	17546	28314	27896	24383	24430	12438	19576	21374	60852	55555	35402	56293	54016	6.1	1.9	6.1	319930000	111650000	38598000	169680000	1.06919	1.14078	1.12656	0.983797	1.14298	1.02849	1.01498	0.915879	1.04215	0.628979	0.581922	0.655398	biovine
Q4GZT4;Q32PJ1;B2D1N9;A7E3T8;I6LHT2	Q4GZT4;Q32PJ1;B2D1N9;A7E3T8;I6LHT2	Broad substrate specificity ATP-binding cassette transporter ABCG2	ABCG2	sp|Q4GZT4|ABCG2_BOVIN Broad substrate specificity ATP-binding cassette transporter ABCG2 OS=Bos taurus OX=9913 GN=ABCG2 PE=3 SV=2;tr|Q32PJ1|Q32PJ1_BOVIN ATP-binding cassette, sub-family G (WHITE), member 2 OS=Bos taurus OX=9913 GN=ABCG2 PE=2 SV=2;tr|B2D1N9	5	6	6	6	10.5	72.724	655	100.19	224430	305120	342310	194470	225520	323360	339170	449290	309440	311830	160590	212230	220770	146000	157010	6.6	8.9	7	440510000	103880000	114820000	221820000	0.995167	1.03698	1.0228	1.35296	1.08768	1.3517	0.862318	0.992336	0.929877	1.51787	1.44082	1.40609	biovine
M9WP41;Q6RUS0	M9WP41	BTN1A1		tr|M9WP41|M9WP41_BUBBU BTN1A1 OS=Bubalus bubalis OX=89462 PE=2 SV=1	2	25	25	25	45.2	59.262	526	323.31	3600200	3410400	4311900	3198900	3228700	3684900	3336500	4206400	3300300	3199200	4185400	3980600	4822400	3802000	3730800	43.7	45.2	43.7	147000000000	46565000000	45779000000	54651000000	1.11506	1.15182	1.12185	1.05628	1.04292	1.06696	0.99077	1.0316	1.01908	1.33549	1.31483	1.29259	bubalus
P18892;F1MZQ4;E1BHI7;Q9TSF1;A0A3Q1M5S5;E1BQ22	P18892;F1MZQ4;E1BHI7	Butyrophilin subfamily 1 member A1	BTN1A1	sp|P18892|BT1A1_BOVIN Butyrophilin subfamily 1 member A1 OS=Bos taurus OX=9913 GN=BTN1A1 PE=1 SV=2;tr|F1MZQ4|F1MZQ4_BOVIN Butyrophilin subfamily 1 member A1 OS=Bos taurus OX=9913 GN=BTN1A1 PE=4 SV=3;tr|E1BHI7|E1BHI7_BOVIN Butyrophilin subfamily 1 member A1	6	19	19	19	40.7	59.276	526	323.31	1778600	1677500	2117300	1537400	1645100	2021500	1961800	2526100	1794900	1846300	1909800	1929400	2337100	1707600	1770200	35.2	38.6	37.6	117260000000	32245000000	39348000000	45668000000	1.08115	1.09489	1.07886	1.01969	1.06256	1.08993	0.934533	0.972161	0.964637	1.28703	1.3682	1.32025	biovine
Q6R8F2;F1N619;A0A3Q1MSS6;A6QLC4	Q6R8F2;F1N619;A0A3Q1MSS6;A6QLC4	Cadherin-1	CDH1	sp|Q6R8F2|CADH1_BOVIN Cadherin-1 OS=Bos taurus OX=9913 GN=CDH1 PE=2 SV=1;tr|F1N619|F1N619_BOVIN Cadherin-1 OS=Bos taurus OX=9913 GN=CDH1 PE=4 SV=3;tr|A0A3Q1MSS6|A0A3Q1MSS6_BOVIN Cadherin-1 OS=Bos taurus OX=9913 GN=CDH1 PE=4 SV=1;tr|A6QLC4|A6QLC4_BOVIN CDH1	4	4	4	4	3.4	97.936	882	68.912	295120	174440	163090	280840	197740	125250	97270	137190	134060	110820	77164	43461	67943	81425	64706	2.6	2.4	2.5	330920000	98919000	138080000	93917000	1.49246	1.13021	1.19253	0.882169	0.87773	0.671669	1.42025	1.20971	1.25838	0.82477	1.23795	1.05003	biovine
A0A3Q1MU63;F1MKP6;A0A3Q1MHI4;Q3B7N0	A0A3Q1MU63;F1MKP6;A0A3Q1MHI4;Q3B7N0	Cadherin-13	CDH13	tr|A0A3Q1MU63|A0A3Q1MU63_BOVIN Cadherin-13 OS=Bos taurus OX=9913 GN=CDH13 PE=4 SV=1;tr|F1MKP6|F1MKP6_BOVIN Cadherin-13 OS=Bos taurus OX=9913 GN=CDH13 PE=4 SV=3;tr|A0A3Q1MHI4|A0A3Q1MHI4_BOVIN Cadherin-13 OS=Bos taurus OX=9913 GN=CDH13 PE=4 SV=1;sp|Q3B7N0|CA	4	2	2	2	3.3	76.186	694	14.708	176740	106760	43566	110490	100860	123000	71992	24059	77434	68995	81045	31702	17856	57891	42023	3.3	3.3	1.7	245470000	92401000	94656000	58414000	1.75233	1.78274	1.92859	1.0585	1.04344	0.754396	1.09548	1.12231	1.3776	0.431945	0.348706	0.42491	biovine
F1MKZ3;Q1KZG5	F1MKZ3;Q1KZG5	Calcium dependent secretion activator	CADPS	tr|F1MKZ3|F1MKZ3_BOVIN Calcium dependent secretion activator OS=Bos taurus OX=9913 GN=CADPS PE=4 SV=3;tr|Q1KZG5|Q1KZG5_BOVIN Ca2+-dependent secretion activator OS=Bos taurus OX=9913 GN=CADPS PE=2 SV=1	2	2	2	2	1.6	152.03	1347	68.558	15204	20502	4541.1	10711	12077	44083	48120	9736.9	36419	33498	32049	37508	6813.4	22700	23294	1	1.6	1	233340000	53407000	94323000	85606000	1.25892	1.31599	1.37585	1.69761	1.4365	1.6102	0.886892	1.0872	0.9745	0.376012	0.290671	0.292496	biovine
A0A3Q1MB42;A0A3Q1LJZ2;A0A3Q1LUJ3;Q08E45;A0A3Q1MKC7	A0A3Q1MB42;A0A3Q1LJZ2;A0A3Q1LUJ3;Q08E45;A0A3Q1MKC7	Calcium/calmodulin dependent protein kinase II alpha	CAMK2A	tr|A0A3Q1MB42|A0A3Q1MB42_BOVIN Calcium/calmodulin dependent protein kinase II alpha OS=Bos taurus OX=9913 GN=CAMK2A PE=4 SV=1;tr|A0A3Q1LJZ2|A0A3Q1LJZ2_BOVIN Calcium/calmodulin dependent protein kinase II alpha OS=Bos taurus OX=9913 GN=CAMK2A PE=4 SV=1;tr|A	5	2	2	2	4.3	49.98	443	11.05	57594	35401	17797	44549	33305	0	0	0	0	0	10239	7132.8	7170.8	10370	7685.7	2.3	0	2	110370000	75902000	0	34467000	1.72929		1.33221	1.06293		0.928061	1.33761		1.34926	0.534364		0.933005	biovine
A0A452DIJ8;A0A3Q1MNX4;A0A3Q1M9U4;Q3MHJ9	A0A452DIJ8;A0A3Q1MNX4;A0A3Q1M9U4;Q3MHJ9	Calcium/calmodulin-dependent protein kinase type II subunit beta	CAMK2B	tr|A0A452DIJ8|A0A452DIJ8_BOVIN Calcium/calmodulin-dependent protein kinase type II subunit beta OS=Bos taurus OX=9913 GN=CAMK2B PE=3 SV=1;tr|A0A3Q1MNX4|A0A3Q1MNX4_BOVIN Calcium/calmodulin-dependent protein kinase type II subunit beta OS=Bos taurus OX=9913	4	2	2	2	3.9	52.26	460	11.283	86789	76368	53547	71547	68477	0	0	0	0	0	0	0	0	0	0	3.9	0	0	86048000	86048000	0	0	1.26742			1.11524			1.04483			0.781971			biovine
A0A3Q1N8S4;A0A3Q1LWF3;F1MPR3;A0A3Q1M9U0;A0A3Q1MU86;A0A3Q1N127;A0A3Q1MTP9;E1BMQ6	A0A3Q1N8S4;A0A3Q1LWF3;F1MPR3;A0A3Q1M9U0;A0A3Q1MU86;A0A3Q1N127;A0A3Q1MTP9;E1BMQ6	Calcium-transporting ATPase	ATP2A2	tr|A0A3Q1N8S4|A0A3Q1N8S4_BOVIN Calcium-transporting ATPase OS=Bos taurus OX=9913 GN=ATP2A2 PE=1 SV=1;tr|A0A3Q1LWF3|A0A3Q1LWF3_BOVIN Calcium-transporting ATPase OS=Bos taurus OX=9913 GN=ATP2A2 PE=1 SV=1;tr|F1MPR3|F1MPR3_BOVIN Calcium-transporting ATPase OS=	8	2	2	2	2.7	103.4	941	13.274	16729	11261	13582	16493	14001	0	0	0	0	0	31042	28359	21618	29386	25055	1.3	0	2.7	62005000	33533000	0	28473000	1.19484		1.23895	0.8043		1.13187	1.17799		1.17286	0.970074		0.862822	biovine
Q3T168	Q3T168	Calcyclin-binding protein	CACYBP	sp|Q3T168|CYBP_BOVIN Calcyclin-binding protein OS=Bos taurus OX=9913 GN=CACYBP PE=2 SV=1	1	2	2	2	9.1	26.332	230	13.454	0	0	0	0	0	0	0	0	0	0	20725	16939	25984	33437	23698	0	0	9.1	44874000	0	0	44874000			0.874546			0.714786			1.41096			1.09646	biovine
P62157;A0A3Q1MR28;A0A452DIM7;A0A452DJ55;A0A3Q1M6C6;A0A3Q1LSI9;F1MLH6;Q862K4;Q148C2;G3MZK7	P62157;A0A3Q1MR28;A0A452DIM7;A0A452DJ55;A0A3Q1M6C6;A0A3Q1LSI9;F1MLH6	Calmodulin	CALM	sp|P62157|CALM_BOVIN Calmodulin OS=Bos taurus OX=9913 GN=CALM PE=1 SV=2;tr|A0A3Q1MR28|A0A3Q1MR28_BOVIN Uncharacterized protein OS=Bos taurus OX=9913 PE=3 SV=1;tr|A0A452DIM7|A0A452DIM7_BOVIN Uncharacterized protein OS=Bos taurus OX=9913 GN=CALM3 PE=3 SV=1;t	10	7	7	7	34.9	16.837	149	197.24	319280	264740	188400	279680	253780	775900	699480	525770	733020	630020	319440	419190	338430	310800	329550	23.5	34.9	34.9	2649000000	667690000	1144000000	837260000	1.2581	1.23155	0.969322	1.04319	1.11025	1.27201	1.10206	1.16349	0.943104	0.742375	0.834529	1.02695	biovine
F4YD05	F4YD05	Calmodulin 2 (Fragment)	CALM2	tr|F4YD05|F4YD05_BUBBU Calmodulin 2 (Fragment) OS=Bubalus bubalis OX=89462 GN=CALM2 PE=2 SV=1	1	7	7	7	36.4	16.147	143	323.31	783410	557980	452830	647100	574530	1086600	963500	731920	1013000	881350	714980	688860	542990	639490	602380	30.8	36.4	36.4	4849800000	1343200000	1892900000	1613700000	1.36357	1.23288	1.18693	0.971194	1.09321	1.14356	1.12631	1.14937	1.06161	0.788175	0.830453	0.901408	bubalus
A0A3Q1LFC5;A7Z066	A0A3Q1LFC5;A7Z066	Calnexin	CANX	tr|A0A3Q1LFC5|A0A3Q1LFC5_BOVIN Calnexin OS=Bos taurus OX=9913 GN=CANX PE=1 SV=1;tr|A7Z066|A7Z066_BOVIN Calnexin OS=Bos taurus OX=9913 GN=CANX PE=1 SV=1	2	3	3	3	3.9	64.57	565	31.469	379850	268850	567900	395860	392360	214210	144470	263660	216390	198980	291350	216900	369440	300980	281400	3.9	3.9	3.9	5498200000	1819000000	1572100000	2107100000	0.968116	1.07654	1.03536	0.685213	0.726053	0.770789	1.00892	1.0875	1.06958	1.4474	1.32506	1.31286	biovine
Q27971;A0A3Q1LRZ7	Q27971;A0A3Q1LRZ7	Calpain-2 catalytic subunit	CAPN2	sp|Q27971|CAN2_BOVIN Calpain-2 catalytic subunit OS=Bos taurus OX=9913 GN=CAPN2 PE=2 SV=2;tr|A0A3Q1LRZ7|A0A3Q1LRZ7_BOVIN Calpain-2 catalytic subunit OS=Bos taurus OX=9913 GN=CAPN2 PE=1 SV=1	2	2	2	2	3	79.934	700	14.503	35779	31144	34872	51343	35773	59929	19660	21521	27190	22543	0	0	0	0	0	1.4	1.6	1.4	82524000	58717000	23807000	0	1.00017	2.65843		0.870601	0.872111		1.43524	1.20614		0.974813	0.954664		biovine
P52193;A5D7J6	P52193;A5D7J6	Calreticulin	CALR	sp|P52193|CALR_BOVIN Calreticulin OS=Bos taurus OX=9913 GN=CALR PE=1 SV=2;tr|A5D7J6|A5D7J6_BOVIN Calreticulin OS=Bos taurus OX=9913 GN=CALR PE=2 SV=1	2	6	6	6	19.4	48.038	417	258.63	601690	461460	751440	751460	604500	981450	808190	1312600	1197000	1009100	739860	554740	918840	933710	720010	11.5	16.8	14.1	29347000000	6994000000	9995100000	12358000000	0.995352	0.972599	1.02757	0.763375	0.800902	0.770462	1.24311	1.18621	1.2968	1.24308	1.30076	1.27615	biovine
Q3T0K1;F1N3H1;A0A3Q1NC75	Q3T0K1;F1N3H1;A0A3Q1NC75	Calumenin	CALU	sp|Q3T0K1|CALU_BOVIN Calumenin OS=Bos taurus OX=9913 GN=CALU PE=2 SV=1;tr|F1N3H1|F1N3H1_BOVIN Calumenin OS=Bos taurus OX=9913 GN=CALU PE=1 SV=1;tr|A0A3Q1NC75|A0A3Q1NC75_BOVIN Calumenin OS=Bos taurus OX=9913 GN=CALU PE=1 SV=1	3	3	3	3	7.3	37.082	315	21.622	195980	135750	253250	208700	186330	149390	79320	209770	131500	136330	78152	64583	120800	63597	80570	7.3	3.2	7.3	1676400000	575170000	583880000	517360000	1.05179	1.0958	0.969989	0.728546	0.581824	0.801576	1.12006	0.964571	0.789338	1.35915	1.53869	1.49932	biovine
A0A452DJ97;A0A3Q1LVC4;A0A452DIU2;A0A3Q1N5A9;P05131;P00517;A0A3Q1LUR5;A6QNX4;A0A3Q1M8C0;E1BEN2;A0A452DJE2	A0A452DJ97;A0A3Q1LVC4;A0A452DIU2;A0A3Q1N5A9;P05131;P00517;A0A3Q1LUR5;A6QNX4;A0A3Q1M8C0;E1BEN2;A0A452DJE2	cAMP-dependent protein kinase catalytic subunit beta	PRKACB	tr|A0A452DJ97|A0A452DJ97_BOVIN cAMP-dependent protein kinase catalytic subunit beta OS=Bos taurus OX=9913 GN=PRKACB PE=3 SV=1;tr|A0A3Q1LVC4|A0A3Q1LVC4_BOVIN cAMP-dependent protein kinase catalytic subunit beta OS=Bos taurus OX=9913 GN=PRKACB PE=3 SV=1;tr|A	11	2	2	2	4.7	39.336	338	11.3	22686	21915	13208	22051	17948	0	0	0	0	0	16087	20398	17853	13696	16314	2.1	2.7	2.1	114170000	65861000	0	48312000	1.26398		0.986086	1.22103		1.25034	1.2286		0.839524	0.735904		1.09434	biovine
Q1LZB6	Q1LZB6	Caprin-1	CAPRIN1	sp|Q1LZB6|CAPR1_BOVIN Caprin-1 OS=Bos taurus OX=9913 GN=CAPRIN1 PE=2 SV=1	1	2	2	2	3	78.327	708	13.646	124130	82547	121050	252240	126660	80401	44747	87310	232510	93489	40066	37150	47900	69797	46694	3	1.4	1.6	170870000	60647000	62874000	47349000	0.980025	0.860005	0.858055	0.651721	0.478634	0.795605	1.99147	2.48703	1.49477	0.955708	0.933907	1.02583	biovine
P00921;F1N0H3;A0A3Q1MM44	P00921;F1N0H3;A0A3Q1MM44	Carbonic anhydrase 2	CA2	sp|P00921|CAH2_BOVIN Carbonic anhydrase 2 OS=Bos taurus OX=9913 GN=CA2 PE=1 SV=3;tr|F1N0H3|F1N0H3_BOVIN Carbonic anhydrase 2 OS=Bos taurus OX=9913 GN=CA2 PE=1 SV=3;tr|A0A3Q1MM44|A0A3Q1MM44_BOVIN Carbonic anhydrase 2 OS=Bos taurus OX=9913 GN=CA2 PE=1 SV=1	3	3	3	3	10.8	29.113	260	18.332	151380	158730	134520	154130	147750	157460	171630	166590	171530	154210	147370	134580	137130	153440	144700	7.3	7.3	7.3	232970000	60404000	71214000	101350000	1.02457	1.02108	1.01845	1.07431	1.11296	0.930062	1.04318	1.11231	1.0604	0.910457	1.08028	0.947685	biovine
Q3SZX4	Q3SZX4	Carbonic anhydrase 3	CA3	sp|Q3SZX4|CAH3_BOVIN Carbonic anhydrase 3 OS=Bos taurus OX=9913 GN=CA3 PE=2 SV=3	1	2	2	2	11.5	29.37	260	27.264	46923	43841	36231	21157	33804	191440	188990	247910	128520	162590	133730	121280	183220	80258	111960	3.5	11.5	11.5	243050000	23918000	78675000	140450000	1.38809	1.17744	1.19444	1.29692	1.16237	1.08324	0.625873	0.790455	0.716845	1.0718	1.52476	1.63648	biovine
A0A452DJ87;Q3MI05;A6BML7;A5LIP3	A0A452DJ87;Q3MI05;A6BML7;A5LIP3	Carboxypeptidase	CTSA	tr|A0A452DJ87|A0A452DJ87_BOVIN Carboxypeptidase OS=Bos taurus OX=9913 GN=CTSA PE=3 SV=1;sp|Q3MI05|PPGB_BOVIN Lysosomal protective protein OS=Bos taurus OX=9913 GN=CTSA PE=2 SV=1;tr|A6BML7|A6BML7_BOVIN Carboxypeptidase OS=Bos taurus OX=9913 GN=PPGB PE=3 SV=	4	2	2	2	5	53.867	478	50.272	34835	54655	53234	47135	42002	42797	73030	63341	57238	57244	11345	10553	11595	12249	8347.5	5	5	2.1	220980000	103140000	79930000	37908000	0.829365	0.747624	1.35909	1.30125	1.27577	1.26421	1.12221	0.999895	1.46739	1.26742	1.10651	1.38904	biovine
E1BK06	E1BK06	Carboxypeptidase A3	CPA3	tr|E1BK06|E1BK06_BOVIN Carboxypeptidase A3 OS=Bos taurus OX=9913 GN=CPA3 PE=4 SV=2	1	3	3	3	4.6	48.407	417	100.69	34179	23151	272560	29557	81530	18458	13131	160100	18834	50824	0	0	0	0	0	4.6	4.6	1.9	395380000	114160000	281220000	0	0.41922	0.363175		0.283957	0.258362		0.362529	0.370573		3.34306	3.15009		biovine
P68399;A0A3Q1LSG3	P68399;A0A3Q1LSG3	Casein kinase II subunit alpha	CSNK2A1	sp|P68399|CSK21_BOVIN Casein kinase II subunit alpha OS=Bos taurus OX=9913 GN=CSNK2A1 PE=1 SV=1;tr|A0A3Q1LSG3|A0A3Q1LSG3_BOVIN Casein kinase II subunit alpha OS=Bos taurus OX=9913 GN=CSNK2A1 PE=3 SV=1	2	2	2	2	5.1	45.143	391	12.315	28073	17280	19937	35859	21519	38892	32552	43597	39924	33629	44370	36039	49752	64650	42225	3.6	1.5	5.1	305590000	118530000	50598000	136470000	1.30457	1.1565	1.0508	0.803011	0.967974	0.853499	1.66639	1.18719	1.53108	0.926484	1.29641	1.17826	biovine
Q3MHM6;F1MM34;A0A3Q1MLR1;A0A3Q1M9M0;A0A3Q1M0V1	Q3MHM6;F1MM34;A0A3Q1MLR1;A0A3Q1M9M0;A0A3Q1M0V1	Catenin alpha-1	CTNNA1	sp|Q3MHM6|CTNA1_BOVIN Catenin alpha-1 OS=Bos taurus OX=9913 GN=CTNNA1 PE=2 SV=1;tr|F1MM34|F1MM34_BOVIN Catenin alpha-1 OS=Bos taurus OX=9913 GN=CTNNA1 PE=4 SV=2;tr|A0A3Q1MLR1|A0A3Q1MLR1_BOVIN Catenin alpha-1 OS=Bos taurus OX=9913 GN=CTNNA1 PE=4 SV=1;tr|A0A	5	3	3	3	4.1	100.13	906	44.502	42786	46811	31857	38209	34182	87286	80459	66619	66508	72468	57106	39836	31955	42730	39712	3	4.1	2.4	231800000	58806000	152200000	20788000	1.25171	1.20448	1.438	1.36946	1.11027	1.00312	1.11781	0.917757	1.076	0.931982	0.919289	0.804669	biovine
A0A3Q1NES2;Q0VCX4;A0A3Q1LJ64	A0A3Q1NES2;Q0VCX4;A0A3Q1LJ64	Catenin beta-1	CTNNB1	tr|A0A3Q1NES2|A0A3Q1NES2_BOVIN Catenin beta-1 OS=Bos taurus OX=9913 GN=CTNNB1 PE=1 SV=1;sp|Q0VCX4|CTNB1_BOVIN Catenin beta-1 OS=Bos taurus OX=9913 GN=CTNNB1 PE=1 SV=1;tr|A0A3Q1LJ64|A0A3Q1LJ64_BOVIN Catenin beta-1 OS=Bos taurus OX=9913 GN=CTNNB1 PE=1 SV=1	3	2	2	2	3.4	84.779	774	12.452	0	0	0	0	0	12422	16069	16493	10214	13166	115410	86332	72359	86778	84418	0	2.1	3.4	78604000	0	27298000	51306000		0.943491	1.36713		1.22049	1.02267		0.775786	1.02796		1.2527	0.857151	biovine
Q5XL27;C8CF42;X5I0G0;W0S8U1	Q5XL27;C8CF42;X5I0G0;W0S8U1	Cathelicidin (Fragment)	Cath	tr|Q5XL27|Q5XL27_BUBBU Cathelicidin (Fragment) OS=Bubalus bubalis OX=89462 GN=Cath PE=2 SV=1;tr|C8CF42|C8CF42_BUBBU Probactenecin 7 OS=Bubalus bubalis OX=89462 PE=2 SV=1;tr|X5I0G0|X5I0G0_BUBBU Cathelicidin OS=Bubalus bubalis OX=89462 GN=CATH PE=2 SV=2;tr|W	4	5	5	4	57.1	10.122	91	323.31	399720	254590	324630	291210	290910	537700	251500	340880	442840	361010	478870	293560	393650	402910	353070	48.4	50.5	50.5	1589700000	508430000	462020000	619250000	1.37403	1.48943	1.3563	0.87515	0.696657	0.83145	1.00103	1.22667	1.14116	1.11591	0.94424	1.11493	bubalus
A0A0A7UXB6;V9LYN7	A0A0A7UXB6;V9LYN7	Cathelicidin 6	CATHL6	tr|A0A0A7UXB6|A0A0A7UXB6_BUBBU Cathelicidin 6 OS=Bubalus bubalis OX=89462 GN=CATHL6 PE=3 SV=1;tr|V9LYN7|V9LYN7_BUBBU Cathelicidin-6 OS=Bubalus bubalis OX=89462 PE=2 SV=1	2	3	3	3	20.8	17.883	159	323.31	80996	103960	106690	106190	89353	73661	85798	82479	98913	73809	18831	27166	27540	26603	22998	20.8	7.5	7.5	255210000	81308000	116770000	57139000	0.906472	0.997995	0.81881	1.16348	1.16243	1.18123	1.18843	1.34012	1.15675	1.19403	1.11747	1.1975	bubalus
P07688;Q003W4	P07688;Q003W4	Cathepsin B	CTSB	sp|P07688|CATB_BOVIN Cathepsin B OS=Bos taurus OX=9913 GN=CTSB PE=1 SV=5;tr|Q003W4|Q003W4_BOVIN Cathepsin B (Fragment) OS=Bos taurus OX=9913 GN=CATB PE=4 SV=1	2	2	2	2	7.2	36.661	335	11.365	0	0	0	0	0	77063	75043	106560	70661	77605	41771	36941	60373	35788	41243	0	7.2	3	99320000	0	52582000	46738000		0.993016	1.0128		0.966987	0.895691		0.910521	0.867735		1.37311	1.46384	biovine
Q9BGU5;A0A3Q1M3Z5;F1MMR6;P80209;A1YZD1	Q9BGU5;A0A3Q1M3Z5;F1MMR6;P80209	Cathepsin D (Fragment)	cat-D	tr|Q9BGU5|Q9BGU5_BOVIN Cathepsin D (Fragment) OS=Bos taurus OX=9913 GN=cat-D PE=2 SV=1;tr|A0A3Q1M3Z5|A0A3Q1M3Z5_BOVIN Cathepsin D OS=Bos taurus OX=9913 GN=CTSD PE=3 SV=1;tr|F1MMR6|F1MMR6_BOVIN Cathepsin D OS=Bos taurus OX=9913 GN=CTSD PE=3 SV=1;sp|P80209|C	5	5	5	5	15.3	41.855	386	29.973	61503	59202	85550	72259	60983	81588	47763	73441	83478	64515	91690	106220	101740	93598	76772	2.3	10.4	8.3	703510000	210330000	435780000	57400000	1.00853	1.26464	1.19432	0.970795	0.740339	1.38358	1.1849	1.29393	1.21917	1.40285	1.13836	1.32522	biovine
P05689;A0A3Q1M2V6	P05689;A0A3Q1M2V6	Cathepsin Z	CTSZ	sp|P05689|CATZ_BOVIN Cathepsin Z OS=Bos taurus OX=9913 GN=CTSZ PE=2 SV=2;tr|A0A3Q1M2V6|A0A3Q1M2V6_BOVIN Cathepsin Z OS=Bos taurus OX=9913 GN=CTSZ PE=1 SV=1	2	2	2	2	7.9	33.886	304	16.047	46982	53349	53201	42656	46242	63828	72069	75328	59648	63375	31918	41877	41495	32388	38713	7.9	7.9	4.6	302580000	65157000	125120000	112310000	1.016	1.00715	0.824478	1.15369	1.13718	1.08173	0.922451	0.941191	0.836618	1.15049	1.18861	1.07186	biovine
E1BNE7;A1L578	E1BNE7;A1L578	Caveolae associated protein 1	CAVIN1	tr|E1BNE7|E1BNE7_BOVIN Caveolae associated protein 1 OS=Bos taurus OX=9913 GN=CAVIN1 PE=1 SV=2;tr|A1L578|A1L578_BOVIN Caveolae associated protein 1 OS=Bos taurus OX=9913 GN=CAVIN1 PE=1 SV=1	2	4	4	4	10.7	50.183	456	323.31	169580	158270	105260	89328	112310	224240	196980	144120	95556	151840	224950	165120	107370	84534	133820	8.3	10.7	8.8	531610000	124380000	252050000	155180000	1.50993	1.47682	1.68099	1.40922	1.29729	1.2339	0.79537	0.62932	0.631699	0.937227	0.949157	0.802346	biovine
F6PXE3;Q17QZ6	F6PXE3;Q17QZ6	Caveolae associated protein 2	CAVIN2	tr|F6PXE3|F6PXE3_BOVIN Caveolae associated protein 2 OS=Bos taurus OX=9913 GN=CAVIN2 PE=1 SV=1;tr|Q17QZ6|Q17QZ6_BOVIN SDPR protein (Fragment) OS=Bos taurus OX=9913 GN=SDPR PE=2 SV=1	2	2	2	2	5.1	45.236	408	18.588	173450	138300	81190	101300	115730	71974	57232	11083	8818.4	32309	84622	76203	23955	19682	45285	5.1	5.1	5.1	533940000	150880000	152390000	230670000	1.49875	2.22768	1.86865	1.19502	1.77139	1.68274	0.875313	0.272939	0.434625	0.701547	0.343031	0.528983	biovine
P79132;Q3ZBX4;Q2KI43	P79132;Q3ZBX4	Caveolin-1	CAV1	sp|P79132|CAV1_BOVIN Caveolin-1 OS=Bos taurus OX=9913 GN=CAV1 PE=2 SV=1;tr|Q3ZBX4|Q3ZBX4_BOVIN Caveolin (Fragment) OS=Bos taurus OX=9913 GN=CAV1 PE=2 SV=1	3	4	4	4	20.8	20.594	178	25.903	61254	43264	21420	32758	37572	245840	138740	117900	193450	214900	381770	198240	164140	313450	291430	10.1	20.8	16.3	1785400000	292020000	423290000	1070100000	1.63031	1.14397	1.30999	1.1515	0.645603	0.680232	0.871873	0.900186	1.07556	0.570105	0.548627	0.563223	biovine
A6H7C4;F1N1S3	A6H7C4;F1N1S3	CBX3 protein	CBX3	tr|A6H7C4|A6H7C4_BOVIN CBX3 protein OS=Bos taurus OX=9913 GN=CBX3 PE=1 SV=1;tr|F1N1S3|F1N1S3_BOVIN Chromobox 3 OS=Bos taurus OX=9913 GN=CBX3 PE=4 SV=2	2	2	2	2	14.2	20.811	183	12.057	153480	218870	340840	135270	203950	56571	77893	108770	55161	71419	135820	169180	340310	149060	174600	7.7	14.2	7.7	309140000	101830000	101230000	106070000	0.752537	0.7921	0.777892	1.07316	1.09065	0.968958	0.663251	0.772357	0.853723	1.67119	1.52298	1.94908	biovine
A0A3Q1M5V9	A0A3Q1M5V9	C-C motif chemokine	CCL26	tr|A0A3Q1M5V9|A0A3Q1M5V9_BOVIN C-C motif chemokine OS=Bos taurus OX=9913 GN=CCL26 PE=3 SV=1	1	2	2	2	17	10.864	94	12.761	84701	110740	152070	66071	91660	72619	103000	140080	51127	80416	40234	65303	92325	28874	49779	9.6	17	9.6	224820000	80584000	69001000	75238000	0.924078	0.903042	0.808252	1.20816	1.28084	1.31186	0.720827	0.635781	0.580044	1.65907	1.74194	1.8547	biovine
K7THR4	K7THR4	CCCTC-binding factor	CTCF	tr|K7THR4|K7THR4_BUBBU CCCTC-binding factor OS=Bubalus bubalis OX=89462 GN=CTCF PE=2 SV=1	1	2	2	2	2.2	82.704	727	4.335	41414	21646	33024	40793	29003	57375	27535	42850	43499	34215	38885	19894	38036	32001	26106	1.2	2.2	1.2	349060000	87920000	74151000	186990000	1.42792	1.6769	1.4895	0.746337	0.804764	0.762047	1.40651	1.27134	1.22581	1.13864	1.25237	1.45698	bubalus
A0A3Q1M849;F1MPE1;A0A3Q1LTK9;A0A3Q1M6A2;A0A3Q1N1N6;A0A3Q1LI93;A0A3Q1M299	A0A3Q1M849;F1MPE1;A0A3Q1LTK9;A0A3Q1M6A2;A0A3Q1N1N6;A0A3Q1LI93;A0A3Q1M299	CD109 molecule	CD109	tr|A0A3Q1M849|A0A3Q1M849_BOVIN CD109 molecule OS=Bos taurus OX=9913 GN=CD109 PE=4 SV=1;tr|F1MPE1|F1MPE1_BOVIN CD109 molecule OS=Bos taurus OX=9913 GN=CD109 PE=4 SV=3;tr|A0A3Q1LTK9|A0A3Q1LTK9_BOVIN CD109 molecule OS=Bos taurus OX=9913 GN=CD109 PE=4 SV=1;tr|	7	6	6	6	5.1	157.78	1411	322.83	109920	149960	215020	98937	131750	291130	554670	751690	263090	434380	94682	148710	206030	85452	126800	2.1	4.3	2.6	942360000	46789000	727510000	168060000	0.834307	0.67022	0.746703	1.13822	1.27692	1.17279	0.750945	0.605668	0.673912	1.63203	1.73049	1.62484	biovine
M9WLX8	M9WLX8	CD36	CD36	tr|M9WLX8|M9WLX8_BUBBU CD36 OS=Bubalus bubalis OX=89462 GN=CD36 PE=2 SV=1	1	12	12	12	25.4	52.742	472	323.31	1317200	2772600	2578100	1290100	1913900	1112700	2368000	2184400	1023200	1599500	951310	1611900	1402900	904000	1125600	25.4	25.4	25.4	38969000000	15324000000	13993000000	9652000000	0.688228	0.695655	0.845158	1.44867	1.48046	1.43204	0.674069	0.6397	0.803127	1.34704	1.36568	1.24636	bubalus
A6QNW7;A0A3Q1MHR7;F1MLF3	A6QNW7	CD5 molecule like	CD5L	tr|A6QNW7|A6QNW7_BOVIN CD5 molecule like OS=Bos taurus OX=9913 GN=CD5L PE=2 SV=1	3	12	12	12	25.9	50.211	451	323.31	2480400	770040	1178300	2179300	1506400	1338800	503740	884940	1228200	893240	2222400	654400	951690	1633800	1228500	25.9	25.9	22.8	23460000000	7134600000	8223600000	8101400000	1.64657	1.49881	1.80904	0.511179	0.563947	0.532682	1.44669	1.37499	1.32991	0.782196	0.990708	0.774676	biovine
Q32PA1	Q32PA1	CD59 molecule	CD59	tr|Q32PA1|Q32PA1_BOVIN CD59 molecule OS=Bos taurus OX=9913 GN=CD59 PE=2 SV=1	1	2	2	2	13.2	13.663	121	45.582	158820	103460	128890	152620	123530	257180	171670	180890	213230	183030	93531	82628	93619	85998	87948	13.2	13.2	7.4	2648800000	674980000	585670000	1388100000	1.28568	1.40512	1.06348	0.837529	0.937934	0.93951	1.23549	1.165	0.977828	1.04339	0.988308	1.06448	biovine
G1JRQ4	G1JRQ4	Cdc42 protein		tr|G1JRQ4|G1JRQ4_BUBBU Cdc42 protein OS=Bubalus bubalis OX=89462 PE=2 SV=1	1	5	5	5	26.7	21.258	191	182.28	612700	462970	359690	638720	455220	411150	334330	249100	396340	315330	593160	407800	344030	531750	424770	20.9	15.2	26.7	1662600000	676880000	536740000	449010000	1.34594	1.30387	1.39643	1.01702	1.06025	0.960049	1.4031	1.25691	1.25185	0.790145	0.789966	0.809921	bubalus
Q2KJ93;B6VAP7;F1MND1	Q2KJ93;B6VAP7;F1MND1	Cell division control protein 42 homolog	CDC42	sp|Q2KJ93|CDC42_BOVIN Cell division control protein 42 homolog OS=Bos taurus OX=9913 GN=CDC42 PE=1 SV=1;tr|B6VAP7|B6VAP7_BOVIN CDC42 protein OS=Bos taurus OX=9913 GN=CDC42 PE=2 SV=1;tr|F1MND1|F1MND1_BOVIN Cell division control protein 42 homolog OS=Bos tau	3	5	5	4	26.7	21.258	191	34.277	363900	268220	222390	388760	271580	217960	181800	143460	226980	170000	465230	328390	275760	435490	334750	20.9	11	16.8	1257100000	551270000	392790000	313010000	1.33994	1.28212	1.38978	0.987628	1.06941	0.981001	1.43148	1.33518	1.30094	0.818875	0.843882	0.823779	biovine
Q148D9;F1MX50;A0A3Q1LS20	Q148D9;F1MX50;A0A3Q1LS20	Cellular repressor of E1A-stimulated genes 1	CREG1	tr|Q148D9|Q148D9_BOVIN Cellular repressor of E1A-stimulated genes 1 OS=Bos taurus OX=9913 GN=CREG1 PE=2 SV=1;tr|F1MX50|F1MX50_BOVIN Cellular repressor of E1A stimulated genes 1 OS=Bos taurus OX=9913 GN=CREG1 PE=1 SV=1;tr|A0A3Q1LS20|A0A3Q1LS20_BOVIN Cellula	3	2	2	2	12.2	23.948	221	15.6	76400	98773	124370	71515	87371	194530	237010	288370	172320	209680	47061	83088	98795	38991	64765	12.2	12.2	12.2	729610000	216620000	266460000	246530000	0.874432	0.927747	0.726642	1.1305	1.13034	1.28292	0.818521	0.821824	0.602038	1.42347	1.37529	1.52544	biovine
D2U6Z5	D2U6Z5	Ceruloplasmin (Fragment)	cp	tr|D2U6Z5|D2U6Z5_BUBBU Ceruloplasmin (Fragment) OS=Bubalus bubalis OX=89462 GN=cp PE=2 SV=1	1	34	34	34	44.7	79.12	703	323.31	3425800	1837000	1928300	4369200	2608700	3360600	1893400	1959400	4236300	2559400	3958500	2314000	2314600	5017800	3031700	41.4	36.6	37.7	31228000000	9814000000	10030000000	11385000000	1.31322	1.31304	1.3057	0.704182	0.739783	0.763268	1.67486	1.65519	1.65511	0.73918	0.76557	0.763466	bubalus
Q3T115;F1MWD3	Q3T115;F1MWD3	Chaperonin containing TCP1, subunit 5 (Epsilon)	CCT5	tr|Q3T115|Q3T115_BOVIN Chaperonin containing TCP1, subunit 5 (Epsilon) OS=Bos taurus OX=9913 GN=CCT5 PE=2 SV=1;tr|F1MWD3|F1MWD3_BOVIN Chaperonin containing TCP1 subunit 5 OS=Bos taurus OX=9913 GN=CCT5 PE=1 SV=3	2	2	2	2	13.3	33.194	301	77.178	3339	3347.5	3167.3	2445.4	2418.1	28003	18249	23285	30303	22754	0	0	0	0	0	10	13.3	0	68052000	9131200	58921000	0	1.38084	1.23068		1.38435	0.802013		1.01129	1.33177		1.30983	1.02334		biovine
Q7YS85	Q7YS85	Chitinase-3-like protein 1	CHI3L1	sp|Q7YS85|CH3L1_BUBBU Chitinase-3-like protein 1 OS=Bubalus bubalis OX=89462 GN=CHI3L1 PE=1 SV=3	1	11	11	11	31.1	42.934	383	323.31	1150400	934190	1631100	1297300	1138400	1596500	1147400	2064300	1644400	1446700	1695900	1156700	2030000	1805000	1513800	24.5	31.1	31.1	6511000000	1901100000	1851900000	2757900000	1.01054	1.10355	1.12029	0.820617	0.793115	0.764104	1.13958	1.13666	1.19236	1.4328	1.4269	1.341	bubalus
Q5E9B7;Q4QRP1	Q5E9B7;Q4QRP1	Chloride intracellular channel protein 1	CLIC1	sp|Q5E9B7|CLIC1_BOVIN Chloride intracellular channel protein 1 OS=Bos taurus OX=9913 GN=CLIC1 PE=2 SV=3;tr|Q4QRP1|Q4QRP1_BOVIN Chloride intracellular channel protein (Fragment) OS=Bos taurus OX=9913 PE=2 SV=1	2	2	2	2	7.9	26.992	241	90.531	203280	140120	142150	170650	144640	245750	187560	213060	260120	197550	43594	41618	48399	60224	42057	7.9	7.9	7.9	474970000	102240000	191570000	181170000	1.40542	1.24399	1.03655	0.96875	0.949431	0.989562	1.17983	1.31673	1.43196	0.982785	1.07851	1.1508	biovine
Q9XSA7;A2VE46	Q9XSA7	Chloride intracellular channel protein 4	CLIC4	sp|Q9XSA7|CLIC4_BOVIN Chloride intracellular channel protein 4 OS=Bos taurus OX=9913 GN=CLIC4 PE=2 SV=3	2	3	3	3	15	28.727	253	113.03	115760	97794	59768	93204	73084	108590	91545	63582	91254	74849	154950	79609	79532	170600	106990	11.1	4.7	15	997530000	312910000	345640000	338970000	1.58393	1.45079	1.44827	1.3381	1.22306	0.744079	1.2753	1.21917	1.59454	0.817799	0.84947	0.743359	biovine
A0A3Q1LFE6;Q2KJ20;A0A3Q1MAQ2	A0A3Q1LFE6;Q2KJ20;A0A3Q1MAQ2	Chordin like 2	CHRDL2	tr|A0A3Q1LFE6|A0A3Q1LFE6_BOVIN Chordin like 2 OS=Bos taurus OX=9913 GN=CHRDL2 PE=4 SV=1;tr|Q2KJ20|Q2KJ20_BOVIN Chordin-like 2 OS=Bos taurus OX=9913 GN=CHRDL2 PE=2 SV=1;tr|A0A3Q1MAQ2|A0A3Q1MAQ2_BOVIN Chordin like 2 OS=Bos taurus OX=9913 GN=CHRDL2 PE=4 SV=1	3	2	2	2	4.8	46.026	416	13.455	26930	13999	13754	23039	19440	114390	45977	56597	136820	74181	89433	33115	42821	103160	57780	2.9	1.9	1.9	307660000	15131000	113840000	178680000	1.38529	1.54204	1.54782	0.720113	0.619795	0.573122	1.18513	1.84441	1.78539	0.70751	0.762958	0.741104	biovine
G3JXZ3	G3JXZ3	Citrate synthase	CS	tr|G3JXZ3|G3JXZ3_BUBBU Citrate synthase OS=Bubalus bubalis OX=89462 GN=CS PE=2 SV=1	1	5	5	5	13.1	51.772	466	34.076	306120	219940	288660	391540	272760	215160	134740	183040	332610	188400	176440	148850	165940	262460	166730	10.1	8.6	7.9	2650000000	303190000	1971500000	375260000	1.12231	1.14204	1.05824	0.80635	0.71518	0.892761	1.43547	1.76545	1.57416	1.05829	0.97155	0.995262	bubalus
Q29RK1;Q0QEK4;Q8WMY1	Q29RK1;Q0QEK4	Citrate synthase, mitochondrial	CS	sp|Q29RK1|CISY_BOVIN Citrate synthase, mitochondrial OS=Bos taurus OX=9913 GN=CS PE=1 SV=1;tr|Q0QEK4|Q0QEK4_BOVIN Citrate synthase (Fragment) OS=Bos taurus OX=9913 GN=CS PE=2 SV=1	3	4	4	4	10.1	51.772	466	27.291	287730	201420	268060	358350	249840	125870	94912	136310	200420	124280	153210	127940	143120	232800	143410	10.1	5.6	7.9	1054800000	289750000	417060000	348030000	1.15166	1.01279	1.06834	0.806196	0.763695	0.892127	1.43432	1.61265	1.62332	1.07293	1.0968	0.997978	biovine
F1MPU0;P49951	F1MPU0;P49951	Clathrin heavy chain	CLTC	tr|F1MPU0|F1MPU0_BOVIN Clathrin heavy chain OS=Bos taurus OX=9913 GN=CLTC PE=1 SV=3;sp|P49951|CLH1_BOVIN Clathrin heavy chain 1 OS=Bos taurus OX=9913 GN=CLTC PE=1 SV=1	2	18	18	18	12.6	191.37	1673	323.31	823630	678820	618840	811630	668750	1151100	1038400	757240	1180500	922970	657810	591200	546730	692190	570260	9.4	9.7	8.8	8962100000	2718600000	2931400000	3312100000	1.2316	1.24717	1.15353	1.01506	1.12506	1.03672	1.21365	1.27902	1.21381	0.925368	0.820438	0.958738	biovine
A0A3Q1M4Z2;A7Z035	A0A3Q1M4Z2;A7Z035	Clathrin interactor 1	CLINT1	tr|A0A3Q1M4Z2|A0A3Q1M4Z2_BOVIN Clathrin interactor 1 OS=Bos taurus OX=9913 GN=CLINT1 PE=4 SV=1;sp|A7Z035|EPN4_BOVIN Clathrin interactor 1 OS=Bos taurus OX=9913 GN=CLINT1 PE=2 SV=1	2	2	2	2	3.3	66.358	607	11.902	0	0	0	0	0	0	0	0	0	0	21378	15741	17112	27390	17832	0	1.2	2.1	46384000	0	0	46384000			1.19886			0.882739			1.536			0.959623	biovine
A0A452DKD0;P04973;A0A452DJE9	A0A452DKD0;P04973;A0A452DJE9	Clathrin light chain	CLTA	tr|A0A452DKD0|A0A452DKD0_BOVIN Clathrin light chain OS=Bos taurus OX=9913 GN=CLTA PE=1 SV=1;sp|P04973|CLCA_BOVIN Clathrin light chain A OS=Bos taurus OX=9913 GN=CLTA PE=1 SV=1;tr|A0A452DJE9|A0A452DJE9_BOVIN Clathrin light chain OS=Bos taurus OX=9913 GN=CLT	3	5	5	5	14.2	26.255	239	32.294	210340	191460	125350	191440	164050	323390	316180	199860	311500	262840	0	0	0	0	0	11.3	14.2	0	625720000	145800000	479920000	0	1.28217	1.23037		1.16708	1.20294		1.16696	1.18513		0.764096	0.760387		biovine
Q3MHK4;F1MI16	Q3MHK4;F1MI16	Claudin-11	CLDN11	sp|Q3MHK4|CLD11_BOVIN Claudin-11 OS=Bos taurus OX=9913 GN=CLDN11 PE=2 SV=1;tr|F1MI16|F1MI16_BOVIN Claudin OS=Bos taurus OX=9913 GN=CLDN11 PE=3 SV=2	2	2	2	2	11.1	22.012	207	11.316	69095	54553	27162	53869	47186	118390	62785	60561	115740	74980	82110	53548	53264	81539	58143	4.3	6.8	6.8	174460000	29266000	71112000	74079000	1.46431	1.57895	1.41221	1.15613	0.837357	0.920971	1.14163	1.54361	1.40239	0.575637	0.807695	0.916086	biovine
P17697;F1MWI1	P17697	Clusterin	CLU	sp|P17697|CLUS_BOVIN Clusterin OS=Bos taurus OX=9913 GN=CLU PE=1 SV=1	2	9	9	9	19.6	51.113	439	323.31	1206100	730560	793590	1940300	1038800	1030400	693230	729070	1707200	914120	665060	469620	478800	1112500	615860	15.7	17.1	17.8	19630000000	5435700000	6193200000	8001200000	1.16105	1.1272	1.07989	0.703273	0.758358	0.762543	1.86783	1.86759	1.80642	0.763949	0.797565	0.777449	biovine
A0JN39	A0JN39	Coatomer subunit beta	COPB1	sp|A0JN39|COPB_BOVIN Coatomer subunit beta OS=Bos taurus OX=9913 GN=COPB1 PE=1 SV=1	1	2	2	2	2.2	107.13	953	12.917	0	0	0	0	0	28323	21588	29899	40892	25025	9472.2	5011.4	12472	10938	9419.1	0.7	2.2	2.2	117010000	0	65800000	51213000		1.13179	1.00564		0.862657	0.532047		1.63405	1.16126		1.19477	1.32412	biovine
P53619	P53619	Coatomer subunit delta	ARCN1	sp|P53619|COPD_BOVIN Coatomer subunit delta OS=Bos taurus OX=9913 GN=ARCN1 PE=1 SV=1	1	6	6	6	10	57.274	511	40.575	117670	86100	119910	131100	106570	76350	58075	81994	77615	71116	125490	105040	125780	128180	116660	7.8	8.2	6.5	354570000	111380000	83793000	159390000	1.10416	1.0736	1.07569	0.80792	0.816624	0.900394	1.23018	1.09139	1.09875	1.12518	1.15296	1.07818	biovine
Q5E9F7;B0JYL8	Q5E9F7;B0JYL8	Cofilin-1	CFL1	sp|Q5E9F7|COF1_BOVIN Cofilin-1 OS=Bos taurus OX=9913 GN=CFL1 PE=2 SV=3;tr|B0JYL8|B0JYL8_BOVIN Cofilin 1 (Non-muscle) OS=Bos taurus OX=9913 GN=CFL1 PE=2 SV=1	2	10	10	9	48.2	18.518	166	317.7	1171400	1047100	1421500	1560100	1179300	595070	564960	762320	900950	654280	816080	784290	1084500	1073300	858920	42.2	33.1	42.8	13919000000	4182700000	4487300000	5249200000	0.993301	0.909504	0.950123	0.8879	0.863484	0.913112	1.3229	1.37701	1.24959	1.20538	1.16513	1.26263	biovine
G3MXG3;F1MAY4;A0A3Q1LRJ9;A6QQ99	G3MXG3;F1MAY4;A0A3Q1LRJ9;A6QQ99	Coiled-coil domain containing 88A	CCDC88A	tr|G3MXG3|G3MXG3_BOVIN Coiled-coil domain containing 88A OS=Bos taurus OX=9913 GN=CCDC88A PE=4 SV=2;tr|F1MAY4|F1MAY4_BOVIN Coiled-coil domain containing 88A OS=Bos taurus OX=9913 GN=CCDC88A PE=4 SV=3;tr|A0A3Q1LRJ9|A0A3Q1LRJ9_BOVIN Coiled-coil domain contai	4	2	2	2	1.4	212.28	1841	11.261	113100	35995	15769	34993	44409	142570	52659	34359	44571	61878	115670	51059	27533	41086	51616	0.3	0.3	1.4	864010000	267620000	334660000	261720000	2.54678	2.30405	2.24097	0.810534	0.851013	0.989209	0.787971	0.720304	0.795993	0.355086	0.55527	0.53342	biovine
P02453	P02453	Collagen alpha-1(I) chain	COL1A1	sp|P02453|CO1A1_BOVIN Collagen alpha-1(I) chain OS=Bos taurus OX=9913 GN=COL1A1 PE=1 SV=3	1	12	12	12	8.1	138.94	1463	250.65	411850	179860	156060	131040	188820	1028800	283900	465540	289910	463580	1302600	311540	348190	289170	492640	4.9	7.5	7	4392600000	682270000	1573800000	2136500000	2.18118	2.21925	2.64412	0.952547	0.612408	0.632389	0.693994	0.625372	0.58698	0.826501	1.00423	0.706784	biovine
P04258;Q08E14	P04258;Q08E14	Collagen alpha-1(III) chain	COL3A1	sp|P04258|CO3A1_BOVIN Collagen alpha-1(III) chain OS=Bos taurus OX=9913 GN=COL3A1 PE=1 SV=1;tr|Q08E14|Q08E14_BOVIN Collagen alpha-1(III) chain OS=Bos taurus OX=9913 GN=COL3A1 PE=2 SV=1	2	3	3	3	3.9	93.649	1049	221.02	50994	94157	45388	27281	53128	60758	89175	39546	38068	53164	63128	84860	18515	26702	43104	2.1	2.1	3.9	1330800000	496120000	497680000	336970000	0.959833	1.14284	1.46455	1.77227	1.67736	1.96873	0.513496	0.716048	0.619478	0.854314	0.743849	0.429543	biovine
A0A3Q1NA44;A0A3Q1LZN8;P02465	A0A3Q1NA44;A0A3Q1LZN8;P02465	Collagen alpha-2(I) chain	COL1A2	tr|A0A3Q1NA44|A0A3Q1NA44_BOVIN Collagen alpha-2(I) chain OS=Bos taurus OX=9913 GN=COL1A2 PE=1 SV=1;tr|A0A3Q1LZN8|A0A3Q1LZN8_BOVIN Collagen alpha-2(I) chain OS=Bos taurus OX=9913 GN=COL1A2 PE=1 SV=1;sp|P02465|CO1A2_BOVIN Collagen alpha-2(I) chain OS=Bos tau	3	7	7	7	6.3	118.06	1248	323.31	274150	106120	76920	58772	104300	108100	77342	64507	40840	71224	305720	156390	110140	94285	162360	3.4	1.9	5.4	1640100000	547850000	132890000	959320000	2.62848	1.51775	1.88298	1.01745	1.0859	0.96323	0.56349	0.573402	0.580716	0.737488	0.905692	0.678369	biovine
Q7SIB3;A0A3Q1LT89;F1N7Q7;A0A3Q1NK70;A0A3Q1LZF7;A0A3Q1MPS8;A0A3Q1LLV2	Q7SIB3;A0A3Q1LT89;F1N7Q7;A0A3Q1NK70;A0A3Q1LZF7;A0A3Q1MPS8;A0A3Q1LLV2	Collagen alpha-2(IV) chain (Fragment)	COL4A2	sp|Q7SIB3|CO4A2_BOVIN Collagen alpha-2(IV) chain (Fragment) OS=Bos taurus OX=9913 GN=COL4A2 PE=1 SV=1;tr|A0A3Q1LT89|A0A3Q1LT89_BOVIN Collagen alpha-2(IV) chain OS=Bos taurus OX=9913 GN=COL4A2 PE=4 SV=1;tr|F1N7Q7|F1N7Q7_BOVIN Collagen alpha-2(IV) chain OS=B	7	2	2	2	13.7	25.06	227	17.3	7705.4	6297.9	1991.7	3630	4203	0	0	0	0	0	4668	4152.3	1337.7	2153.5	2730.9	7	6.6	7	40025000	22758000	0	17267000	1.83331		1.70933	1.49843		1.52049	0.863669		0.788568	0.473876		0.489839	biovine
F1N474;A0A3Q1M0M2;A0A3Q1M970;A0A3Q1LZV6;Q7SIB2	F1N474;A0A3Q1M0M2;A0A3Q1M970;A0A3Q1LZV6;Q7SIB2	Collagen type IV alpha 5 chain	COL4A5	tr|F1N474|F1N474_BOVIN Collagen type IV alpha 5 chain OS=Bos taurus OX=9913 GN=COL4A5 PE=4 SV=3;tr|A0A3Q1M0M2|A0A3Q1M0M2_BOVIN Collagen type IV alpha 5 chain OS=Bos taurus OX=9913 GN=COL4A5 PE=4 SV=1;tr|A0A3Q1M970|A0A3Q1M970_BOVIN Collagen type IV alpha 5	5	2	2	2	1.6	146.55	1532	323.31	92320	89295	44099	51771	67740	72981	61694	43674	50012	51851	127850	109550	63013	72980	88415	1.6	1.6	1.6	1283700000	370110000	403060000	510520000	1.36286	1.40751	1.44602	1.3182	1.18983	1.23904	0.76426	0.964533	0.825426	0.651004	0.842298	0.712696	biovine
E1BI98	E1BI98	Collagen type VI alpha 1 chain	COL6A1	tr|E1BI98|E1BI98_BOVIN Collagen type VI alpha 1 chain OS=Bos taurus OX=9913 GN=COL6A1 PE=1 SV=1	1	2	2	2	2.6	108.67	1027	14.819	77091	100490	111370	159820	105930	53980	38266	27115	23261	34711	0	0	0	0	0	2.6	1.6	1.6	96064000	45457000	50607000	0	0.727754	1.55513		0.948645	1.10242		1.50873	0.670133		1.05135	0.781164		biovine
E3VLN2	E3VLN2	Collagen type VI alpha 1 protein	COL6A1	tr|E3VLN2|E3VLN2_BUBBU Collagen type VI alpha 1 protein OS=Bubalus bubalis OX=89462 GN=COL6A1 PE=2 SV=1	1	4	4	4	4.1	108.76	1027	32.35	77091	100490	111370	159820	105930	53980	38266	27115	23261	34711	0	0	0	0	0	3.3	1.6	2.3	96064000	45457000	50607000	0	0.727754	1.55513		0.948645	1.10242		1.50873	0.670133		1.05135	0.781164		bubalus
A5D9E9;A0A3Q1MGP1;Q3SYT3;F1N0N3	A5D9E9;A0A3Q1MGP1;Q3SYT3	Complement C1r	C1R	tr|A5D9E9|A5D9E9_BOVIN Complement C1r OS=Bos taurus OX=9913 GN=C1R PE=2 SV=1;tr|A0A3Q1MGP1|A0A3Q1MGP1_BOVIN Complement C1r OS=Bos taurus OX=9913 GN=C1R PE=3 SV=1;tr|Q3SYT3|Q3SYT3_BOVIN Complement component 1, r subcomponent OS=Bos taurus OX=9913 GN=C1R PE=	4	5	5	5	7	80.212	705	47.514	154270	112980	123300	177450	124700	340430	267500	284590	394230	276740	52401	41802	43204	59593	40068	5.7	4.1	2.7	644920000	140550000	382650000	121730000	1.23713	1.23014	1.3078	0.906014	0.966611	1.04328	1.42302	1.42455	1.4873	0.988773	1.02837	1.07827	biovine
Q0VCX1;F1MJ12;A0A3Q1M7Q5	Q0VCX1;F1MJ12;A0A3Q1M7Q5	Complement C1s subcomponent	C1S	sp|Q0VCX1|C1S_BOVIN Complement C1s subcomponent OS=Bos taurus OX=9913 GN=C1S PE=2 SV=2;tr|F1MJ12|F1MJ12_BOVIN Complement C1s subcomponent OS=Bos taurus OX=9913 GN=C1S PE=3 SV=1;tr|A0A3Q1M7Q5|A0A3Q1M7Q5_BOVIN Complement C1s subcomponent OS=Bos taurus OX=991	3	2	2	2	2.9	76.608	689	12.467	0	0	0	0	0	0	0	0	0	0	0	0	0	0	0	1.2	0	1.7	0	0	0	0													biovine
Q3SYW2;Q0V7N2;A0A3S5ZPC6	Q3SYW2;Q0V7N2;A0A3S5ZPC6	Complement C2	C2	sp|Q3SYW2|CO2_BOVIN Complement C2 OS=Bos taurus OX=9913 GN=C2 PE=2 SV=1;tr|Q0V7N2|Q0V7N2_BOVIN Complement component 2 OS=Bos taurus OX=9913 GN=C2 PE=2 SV=1;tr|A0A3S5ZPC6|A0A3S5ZPC6_BOVIN Complement C2 OS=Bos taurus OX=9913 GN=C2 PE=3 SV=1	3	4	4	4	4.7	82.905	750	28.869	105290	101940	96183	138420	102540	213470	189780	187320	254450	200740	218350	115380	125050	266570	164780	1.6	2.5	3.7	468360000	84816000	164100000	219440000	1.02682	1.06342	1.3251	0.994149	0.945402	0.700206	1.34991	1.26756	1.61773	0.938005	0.933147	0.758891	biovine
Q2UVX4;A0A0F6QNP7;A0A3Q1M2B2;A0A3Q1MGT0;A0A3Q1MHV6;Q693V9;O97941;Q6KDN5	Q2UVX4;A0A0F6QNP7;A0A3Q1M2B2;A0A3Q1MGT0;A0A3Q1MHV6	Complement C3	C3	sp|Q2UVX4|CO3_BOVIN Complement C3 OS=Bos taurus OX=9913 GN=C3 PE=1 SV=2;tr|A0A0F6QNP7|A0A0F6QNP7_BOVIN Complement component 3 OS=Bos taurus OX=9913 GN=C3 PE=2 SV=1;tr|A0A3Q1M2B2|A0A3Q1M2B2_BOVIN Complement C3 OS=Bos taurus OX=9913 GN=C3 PE=1 SV=1;tr|A0A3Q1	8	64	64	64	40.7	187.25	1661	323.31	6167800	4863600	6215300	8192000	5842900	6810100	4774200	6458900	8826500	6057100	5483600	4050900	5244200	7198500	4973000	37.9	39.6	33.7	94524000000	33333000000	32051000000	29140000000	1.05561	1.12432	1.10267	0.832395	0.788199	0.814579	1.40204	1.45722	1.44752	1.06374	1.06634	1.05453	biovine
A0A3Q1LSP4;Q2KIH5;F1MX87;Q1JPD0	A0A3Q1LSP4;Q2KIH5;F1MX87;Q1JPD0	Complement C8 alpha chain	C8A	tr|A0A3Q1LSP4|A0A3Q1LSP4_BOVIN Complement C8 alpha chain OS=Bos taurus OX=9913 GN=C8A PE=4 SV=1;tr|Q2KIH5|Q2KIH5_BOVIN Complement component 8, alpha polypeptide OS=Bos taurus OX=9913 GN=C8A PE=2 SV=1;tr|F1MX87|F1MX87_BOVIN Complement C8 alpha chain OS=Bos	4	3	3	3	4.8	65.498	582	18.483	60149	57854	54146	64542	54819	0	0	0	0	0	144110	79409	106630	148790	107130	3.6	1.9	3.1	172400000	74275000	0	98122000	1.09723		1.34519	1.05536		0.74124	1.17737		1.38887	0.987723		0.995333	biovine
A0A0D5CBR5	A0A0D5CBR5	Complement component 3	C3	tr|A0A0D5CBR5|A0A0D5CBR5_BUBBU Complement component 3 OS=Bubalus bubalis OX=89462 GN=C3 PE=2 SV=1	1	88	88	88	50.5	187.41	1661	323.31	9464500	7258400	9225500	12166000	8730700	10618000	7543000	9797300	13504000	9348000	8915600	6662200	8492100	11528000	8031300	47.6	47.9	44	140980000000	47843000000	45013000000	48126000000	1.08405	1.13586	1.11011	0.831365	0.806911	0.829529	1.39347	1.44459	1.43538	1.05667	1.04806	1.05738	bubalus
A0A0F6T485	A0A0F6T485	Complement component 5	C5	tr|A0A0F6T485|A0A0F6T485_BUBBU Complement component 5 OS=Bubalus bubalis OX=89462 GN=C5 PE=2 SV=1	1	3	3	3	3.9	188.82	1677	15.32	53673	74978	77844	46975	53973	4733.5	8095	9249.2	4952	6954.8	26187	50677	45971	25518	35453	3.2	2	2.6	2394600000	1132600000	1196000000	66002000	0.994442	0.680609	0.73864	1.38918	1.16394	1.42941	0.870343	0.712026	0.71977	1.44228	1.3299	1.29667	bubalus
Q29RU4;F1MM86;A0A3Q1LM32	Q29RU4;F1MM86;A0A3Q1LM32	Complement component C6	C6	sp|Q29RU4|CO6_BOVIN Complement component C6 OS=Bos taurus OX=9913 GN=C6 PE=2 SV=1;tr|F1MM86|F1MM86_BOVIN Complement component C6 OS=Bos taurus OX=9913 GN=C6 PE=4 SV=2;tr|A0A3Q1LM32|A0A3Q1LM32_BOVIN Complement component C6 OS=Bos taurus OX=9913 GN=C6 PE=4 S	3	6	6	6	8.4	104.54	932	83.849	332200	233380	256420	417660	292070	80379	49740	51216	84420	64766	193580	125880	145650	234310	159510	7.2	2.8	8.4	483310000	212960000	44404000	225940000	1.1374	1.24107	1.21359	0.799055	0.767996	0.789167	1.43	1.30346	1.46894	0.87794	0.790785	0.913109	biovine
F1N045;A0A3Q1MP40;Q29RQ1;A0A3Q1LI40	F1N045;A0A3Q1MP40;Q29RQ1;A0A3Q1LI40	Complement component C7	C7	tr|F1N045|F1N045_BOVIN Complement component C7 OS=Bos taurus OX=9913 GN=C7 PE=4 SV=2;tr|A0A3Q1MP40|A0A3Q1MP40_BOVIN Complement component C7 OS=Bos taurus OX=9913 GN=C7 PE=4 SV=1;sp|Q29RQ1|CO7_BOVIN Complement component C7 OS=Bos taurus OX=9913 GN=C7 PE=2 S	4	4	4	4	4.9	86.057	779	25.927	168470	134190	185090	186310	138640	32251	38980	56961	30371	35731	191600	157880	206820	193780	163730	2.4	1.5	4	581920000	229650000	145300000	206970000	1.21516	0.902606	1.17022	0.967902	1.09093	0.96427	1.34384	0.84999	1.18353	1.33504	1.59416	1.26318	biovine
A0A3Q1MU98;Q3MHN2	A0A3Q1MU98;Q3MHN2	Complement component C9	C9	tr|A0A3Q1MU98|A0A3Q1MU98_BOVIN Complement component C9 OS=Bos taurus OX=9913 GN=C9 PE=1 SV=1;sp|Q3MHN2|CO9_BOVIN Complement component C9 OS=Bos taurus OX=9913 GN=C9 PE=2 SV=1	2	9	9	9	17.8	57.4	506	272.84	625430	424230	484210	640590	472270	686990	479350	535520	693960	523110	544370	434190	468600	579760	449580	15.8	14.6	14.8	4236500000	1559600000	1490100000	1186900000	1.32431	1.31328	1.21084	0.898279	0.916346	0.965768	1.35641	1.3266	1.28956	1.02528	1.02372	1.04231	biovine
P81187;A0A3Q1LRP5;Q3KUS7	P81187;A0A3Q1LRP5	Complement factor B	CFB	sp|P81187|CFAB_BOVIN Complement factor B OS=Bos taurus OX=9913 GN=CFB PE=1 SV=2;tr|A0A3Q1LRP5|A0A3Q1LRP5_BOVIN Complement factor B OS=Bos taurus OX=9913 GN=CFB PE=1 SV=1	3	17	17	17	23.9	85.365	761	323.31	1090900	683210	814230	1288600	866000	1022700	614600	700550	1209600	745070	1020000	658750	805930	1223900	825330	17.5	17.2	22.1	16759000000	5070600000	5915700000	5773100000	1.2597	1.37262	1.23587	0.788926	0.824889	0.798166	1.48799	1.62347	1.48292	0.940219	0.940247	0.976494	biovine
Q28085;A0A3Q1LS74;A0A3Q1MP45;A0A3Q1LKA0;A0A3Q1LT86;A0A3Q1N4H3	Q28085;A0A3Q1LS74;A0A3Q1MP45	Complement factor H	CFH	sp|Q28085|CFAH_BOVIN Complement factor H OS=Bos taurus OX=9913 GN=CFH PE=1 SV=3;tr|A0A3Q1LS74|A0A3Q1LS74_BOVIN Complement factor H OS=Bos taurus OX=9913 GN=CFH PE=4 SV=1;tr|A0A3Q1MP45|A0A3Q1MP45_BOVIN Complement factor H OS=Bos taurus OX=9913 GN=CFH PE=4 S	6	16	16	9	13.3	140.37	1236	323.31	1223300	669270	1031800	1377000	987120	984590	551800	714730	1110600	742310	1465200	866040	1112000	1785100	1175600	8.9	9.6	11.6	8626700000	2534100000	2590000000	3502500000	1.23926	1.32639	1.24634	0.678003	0.743355	0.736679	1.39497	1.49614	1.51846	1.04526	0.962846	0.9459	biovine
A0A3Q1M2A8;A0A3Q1LGM4;A0A3Q1N461;A0A3Q1MIF4;F1N4M7;Q32PI4;A0A3Q1MF14	A0A3Q1M2A8;A0A3Q1LGM4;A0A3Q1N461;A0A3Q1MIF4;F1N4M7;Q32PI4;A0A3Q1MF14	Complement factor I	CFI	tr|A0A3Q1M2A8|A0A3Q1M2A8_BOVIN Complement factor I OS=Bos taurus OX=9913 GN=CFI PE=1 SV=1;tr|A0A3Q1LGM4|A0A3Q1LGM4_BOVIN Complement factor I OS=Bos taurus OX=9913 GN=CFI PE=1 SV=1;tr|A0A3Q1N461|A0A3Q1N461_BOVIN Complement factor I OS=Bos taurus OX=9913 GN=	7	7	7	7	13.4	64.922	581	179.18	475740	279820	308630	588260	368590	399170	219630	250420	548720	321780	377910	204890	238690	542970	301420	11.2	10.3	12	3852700000	701080000	1664900000	1486700000	1.2907	1.24051	1.25377	0.759163	0.682547	0.679749	1.59597	1.70526	1.80137	0.837326	0.778234	0.791885	biovine
E7DSS8	E7DSS8	Conglutinin 1 (Fragment)	CGN1	tr|E7DSS8|E7DSS8_BUBBU Conglutinin 1 (Fragment) OS=Bubalus bubalis OX=89462 GN=CGN1 PE=2 SV=1	1	3	3	3	19.9	17.888	161	27.493	107300	82976	118380	114240	96818	38466	32845	55457	36471	36561	58076	46602	73636	54570	53581	19.9	8.1	8.1	210530000	113350000	45987000	51188000	1.10826	1.0521	1.08389	0.857031	0.898362	0.869749	1.17995	0.997538	1.01846	1.22271	1.51683	1.37429	bubalus
A0A3Q1N4P7;A0A3Q1M7H6;Q28106;F1MVI0	A0A3Q1N4P7;A0A3Q1M7H6;Q28106;F1MVI0	Contactin-1	CNTN1	tr|A0A3Q1N4P7|A0A3Q1N4P7_BOVIN Contactin-1 OS=Bos taurus OX=9913 GN=CNTN1 PE=4 SV=1;tr|A0A3Q1M7H6|A0A3Q1M7H6_BOVIN Contactin-1 OS=Bos taurus OX=9913 GN=CNTN1 PE=4 SV=1;sp|Q28106|CNTN1_BOVIN Contactin-1 OS=Bos taurus OX=9913 GN=CNTN1 PE=2 SV=1;tr|F1MVI0|F1M	4	2	2	2	2.5	107.9	968	13.094	67529	52500	30565	45893	45351	164210	155650	90608	107230	127630	167930	162130	95514	124400	136140	1.4	1.4	2.5	587710000	163330000	169500000	254890000	1.48903	1.28661	1.23351	1.15764	1.21954	1.19091	1.01195	0.840163	0.913765	0.673965	0.709927	0.701587	biovine
A0A3Q1MR68;A0A3Q1LU90;Q1RMR3	A0A3Q1MR68;A0A3Q1LU90;Q1RMR3	Cortactin	CTTN	tr|A0A3Q1MR68|A0A3Q1MR68_BOVIN Cortactin OS=Bos taurus OX=9913 GN=CTTN PE=1 SV=1;tr|A0A3Q1LU90|A0A3Q1LU90_BOVIN Cortactin OS=Bos taurus OX=9913 GN=CTTN PE=1 SV=1;tr|Q1RMR3|Q1RMR3_BOVIN Cortactin OS=Bos taurus OX=9913 GN=CTTN PE=1 SV=1	3	3	3	3	7.6	56.157	501	64.536	84388	64852	72751	100200	75561	72272	59258	68557	74141	64650	28082	15616	24401	31727	24941	7.6	5	3	435150000	138930000	198620000	97598000	1.11682	1.1179	1.12594	0.858273	0.916597	0.626118	1.32608	1.14681	1.27208	0.962812	1.06043	0.978349	biovine
Q5EA61	Q5EA61	Creatine kinase B-type	CKB	sp|Q5EA61|KCRB_BOVIN Creatine kinase B-type OS=Bos taurus OX=9913 GN=CKB PE=1 SV=1	1	4	2	2	13.6	42.719	381	323.31	302070	259740	196240	266850	245940	258510	247790	178800	229250	218260	312550	299880	167680	278470	251810	11.5	13.6	11.5	1772100000	560610000	595340000	616100000	1.22823	1.18441	1.24121	1.05611	1.1353	1.1909	1.08502	1.05035	1.10587	0.797918	0.819206	0.665899	biovine
Q9XSC6;A0A3Q1LX97;Q9TTK8;Q3ZBP1;F1MJT6	Q9XSC6;A0A3Q1LX97	Creatine kinase M-type	CKM	sp|Q9XSC6|KCRM_BOVIN Creatine kinase M-type OS=Bos taurus OX=9913 GN=CKM PE=1 SV=2;tr|A0A3Q1LX97|A0A3Q1LX97_BOVIN Creatine kinase M-type OS=Bos taurus OX=9913 GN=CKM PE=1 SV=1	5	11	11	9	26	42.988	381	323.31	1805900	916150	1130100	688260	1144600	1266600	663420	767630	554570	801240	1125600	540240	658970	490330	700700	23.9	21	23.9	14550000000	5829500000	4839300000	3880800000	1.57776	1.5808	1.60639	0.800411	0.827992	0.771	0.601311	0.69214	0.699772	0.987332	0.958053	0.940445	biovine
B8Y9T0;A0A3Q1NHX9;B8Y9S9;P07589;G5E5A8;G5E5B0;G5E5A9;A0A3Q1M4K6;Q95KV4;Q95KV5;Q862C9;Q71U44	B8Y9T0;A0A3Q1NHX9;B8Y9S9;P07589;G5E5A8;G5E5B0;G5E5A9;A0A3Q1M4K6	Cumulus cell-specific fibronectin 1 transcript variant		tr|B8Y9T0|B8Y9T0_BOVIN Cumulus cell-specific fibronectin 1 transcript variant OS=Bos taurus OX=9913 PE=2 SV=1;tr|A0A3Q1NHX9|A0A3Q1NHX9_BOVIN Fibronectin OS=Bos taurus OX=9913 GN=FN1 PE=4 SV=1;tr|B8Y9S9|B8Y9S9_BOVIN Embryo-specific fibronectin 1 transcript	12	14	14	14	6.6	249.13	2268	323.31	495680	213020	324160	396550	324830	940290	464500	678690	706330	617270	860840	428790	616030	785110	612470	3.2	5	4.9	3208500000	691270000	1104700000	1412500000	1.52597	1.5233	1.40552	0.655789	0.752507	0.7001	1.22079	1.14428	1.28188	0.997937	1.0995	1.00581	biovine
A0A3Q1MU67;P48734;Q5E9Y0;A5PJJ9	A0A3Q1MU67;P48734;Q5E9Y0;A5PJJ9	Cyclin-dependent kinase 1	CDK1	tr|A0A3Q1MU67|A0A3Q1MU67_BOVIN Cyclin-dependent kinase 1 OS=Bos taurus OX=9913 GN=CDK1 PE=3 SV=1;sp|P48734|CDK1_BOVIN Cyclin-dependent kinase 1 OS=Bos taurus OX=9913 GN=CDK1 PE=2 SV=2;sp|Q5E9Y0|CDK2_BOVIN Cyclin-dependent kinase 2 OS=Bos taurus OX=9913 GN=	4	2	2	2	9.3	30.671	269	12.287	0	0	0	0	0	0	0	0	0	0	71588	36859	50594	97331	54594	0	5.2	4.1	27054000	0	0	27054000			1.31128			0.675147			1.78281			0.926732	biovine
Q5DPW9	Q5DPW9	Cystatin E/M	CST6	tr|Q5DPW9|Q5DPW9_BOVIN Cystatin E/M OS=Bos taurus OX=9913 GN=CST6 PE=3 SV=1	1	5	5	5	35.6	16.356	149	110.59	436020	359120	472480	440830	380880	502050	685830	844570	493480	616100	239060	265300	331280	241920	251750	31.5	35.6	30.9	3124600000	935620000	1091400000	1097600000	1.14477	0.814884	0.949593	0.942869	1.11318	1.05382	1.1574	0.800974	0.960953	1.2405	1.37083	1.31591	biovine
P01035;A0A3Q1LR19	P01035	Cystatin-C	CST3	sp|P01035|CYTC_BOVIN Cystatin-C OS=Bos taurus OX=9913 GN=CST3 PE=1 SV=2	2	4	4	4	47.3	16.265	148	146.68	389190	289420	411290	416400	354190	232210	315850	337850	284010	275180	189100	218880	247540	208200	190240	28.4	47.3	47.3	8274700000	2319300000	2865000000	3090400000	1.09882	0.843848	0.994008	0.817132	1.14779	1.15055	1.17564	1.03209	1.09441	1.16121	1.22774	1.3012	biovine
Q3MHY1	Q3MHY1	Cysteine and glycine-rich protein 1	CSRP1	sp|Q3MHY1|CSRP1_BOVIN Cysteine and glycine-rich protein 1 OS=Bos taurus OX=9913 GN=CSRP1 PE=2 SV=3	1	5	5	5	23.3	20.612	193	76.18	205650	213720	255200	194690	210860	289740	203390	270690	261190	237000	288240	277030	242720	272730	252600	17.6	18.1	22.8	1038500000	390900000	123660000	523970000	0.975292	1.22253	1.14109	1.01356	0.858186	1.09671	0.923314	1.10207	1.07969	1.21028	1.14215	0.960887	biovine
Q56K04;A0A3Q1MWF7;A0A3Q1M8I9;A0A3Q1LRD8	Q56K04;A0A3Q1MWF7;A0A3Q1M8I9	Cysteine-rich protein 1	CRIP1	sp|Q56K04|CRIP1_BOVIN Cysteine-rich protein 1 OS=Bos taurus OX=9913 GN=CRIP1 PE=3 SV=3;tr|A0A3Q1MWF7|A0A3Q1MWF7_BOVIN Cysteine-rich protein 1 OS=Bos taurus OX=9913 GN=CRIP1 PE=4 SV=1;tr|A0A3Q1M8I9|A0A3Q1M8I9_BOVIN Cysteine-rich protein 1 OS=Bos taurus OX=9	4	4	4	4	48.1	8.5057	77	22.164	193960	94782	120310	235670	150960	12973	6345.9	7556.6	10191	9414.3	15581	9677.1	7838.2	7344.3	9904.8	39	16.9	9.1	211800000	106470000	20394000	84936000	1.28484	1.37801	1.57308	0.627862	0.67407	0.977011	1.56114	1.0825	0.741489	0.796966	0.802673	0.791354	biovine
Q3ZCL0	Q3ZCL0	Cysteine-rich secretory protein 2	CRISP3	tr|Q3ZCL0|Q3ZCL0_BOVIN Cysteine-rich secretory protein 2 OS=Bos taurus OX=9913 GN=CRISP3 PE=2 SV=1	1	4	4	4	18	27.453	244	115.37	150700	435560	322950	145090	247290	272950	640550	476890	276130	388330	241000	513480	385410	254640	328250	11.5	18	18	2889600000	611490000	1079200000	1198900000	0.609406	0.702882	0.734196	1.76133	1.6495	1.5643	0.58672	0.71107	0.77575	1.30596	1.22805	1.17414	biovine
A0A452DIG0;P00171	A0A452DIG0;P00171	Cytochrome b5	CYB5A	tr|A0A452DIG0|A0A452DIG0_BOVIN Cytochrome b5 OS=Bos taurus OX=9913 GN=CYB5A PE=1 SV=1;sp|P00171|CYB5_BOVIN Cytochrome b5 OS=Bos taurus OX=9913 GN=CYB5A PE=1 SV=3	2	2	2	2	16.8	15.164	131	13.436	17995	18014	15458	10003	12117	0	0	0	0	0	18761	19899	17711	9529.1	13598	16.8	0	9.9	171050000	79817000	0	91231000	1.4851		1.37969	1.48667		1.46338	0.825534		0.700772	1.27573		1.30247	biovine
Q8M1C7;Q5QD62;Q68GD7;Q5ZQQ1;A0A343BXL6;A0A343BVU2;Q5WPA5	Q8M1C7;Q5QD62;Q68GD7;Q5ZQQ1;A0A343BXL6;A0A343BVU2;Q5WPA5	Cytochrome c oxidase subunit 2 (Fragment)		tr|Q8M1C7|Q8M1C7_BUBBU Cytochrome c oxidase subunit 2 (Fragment) OS=Bubalus bubalis OX=89462 PE=3 SV=1;tr|Q5QD62|Q5QD62_BUBBU Cytochrome c oxidase subunit 2 (Fragment) OS=Bubalus bubalis OX=89462 PE=3 SV=1;tr|Q68GD7|Q68GD7_BUBBU Cytochrome c oxidase subuni	7	2	2	2	8.1	19.683	172	2.4018	32785	17401	12713	29684	20682	46075	32568	23527	38714	31610	33772	36355	26112	30230	28525	4.1	8.1	8.1	480410000	171450000	161220000	147740000	1.58519	1.45761	1.18394	0.84136	1.03031	1.2745	1.43526	1.22474	1.05977	0.614689	0.74429	0.915408	bubalus
Q01321;A0A3Q1M6L2	Q01321	Cytochrome c oxidase subunit NDUFA4	NDUFA4	sp|Q01321|NDUA4_BOVIN Cytochrome c oxidase subunit NDUFA4 OS=Bos taurus OX=9913 GN=NDUFA4 PE=1 SV=1	2	3	3	3	23.2	9.3246	82	20.23	179330	155640	62527	163310	119420	230220	155850	82048	190560	139440	178410	135040	67180	157260	122330	11	23.2	22	528200000	160820000	217830000	149550000	1.50167	1.65103	1.45843	1.3033	1.11769	1.1039	1.36753	1.36661	1.28554	0.523589	0.588411	0.54917	biovine
I6YER2	I6YER2	Cytokeratn 8 protein		tr|I6YER2|I6YER2_BUBBU Cytokeratn 8 protein OS=Bubalus bubalis OX=89462 PE=2 SV=1	1	9	7	7	15.1	51.681	471	293.1	996580	635720	755600	946120	758010	553950	407860	447110	524100	436120	1035000	730940	863980	1057000	829040	12.7	8.5	15.1	6206200000	1978000000	1392000000	2836200000	1.31473	1.27018	1.24843	0.83867	0.935201	0.88167	1.24816	1.20173	1.27497	0.996821	1.0252	1.04215	bubalus
Q0III3;F1N7H7;A0A3Q1MY28;A0A3Q1MT80	Q0III3;F1N7H7;A0A3Q1MY28;A0A3Q1MT80	Cytoplasmic dynein 1 intermediate chain 2	DYNC1I2	sp|Q0III3|DC1I2_BOVIN Cytoplasmic dynein 1 intermediate chain 2 OS=Bos taurus OX=9913 GN=DYNC1I2 PE=1 SV=1;tr|F1N7H7|F1N7H7_BOVIN Cytoplasmic dynein 1 intermediate chain 2 OS=Bos taurus OX=9913 GN=DYNC1I2 PE=4 SV=3;tr|A0A3Q1MY28|A0A3Q1MY28_BOVIN Cytoplasmi	4	2	2	2	5.7	68.376	612	264.04	65410	56702	59095	88528	61787	127490	106500	106900	152310	113620	108550	88310	99287	136240	101360	5.7	2.3	2.3	392880000	107650000	123670000	161560000	1.05864	1.12207	1.07094	0.917701	0.937335	0.871251	1.43279	1.34052	1.34412	0.956431	0.940855	0.979548	biovine
F1ME65	F1ME65	Cytoskeleton associated protein 4	CKAP4	tr|F1ME65|F1ME65_BOVIN Cytoskeleton associated protein 4 OS=Bos taurus OX=9913 GN=CKAP4 PE=1 SV=1	1	2	2	2	4.2	64.529	589	192.79	59211	35531	37294	42288	43092	140020	102300	99406	110100	104280	82391	60453	50661	68566	60065	4.2	4.2	2	373620000	65317000	179130000	129170000	1.37406	1.34273	1.3717	0.824538	0.981013	1.00646	0.981342	1.05581	1.14153	0.865451	0.95326	0.843436	biovine
Q5EAD2;A0A140T866	Q5EAD2;A0A140T866	D-3-phosphoglycerate dehydrogenase	PHGDH	sp|Q5EAD2|SERA_BOVIN D-3-phosphoglycerate dehydrogenase OS=Bos taurus OX=9913 GN=PHGDH PE=2 SV=3;tr|A0A140T866|A0A140T866_BOVIN D-3-phosphoglycerate dehydrogenase OS=Bos taurus OX=9913 GN=PHGDH PE=1 SV=1	2	2	2	2	4.3	56.451	533	13.437	64646	74067	95739	101560	74666	88514	110100	137990	142940	106270	29122	38603	51108	44337	37568	4.3	4.3	2.1	158830000	50100000	87130000	21603000	0.865802	0.832916	0.775181	0.991978	1.03604	1.02755	1.36019	1.34506	1.18018	1.28223	1.29848	1.36041	biovine
A7E307;A7E396;F6R9E0	A7E307;A7E396;F6R9E0	DDX17 protein	DDX17	tr|A7E307|A7E307_BOVIN DDX17 protein OS=Bos taurus OX=9913 GN=DDX17 PE=1 SV=1;tr|A7E396|A7E396_BOVIN DDX17 protein (Fragment) OS=Bos taurus OX=9913 GN=DDX17 PE=2 SV=1;tr|F6R9E0|F6R9E0_BOVIN DEAD-box helicase 17 OS=Bos taurus OX=9913 GN=DDX17 PE=1 SV=1	3	4	4	3	8.2	72.311	650	25.46	29239	27625	34275	40434	30191	58801	47703	40878	75617	51259	17902	29349	28277	18548	21662	1.4	5.1	1.7	115820000	27682000	57478000	30663000	0.968467	1.14714	0.826424	0.915008	0.930627	1.35486	1.33927	1.47519	0.856246	1.13527	0.797479	1.30537	biovine
G3MWJ8;G5E631;C0L633;D3IVZ3;D3IVZ2	G3MWJ8;G5E631;C0L633;D3IVZ3;D3IVZ2	DEAD-box helicase 3 X-linked	DDX3X	tr|G3MWJ8|G3MWJ8_BOVIN DEAD-box helicase 3 X-linked OS=Bos taurus OX=9913 GN=DDX3X PE=1 SV=1;tr|G5E631|G5E631_BOVIN DEAD-box helicase 3 X-linked OS=Bos taurus OX=9913 GN=DDX3X PE=1 SV=1;tr|C0L633|C0L633_BOVIN Ddx3y (Fragment) OS=Bos taurus OX=9913 PE=2 SV=	5	3	3	3	4.9	70.27	635	21.68	73517	60051	72926	111220	76588	106190	103340	101270	157490	101100	100130	76570	90070	138070	95992	3.3	4.9	3.3	450420000	125330000	158840000	166250000	0.959902	1.05035	1.04311	0.784078	1.02216	0.797671	1.45219	1.55776	1.43835	0.952186	1.00168	0.938307	biovine
A0A3Q1M155;Q3SYZ5;F1MBQ8	A0A3Q1M155;Q3SYZ5;F1MBQ8	DEAD-box helicase 5	DDX5	tr|A0A3Q1M155|A0A3Q1M155_BOVIN DEAD-box helicase 5 OS=Bos taurus OX=9913 GN=DDX5 PE=3 SV=1;tr|Q3SYZ5|Q3SYZ5_BOVIN DDX5 protein (Fragment) OS=Bos taurus OX=9913 GN=DDX5 PE=2 SV=1;tr|F1MBQ8|F1MBQ8_BOVIN DEAD-box helicase 5 OS=Bos taurus OX=9913 GN=DDX5 PE=3	3	3	2	2	4.7	69.147	614	13.557	0	0	0	0	0	13794	24901	30671	13317	18658	16054	8664.3	12870	24775	14709	1.5	1.8	3.3	34714000	0	14954000	19760000		0.739308	1.09144		1.3346	0.589048		0.713742	1.68434		1.64385	0.874975	biovine
O62654;Q862F7	O62654	Desmin	DES	sp|O62654|DESM_BOVIN Desmin OS=Bos taurus OX=9913 GN=DES PE=2 SV=3	2	7	2	2	11.3	53.531	470	13.994	22928	19282	27764	4014.7	15987	41238	37117	55405	8259.4	30019	103910	67927	108270	36961	73038	8.1	8.3	11.3	763850000	144710000	266640000	352500000	1.43417	1.37373	1.42268	1.2061	1.23645	0.930023	0.251123	0.275139	0.506052	1.73666	1.84566	1.48238	biovine
A0A3Q1ML30;Q5E9D5;A0A3Q1MFL7	A0A3Q1ML30;Q5E9D5;A0A3Q1MFL7	Destrin	DSTN	tr|A0A3Q1ML30|A0A3Q1ML30_BOVIN Destrin OS=Bos taurus OX=9913 GN=DSTN PE=1 SV=1;sp|Q5E9D5|DEST_BOVIN Destrin OS=Bos taurus OX=9913 GN=DSTN PE=2 SV=3;tr|A0A3Q1MFL7|A0A3Q1MFL7_BOVIN Destrin OS=Bos taurus OX=9913 GN=DSTN PE=1 SV=1	3	2	2	2	6.9	15.004	131	11.017	46954	23222	14748	30381	26240	28877	22231	13628	22532	19620	35490	18987	10741	24685	19959	6.9	6.1	6.9	210090000	97523000	24975000	87594000	1.78941	1.47181	1.77815	0.884985	1.13308	0.9513	1.15781	1.14842	1.23679	0.562043	0.694597	0.538153	biovine
F1N206	F1N206	Dihydrolipoyl dehydrogenase	DLD	tr|F1N206|F1N206_BOVIN Dihydrolipoyl dehydrogenase OS=Bos taurus OX=9913 GN=DLD PE=1 SV=2	1	4	4	4	10	54.187	509	29.143	196080	148990	86330	195020	133240	258320	250120	163990	209490	200710	223790	176010	97978	187870	151530	5.3	6.7	5.3	683240000	174090000	264490000	244650000	1.47163	1.28703	1.47687	1.11821	1.24618	1.16155	1.46367	1.04374	1.23982	0.647929	0.817049	0.646591	biovine
A0A3Q1MQ68;O02675;A0A3Q1MFI5;A0A3Q1LXY5;A7MBI5	A0A3Q1MQ68;O02675;A0A3Q1MFI5	Dihydropyrimidinase-related protein 2	DPYSL2	tr|A0A3Q1MQ68|A0A3Q1MQ68_BOVIN Dihydropyrimidinase-related protein 2 OS=Bos taurus OX=9913 GN=DPYSL2 PE=1 SV=1;sp|O02675|DPYL2_BOVIN Dihydropyrimidinase-related protein 2 OS=Bos taurus OX=9913 GN=DPYSL2 PE=1 SV=1;tr|A0A3Q1MFI5|A0A3Q1MFI5_BOVIN Dihydropyrim	5	9	9	7	21.1	58.146	536	256.63	388460	327710	196200	352810	283030	374310	376100	155070	279680	278580	335190	344660	188820	280890	268540	16.2	18.7	18.7	2496200000	882480000	752120000	861620000	1.3725	1.34364	1.24819	1.15786	1.35006	1.28346	1.24655	1.00395	1.04599	0.693213	0.556644	0.703135	biovine
A1A4K3;A0A452DJ09	A1A4K3;A0A452DJ09	DNA damage-binding protein 1	DDB1	sp|A1A4K3|DDB1_BOVIN DNA damage-binding protein 1 OS=Bos taurus OX=9913 GN=DDB1 PE=1 SV=1;tr|A0A452DJ09|A0A452DJ09_BOVIN DNA damage-binding protein 1 OS=Bos taurus OX=9913 GN=DDB1 PE=4 SV=1	2	3	3	2	2.5	126.93	1140	19.402	18009	18790	19466	20531	18154	46802	40058	50069	68899	47871	59913	50472	51372	75801	52701	1.5	1.5	1.5	464840000	128980000	164900000	170960000	0.992013	0.977669	1.13685	1.03503	0.836791	0.957705	1.13094	1.43926	1.43832	1.07227	1.04592	0.974782	biovine
A0A3Q1MEK7;Q2KIZ8;E1BH89	A0A3Q1MEK7;Q2KIZ8;E1BH89	DNA helicase	MCM6	tr|A0A3Q1MEK7|A0A3Q1MEK7_BOVIN DNA helicase OS=Bos taurus OX=9913 GN=MCM6 PE=3 SV=1;sp|Q2KIZ8|MCM6_BOVIN DNA replication licensing factor MCM6 OS=Bos taurus OX=9913 GN=MCM6 PE=2 SV=1;tr|E1BH89|E1BH89_BOVIN DNA helicase OS=Bos taurus OX=9913 GN=MCM6 PE=3 SV	3	3	3	3	4.9	87.295	775	17.56	10484	11588	17180	16805	18729	15570	10937	16186	20819	15368	163490	343770	500230	200180	297540	1.3	1.3	3.6	138900000	17051000	33890000	87962000	0.559774	1.01314	0.549472	0.61872	0.711674	1.15537	0.897272	1.3547	0.672783	0.917294	1.05323	1.68122	biovine
F1MDU7;A0A3Q1M2L8;A0A3Q1M9M6;F1MU48	F1MDU7;A0A3Q1M2L8;A0A3Q1M9M6;F1MU48	DNA topoisomerase 2	TOP2A	tr|F1MDU7|F1MDU7_BOVIN DNA topoisomerase 2 OS=Bos taurus OX=9913 GN=TOP2A PE=3 SV=3;tr|A0A3Q1M2L8|A0A3Q1M2L8_BOVIN DNA topoisomerase 2 OS=Bos taurus OX=9913 GN=TOP2B PE=3 SV=1;tr|A0A3Q1M9M6|A0A3Q1M9M6_BOVIN DNA topoisomerase 2 OS=Bos taurus OX=9913 GN=TOP2	4	2	2	2	1.3	174.44	1532	14.048	50868	28687	37363	71049	45224	35084	22172	33793	49742	35563	75411	38122	67104	100740	67608	0.6	0.6	1.3	199340000	45807000	70680000	82858000	1.1248	0.986531	1.11542	0.634331	0.623457	0.563868	1.57105	1.3987	1.49006	0.826176	0.950229	0.992545	biovine
F1MN93;Q17QA9	F1MN93;Q17QA9	DNA topoisomerase I	TOP1	tr|F1MN93|F1MN93_BOVIN DNA topoisomerase I OS=Bos taurus OX=9913 GN=TOP1 PE=3 SV=2;tr|Q17QA9|Q17QA9_BOVIN TOP1 protein (Fragment) OS=Bos taurus OX=9913 GN=TOP1 PE=2 SV=1	2	3	3	3	2.5	89.687	757	18.431	0	0	0	0	0	11825	9116.9	19468	17030	15233	33832	22223	47964	56491	40901	0	1.5	2.5	96492000	0	33135000	63357000		0.776275	0.827168		0.598497	0.543336		1.11797	1.38116		1.27801	1.17269	biovine
Q5E954;A0A3Q1LTT6;H6ULC6;A0A3Q1LUN8;A6QM13	Q5E954;A0A3Q1LTT6;H6ULC6;A0A3Q1LUN8;A6QM13	DnaJ homolog subfamily A member 1	DNAJA1	sp|Q5E954|DNJA1_BOVIN DnaJ homolog subfamily A member 1 OS=Bos taurus OX=9913 GN=DNAJA1 PE=2 SV=2;tr|A0A3Q1LTT6|A0A3Q1LTT6_BOVIN J domain-containing protein OS=Bos taurus OX=9913 PE=4 SV=1;tr|H6ULC6|H6ULC6_BOVIN DnaJ protein (Fragment) OS=Bos taurus OX=991	5	2	2	2	6.8	44.882	397	18.406	75364	43420	67116	84845	57590	75054	54165	90042	85722	71868	25272	13716	22297	28329	19671	6.8	6.8	6.8	1119100000	256560000	401610000	460920000	1.30863	1.04433	1.28473	0.75395	0.753673	0.69727	1.47326	1.19277	1.44014	1.16541	1.25288	1.1335	biovine
Q29455	Q29455	DnaJ homolog subfamily C member 5	DNAJC5	sp|Q29455|DNJC5_BOVIN DnaJ homolog subfamily C member 5 OS=Bos taurus OX=9913 GN=DNAJC5 PE=1 SV=1	1	2	2	2	8.6	22.133	198	17.058	147400	155760	91302	149120	118050	116580	139830	88603	103640	85050	135590	171640	119280	125670	123300	8.6	8.6	8.6	1804900000	586830000	691590000	526460000	1.24862	1.37072	1.09968	1.31944	1.64409	1.39205	1.26319	1.21858	1.01922	0.773418	1.04178	0.967397	biovine
Q9TS10;A6QPY0;F1N632	Q9TS10;A6QPY0;F1N632	Dolichyl-diphosphooligosaccharide--protein glycosyltransferase 48 kDa subunit		tr|Q9TS10|Q9TS10_BOVIN Dolichyl-diphosphooligosaccharide--protein glycosyltransferase 48 kDa subunit OS=Bos taurus OX=9913 PE=3 SV=1;sp|A6QPY0|OST48_BOVIN Dolichyl-diphosphooligosaccharide--protein glycosyltransferase 48 kDa subunit OS=Bos taurus OX=9913 G	3	2	2	2	8.4	48.437	438	110.91	48119	20209	100830	43180	43980	25909	16887	82209	23409	33141	25924	27916	93491	26776	36465	1.8	1.8	8.4	164480000	66809000	18545000	79129000	1.09411	0.781781	0.710928	0.459504	0.50955	0.765556	0.98181	0.706346	0.734293	2.29263	2.48058	2.56386	biovine
A0A3Q1LTW5;A0A3Q1N4X4;A0A3Q1LR08;Q08DF4	A0A3Q1LTW5;A0A3Q1N4X4;A0A3Q1LR08;Q08DF4	Dynamin-1	DNM1	tr|A0A3Q1LTW5|A0A3Q1LTW5_BOVIN Dynamin-1 OS=Bos taurus OX=9913 GN=DNM1 PE=3 SV=1;tr|A0A3Q1N4X4|A0A3Q1N4X4_BOVIN Dynamin-1 OS=Bos taurus OX=9913 GN=DNM1 PE=3 SV=1;tr|A0A3Q1LR08|A0A3Q1LR08_BOVIN Dynamin-1 OS=Bos taurus OX=9913 GN=DNM1 PE=3 SV=1;sp|Q08DF4|DYN	4	2	2	2	3.2	95.368	847	305.71	111700	80342	38641	91272	74084	43669	27358	14020	20386	25324	0	0	0	0	0	3.2	2.1	0	104420000	67970000	36454000	0	1.50775	1.72441		1.08447	1.08032		1.23201	0.805007		0.521584	0.553625		biovine
E1BDX8;A0A3Q1NEU9	E1BDX8;A0A3Q1NEU9	Dynein cytoplasmic 1 heavy chain 1	DYNC1H1	tr|E1BDX8|E1BDX8_BOVIN Dynein cytoplasmic 1 heavy chain 1 OS=Bos taurus OX=9913 GN=DYNC1H1 PE=1 SV=2;tr|A0A3Q1NEU9|A0A3Q1NEU9_BOVIN Dynein cytoplasmic 1 heavy chain 1 OS=Bos taurus OX=9913 GN=DYNC1H1 PE=1 SV=1	2	9	9	9	2.2	531.95	4645	53.885	149070	113260	108100	161690	119150	226680	208130	227770	196940	198340	319500	251120	283230	337670	269150	1.2	1	0.7	663990000	124280000	259320000	280390000	1.25111	1.14289	1.18707	0.950567	1.04936	0.933011	1.35703	0.992941	1.25458	0.90726	1.14838	1.05231	biovine
F1MXS1;A0A3Q1LLS4;P48820	F1MXS1;A0A3Q1LLS4;P48820	E3 SUMO-protein ligase RanBP2	RANBP2	tr|F1MXS1|F1MXS1_BOVIN E3 SUMO-protein ligase RanBP2 OS=Bos taurus OX=9913 GN=RANBP2 PE=4 SV=1;tr|A0A3Q1LLS4|A0A3Q1LLS4_BOVIN E3 SUMO-protein ligase RanBP2 OS=Bos taurus OX=9913 GN=RANBP2 PE=4 SV=1;sp|P48820|RBP2_BOVIN E3 SUMO-protein ligase RanBP2 (Fragme	3	2	2	2	0.7	336.78	3035	11.222	3847.9	6927.6	2490.8	5525.6	3961.4	19255	21990	47302	19631	27374	0	0	0	0	0	0.2	0.5	0	112440000	12473000	99964000	0	0.971349	0.703405		1.74878	0.803317		1.39486	0.71714		0.628768	1.72799		biovine
A5PJT7;A0A3S5ZPB5;A0A3Q1MCW2;A0A3Q1M5Q6	A5PJT7;A0A3S5ZPB5;A0A3Q1MCW2;A0A3Q1M5Q6	ECM1 protein	ECM1	tr|A5PJT7|A5PJT7_BOVIN ECM1 protein OS=Bos taurus OX=9913 GN=ECM1 PE=2 SV=1;tr|A0A3S5ZPB5|A0A3S5ZPB5_BOVIN Extracellular matrix protein 1 OS=Bos taurus OX=9913 GN=ECM1 PE=4 SV=1;tr|A0A3Q1MCW2|A0A3Q1MCW2_BOVIN Extracellular matrix protein 1 OS=Bos taurus OX	4	3	3	3	7.4	57.636	517	19.983	19051	14107	13436	24888	15552	161970	118950	118160	194160	139440	162440	100310	107020	193560	128400	4.6	7.4	7.4	491470000	109880000	263180000	118410000	1.22499	1.16157	1.26511	0.907086	0.853055	0.781231	1.60031	1.39243	1.50748	0.86394	0.84739	0.833489	biovine
A0A3Q1MGJ4;P15396	A0A3Q1MGJ4;P15396	Ectonucleotide pyrophosphatase/phosphodiesterase family member 3	ENPP3	tr|A0A3Q1MGJ4|A0A3Q1MGJ4_BOVIN Ectonucleotide pyrophosphatase/phosphodiesterase family member 3 OS=Bos taurus OX=9913 GN=ENPP3 PE=4 SV=1;sp|P15396|ENPP3_BOVIN Ectonucleotide pyrophosphatase/phosphodiesterase family member 3 OS=Bos taurus OX=9913 GN=ENPP3 P	2	2	2	2	2.5	96.137	844	11.395	2199.6	4699.2	5690.6	3038.5	3283.5	109900	95042	97441	111660	91684	1780.7	5754.3	6696.3	3306.7	4359.9	1.2	1.3	1.2	191620000	93515000	23060000	75045000	0.669895	1.19868	0.408427	1.43116	1.03663	1.31982	0.925384	1.21788	0.758435	1.73309	1.06279	1.53588	biovine
E1BJV0	E1BJV0	EH domain containing 4	EHD4	tr|E1BJV0|E1BJV0_BOVIN EH domain containing 4 OS=Bos taurus OX=9913 GN=EHD4 PE=3 SV=1	1	3	2	2	5.6	61.024	540	11.268	14475	11713	9083.6	11672	10945	0	0	0	0	0	0	0	0	0	0	5.6	3.3	1.3	13750000	13750000	0	0	1.32252			1.07017			1.06642			0.829931			biovine
Q2KJ47;F1N6N3;Q5E9R3;A5D7E1	Q2KJ47	EH-domain containing 2	EHD2	tr|Q2KJ47|Q2KJ47_BOVIN EH-domain containing 2 OS=Bos taurus OX=9913 GN=EHD2 PE=1 SV=1	4	4	4	3	8.1	61.217	543	28.743	446720	323600	379190	205920	333390	892840	461620	555310	253410	516030	376080	236330	258180	151890	242400	2.9	2.9	8.1	461360000	68711000	249700000	142960000	1.33993	1.73021	1.55149	0.970635	0.89456	0.974959	0.617655	0.491076	0.626609	1.13738	1.07612	1.0651	biovine
Q2KJE4;F1MWR3	Q2KJE4;F1MWR3	Electron transfer flavoprotein subunit alpha, mitochondrial	ETFA	sp|Q2KJE4|ETFA_BOVIN Electron transfer flavoprotein subunit alpha, mitochondrial OS=Bos taurus OX=9913 GN=ETFA PE=2 SV=1;tr|F1MWR3|F1MWR3_BOVIN Electron transfer flavoprotein subunit alpha, mitochondrial OS=Bos taurus OX=9913 GN=ETFA PE=1 SV=1	2	2	2	2	6.6	34.961	333	15.227	20336	16126	14184	16422	15806	145580	121990	107420	118300	112810	0	0	0	0	0	6.6	3	0	464890000	193900000	270990000	0	1.2866	1.29049		1.02025	1.08138		1.03897	1.04867		0.897381	0.952221		biovine
P68103;E1B9F6;O18787;Q862J5;Q862L7;Q862F6;E1BED8;A0A3Q1LJW9;Q862G2;A0A3Q1MPB9;Q862C3;A0A3Q1MQC0;A0A3Q1LP48;A1XEC8;Q862R6	P68103;E1B9F6;O18787	Elongation factor 1-alpha 1	EEF1A1	sp|P68103|EF1A1_BOVIN Elongation factor 1-alpha 1 OS=Bos taurus OX=9913 GN=EEF1A1 PE=1 SV=1;tr|E1B9F6|E1B9F6_BOVIN Elongation factor 1-alpha OS=Bos taurus OX=9913 PE=3 SV=3;tr|O18787|O18787_BOVIN Elongation factor 1 alpha (Fragment) OS=Bos taurus OX=9913 P	15	15	15	7	37.9	50.14	462	323.31	1159800	699730	1217800	1601400	1110400	1034800	709870	1319900	1392000	1068400	833420	558720	1001300	1300000	933750	34.4	30.3	28.1	18625000000	6975100000	6435200000	5214300000	1.04449	0.968551	0.892552	0.63016	0.664423	0.598361	1.44218	1.30288	1.39224	1.09672	1.2354	1.07234	biovine
Q32PH8	Q32PH8	Elongation factor 1-alpha 2	EEF1A2	sp|Q32PH8|EF1A2_BOVIN Elongation factor 1-alpha 2 OS=Bos taurus OX=9913 GN=EEF1A2 PE=2 SV=1	1	11	3	3	28.3	50.47	463	31.651	0	0	0	0	0	0	0	0	0	0	0	0	0	0	0	20.7	24.2	22.5	0	0	0	0													biovine
Q3SYU2;A0A3Q1MM86	Q3SYU2	Elongation factor 2	EEF2	sp|Q3SYU2|EF2_BOVIN Elongation factor 2 OS=Bos taurus OX=9913 GN=EEF2 PE=2 SV=3	2	17	17	17	22.3	95.367	858	312.94	680120	623030	1067500	1055500	754890	447110	535090	729390	857090	572340	531420	470530	862490	1024300	636040	19.9	11.8	15	5717000000	2141100000	1496400000	2079500000	0.900952	0.781196	0.835513	0.825326	0.934916	0.739781	1.39822	1.49752	1.61043	1.41411	1.2744	1.35603	biovine
P49410	P49410	Elongation factor Tu, mitochondrial	TUFM	sp|P49410|EFTU_BOVIN Elongation factor Tu, mitochondrial OS=Bos taurus OX=9913 GN=TUFM PE=1 SV=1	1	4	4	4	12.4	49.398	452	61.34	288740	211630	251600	301550	271640	354920	208080	401960	265300	267410	233100	171260	245460	207380	211850	12.4	12.4	12.4	2490700000	698150000	1219800000	572790000	1.06295	1.32725	1.10031	0.779083	0.778131	0.808402	1.11011	0.992109	0.9789	0.926226	1.50316	1.15865	biovine
Q0VCX2	Q0VCX2	Endoplasmic reticulum chaperone BiP	HSPA5	sp|Q0VCX2|BIP_BOVIN Endoplasmic reticulum chaperone BiP OS=Bos taurus OX=9913 GN=HSPA5 PE=2 SV=1	1	24	24	23	39.2	72.399	655	323.31	2279000	1343900	1897100	2619900	1846000	1870200	1233600	1706500	2211200	1607400	2121800	1143500	1576000	2334900	1638500	35.1	31.1	37.3	21797000000	7276900000	6685000000	7835400000	1.23456	1.16349	1.29496	0.728007	0.767451	0.697894	1.41923	1.37564	1.42502	1.02768	1.06165	0.961855	biovine
Q95M18	Q95M18	Endoplasmin	HSP90B1	sp|Q95M18|ENPL_BOVIN Endoplasmin OS=Bos taurus OX=9913 GN=HSP90B1 PE=2 SV=1	1	13	12	12	17.5	92.426	804	323.31	533650	326500	451620	636230	451990	665160	422670	617910	758030	564540	518240	303250	433170	599000	437310	15	12.4	9.8	5290400000	1398800000	2052200000	1839400000	1.18067	1.17823	1.18506	0.722361	0.748698	0.693444	1.40762	1.34274	1.36974	0.999181	1.09454	0.990533	biovine
Q3SZC0;A0A3Q1MJM9;A0A3Q1M4L4;A0A3Q1M4Z0	Q3SZC0;A0A3Q1MJM9;A0A3Q1M4L4	Enhancer of rudimentary homolog	ERH	sp|Q3SZC0|ERH_BOVIN Enhancer of rudimentary homolog OS=Bos taurus OX=9913 GN=ERH PE=3 SV=1;tr|A0A3Q1MJM9|A0A3Q1MJM9_BOVIN Enhancer of rudimentary homolog OS=Bos taurus OX=9913 PE=3 SV=1;tr|A0A3Q1M4L4|A0A3Q1M4L4_BOVIN Uncharacterized protein OS=Bos taurus O	4	4	4	4	39.4	12.259	104	179.13	47961	34407	64977	82567	53165	39265	32595	58788	77234	48388	89166	74644	130320	145920	105120	28.8	33.7	23.1	581630000	147210000	187530000	246890000	0.902116	0.811462	0.848231	0.647174	0.673617	0.710084	1.55303	1.59614	1.38813	1.22218	1.21493	1.23973	biovine
F1ML02	F1ML02	EPH receptor B3	EPHB3	tr|F1ML02|F1ML02_BOVIN EPH receptor B3 OS=Bos taurus OX=9913 GN=EPHB3 PE=3 SV=2	1	2	2	2	2	110.3	997	13.743	24883	30675	37199	28686	28220	30694	34621	43604	30224	31953	24303	30979	38017	25099	27048	1.2	1.2	2	224920000	69485000	83716000	71720000	0.881751	0.960598	0.898514	1.087	1.0835	1.14533	1.01651	0.945889	0.927943	1.31818	1.36463	1.40554	biovine
Q3ZC64	Q3ZC64	Ephrin-A1	EFNA1	sp|Q3ZC64|EFNA1_BOVIN Ephrin-A1 OS=Bos taurus OX=9913 GN=EFNA1 PE=2 SV=1	1	2	2	2	9.3	23.838	205	13.11	51374	53243	66803	58069	51533	186960	113000	203770	227690	159210	0	0	0	0	0	9.3	9.3	0	67271000	25512000	41760000	0	0.996915	1.1743		1.03318	0.709754		1.12683	1.43012		1.29631	1.27988		biovine
Q28078;Q8WML4;A0A452DIE7;A0A3Q1MEM9;A0A3Q1M4E9;A0A3Q1M633	Q28078;Q8WML4;A0A452DIE7;A0A3Q1MEM9;A0A3Q1M4E9;A0A3Q1M633	Epithelial mucin (Fragment)	MUC1	tr|Q28078|Q28078_BOVIN Epithelial mucin (Fragment) OS=Bos taurus OX=9913 GN=MUC1 PE=4 SV=1;sp|Q8WML4|MUC1_BOVIN Mucin-1 OS=Bos taurus OX=9913 GN=MUC1 PE=1 SV=1;tr|A0A452DIE7|A0A452DIE7_BOVIN Mucin-1 OS=Bos taurus OX=9913 GN=MUC1 PE=4 SV=1;tr|A0A3Q1MEM9|A0A	6	2	2	2	8.9	20.93	192	12.505	117110	135700	152730	74599	113660	133510	160960	181020	86560	132250	94577	110890	130580	65419	96566	4.7	4.7	8.9	205120000	72571000	69012000	63541000	1.03035	1.00953	0.979403	1.19391	1.21709	1.14833	0.656335	0.654518	0.677454	1.34374	1.36877	1.35224	biovine
A5PJN2;A0A3Q1MTE4;A0A3Q1MMJ3	A5PJN2;A0A3Q1MTE4;A0A3Q1MMJ3	ERO1-like protein alpha	ERO1A	sp|A5PJN2|ERO1A_BOVIN ERO1-like protein alpha OS=Bos taurus OX=9913 GN=ERO1A PE=2 SV=1;tr|A0A3Q1MTE4|A0A3Q1MTE4_BOVIN ERO1-like protein alpha OS=Bos taurus OX=9913 GN=ERO1A PE=1 SV=1;tr|A0A3Q1MMJ3|A0A3Q1MMJ3_BOVIN ERO1-like protein alpha OS=Bos taurus OX=9	3	2	2	2	6.6	54.296	468	12.778	0	0	0	0	0	0	0	0	0	0	17792	12082	16005	19526	16844	0	0	6.6	26057000	0	0	26057000			1.05628			0.717288			1.15923			0.95019	biovine
Q3SZ54;A0A3Q1M0L3;Q3SZ65	Q3SZ54;A0A3Q1M0L3;Q3SZ65	Eukaryotic initiation factor 4A-I	EIF4A1	sp|Q3SZ54|IF4A1_BOVIN Eukaryotic initiation factor 4A-I OS=Bos taurus OX=9913 GN=EIF4A1 PE=2 SV=1;tr|A0A3Q1M0L3|A0A3Q1M0L3_BOVIN Eukaryotic initiation factor 4A-II OS=Bos taurus OX=9913 GN=EIF4A2 PE=1 SV=1;sp|Q3SZ65|IF4A2_BOVIN Eukaryotic initiation factor	3	6	6	6	16.7	46.153	406	271.54	200040	167260	235940	317460	196560	151020	94012	168800	300250	148370	286310	220510	394520	528030	309860	14.3	6.9	8.4	831740000	341390000	182910000	307450000	1.0177	1.01786	0.923998	0.850936	0.633632	0.711644	1.61508	2.02366	1.70409	1.20035	1.1377	1.27322	biovine
Q2NL22	Q2NL22	Eukaryotic initiation factor 4A-III	EIF4A3	sp|Q2NL22|IF4A3_BOVIN Eukaryotic initiation factor 4A-III OS=Bos taurus OX=9913 GN=EIF4A3 PE=2 SV=3	1	5	5	5	10.5	46.84	411	35.96	230090	218320	279000	242000	221130	161840	123480	163410	169660	146340	116040	91258	133680	126120	110890	10.5	8.8	10.2	455850000	185950000	150280000	119610000	1.04052	1.10592	1.04644	0.987293	0.843788	0.82296	1.09438	1.15935	1.13734	1.2617	1.11665	1.20552	biovine
Q1JPA2;Q3SZV3;F1MG05;Q862H1;Q862P4;Q862B9	Q1JPA2;Q3SZV3;F1MG05;Q862H1;Q862P4;Q862B9	Eukaryotic translation elongation factor 1 gamma (Fragment)	EEF1G	tr|Q1JPA2|Q1JPA2_BOVIN Eukaryotic translation elongation factor 1 gamma (Fragment) OS=Bos taurus OX=9913 GN=EEF1G PE=2 SV=1;sp|Q3SZV3|EF1G_BOVIN Elongation factor 1-gamma OS=Bos taurus OX=9913 GN=EEF1G PE=2 SV=1;tr|F1MG05|F1MG05_BOVIN Elongation factor 1-g	6	4	4	4	9.1	50.23	439	66.814	263280	153710	238710	299490	221830	107720	75825	121330	158220	105460	331780	211760	367820	442130	305350	9.1	9.1	9.1	1280400000	345980000	402980000	531440000	1.18685	1.02143	1.08656	0.692918	0.718993	0.693499	1.35009	1.50028	1.44794	1.07609	1.15048	1.20458	biovine
Q5E9D0;A0A3Q1LQI5;A0A140T862	Q5E9D0;A0A3Q1LQI5;A0A140T862	Eukaryotic translation initiation factor 2 subunit 2	EIF2S2	sp|Q5E9D0|IF2B_BOVIN Eukaryotic translation initiation factor 2 subunit 2 OS=Bos taurus OX=9913 GN=EIF2S2 PE=2 SV=1;tr|A0A3Q1LQI5|A0A3Q1LQI5_BOVIN Eukaryotic translation initiation factor 2 subunit 2 OS=Bos taurus OX=9913 GN=EIF2S2 PE=4 SV=1;tr|A0A140T862|	3	2	2	2	6	38.286	333	13.255	27851	23661	30061	41390	29721	38345	31357	43398	60218	42723	12375	11859	15200	15206	12649	3.3	3.3	2.7	103090000	23473000	36126000	43488000	0.937082	0.897526	0.978338	0.796104	0.733961	0.937544	1.39262	1.4095	1.20215	1.01144	1.0158	1.20168	biovine
E1BLZ8	E1BLZ8	Eukaryotic translation initiation factor 3 subunit F	EIF3F	tr|E1BLZ8|E1BLZ8_BOVIN Eukaryotic translation initiation factor 3 subunit F OS=Bos taurus OX=9913 GN=EIF3F PE=1 SV=3	1	2	2	2	4.1	40.895	390	11.205	0	0	0	0	0	10673	7268.2	6511.5	23267	31837	0	0	0	0	0	2.3	1.8	0	54028000	0	54028000	0		0.335239			0.228294			0.730816			0.204526		biovine
Q5E966	Q5E966	Eukaryotic translation initiation factor 3 subunit I	EIF3I	sp|Q5E966|EIF3I_BOVIN Eukaryotic translation initiation factor 3 subunit I OS=Bos taurus OX=9913 GN=EIF3I PE=2 SV=1	1	2	2	2	7.1	36.472	325	13.4	141320	123490	159580	227590	155660	4399.2	2861.3	5377	6109.1	4527.2	0	0	0	0	0	3.4	3.7	0	70442000	55677000	14765000	0	0.907876	0.971726		0.793332	0.632024		1.4621	1.34942		1.02518	1.18771		biovine
A0A3Q1MNM7;A0A3Q1MB68;A0A3Q1LUT2;A0A3Q1MH27;F1MX04;E1BLC8;A0A3Q1NNI9;A0A3Q1M1I5;G3N2H3;F1MIK1;A0A3Q1LYM8;A0A3Q1MDS7;A0A3Q1M8U3;Q2YDE1	A0A3Q1MNM7;A0A3Q1MB68;A0A3Q1LUT2;A0A3Q1MH27;F1MX04;E1BLC8;A0A3Q1NNI9;A0A3Q1M1I5;G3N2H3;F1MIK1;A0A3Q1LYM8;A0A3Q1MDS7;A0A3Q1M8U3	Eukaryotic translation initiation factor 4 gamma 1	EIF4G1	tr|A0A3Q1MNM7|A0A3Q1MNM7_BOVIN Eukaryotic translation initiation factor 4 gamma 1 OS=Bos taurus OX=9913 GN=EIF4G1 PE=1 SV=1;tr|A0A3Q1MB68|A0A3Q1MB68_BOVIN Eukaryotic translation initiation factor 4 gamma 1 OS=Bos taurus OX=9913 GN=EIF4G1 PE=1 SV=1;tr|A0A3Q	14	3	3	3	1.9	169.7	1541	17.568	69434	55051	80876	133070	77005	0	0	0	0	0	10241	8686.4	18473	26027	14539	1.9	0	0.6	141180000	116850000	0	24327000	0.901682		0.704381	0.714902		0.597455	1.72807		1.79015	1.05027		1.27058	biovine
A0A3Q1N3Q6;A0A3Q1N2J5;A0A3Q1MRD9;Q3MHP6;F1MYS7	A0A3Q1N3Q6;A0A3Q1N2J5;A0A3Q1MRD9;Q3MHP6;F1MYS7	Eukaryotic translation initiation factor 4B	EIF4B	tr|A0A3Q1N3Q6|A0A3Q1N3Q6_BOVIN Eukaryotic translation initiation factor 4B OS=Bos taurus OX=9913 GN=EIF4B PE=1 SV=1;tr|A0A3Q1N2J5|A0A3Q1N2J5_BOVIN Eukaryotic translation initiation factor 4B OS=Bos taurus OX=9913 GN=EIF4B PE=1 SV=1;tr|A0A3Q1MRD9|A0A3Q1MRD9	5	2	2	2	2.6	64.822	572	15.639	137680	59077	103380	206110	108070	156920	124340	184120	254110	169450	113550	104420	159960	211780	133170	2.6	2.6	2.6	669670000	209170000	269590000	190920000	1.27399	0.926055	0.85267	0.546655	0.733786	0.784111	1.90719	1.49962	1.5903	0.956602	1.08657	1.20117	biovine
A0A096ZGS0	A0A096ZGS0	Eukaryotic translation initiation factor 4E	EIF4E	tr|A0A096ZGS0|A0A096ZGS0_BUBBU Eukaryotic translation initiation factor 4E OS=Bubalus bubalis OX=89462 GN=EIF4E PE=2 SV=1	1	2	2	2	10.1	25.093	217	5.1526	23165	26138	27028	28133	25285	86672	62029	71394	85534	70139	94631	65381	85810	89570	79109	3.7	10.1	10.1	207940000	99914000	54557000	53467000	0.916156	1.23572	1.19621	1.03374	0.884372	0.826467	1.11264	1.21949	1.13224	1.06893	1.01789	1.08471	bubalus
A0A3Q1LN44;A7MBG9;Q1JPH6;G3MXI7	A0A3Q1LN44;A7MBG9;Q1JPH6;G3MXI7	Eukaryotic translation initiation factor 4H	EIF4H	tr|A0A3Q1LN44|A0A3Q1LN44_BOVIN Eukaryotic translation initiation factor 4H OS=Bos taurus OX=9913 GN=EIF4H PE=4 SV=1;tr|A7MBG9|A7MBG9_BOVIN WBSCR1 protein OS=Bos taurus OX=9913 GN=WBSCR1 PE=2 SV=1;sp|Q1JPH6|IF4H_BOVIN Eukaryotic translation initiation facto	4	2	2	2	10.3	23.553	214	47.297	41957	23733	29934	42878	31277	18993	14128	18298	24745	18779	74442	55056	71115	80460	66804	10.3	10.3	10.3	299070000	94191000	62229000	142650000	1.34146	1.0114	1.11433	0.7588	0.75233	0.824142	1.37091	1.3177	1.20442	0.957061	0.974386	1.06453	biovine
Q6EWQ7;F1MN49	Q6EWQ7;F1MN49	Eukaryotic translation initiation factor 5A-1	EIF5A	sp|Q6EWQ7|IF5A1_BOVIN Eukaryotic translation initiation factor 5A-1 OS=Bos taurus OX=9913 GN=EIF5A PE=2 SV=3;tr|F1MN49|F1MN49_BOVIN Eukaryotic translation initiation factor 5A OS=Bos taurus OX=9913 GN=EIF5A2 PE=3 SV=2	2	5	5	5	40.3	16.832	154	64.834	202930	164160	266390	440450	245930	115810	95962	147820	191510	126310	274040	179330	325900	578240	301750	40.3	19.5	24.7	2593400000	830730000	617360000	1145300000	0.825153	0.916871	0.908169	0.667507	0.759734	0.5943	1.79096	1.51619	1.91629	1.08319	1.1703	1.08003	biovine
E1BE98	E1BE98	Exportin 1	XPO1	tr|E1BE98|E1BE98_BOVIN Exportin 1 OS=Bos taurus OX=9913 GN=XPO1 PE=4 SV=2	1	2	2	2	1.8	123.14	1071	13.905	108870	97642	127230	166600	115870	42120	27038	44153	74705	43642	83455	66748	98099	144110	89732	1.8	0.9	1.8	518420000	188390000	90608000	239420000	0.939587	0.965125	0.930047	0.842686	0.619541	0.743859	1.43782	1.71177	1.606	1.09804	1.01171	1.09324	biovine
P31976;A0A3Q1LVC7	P31976;A0A3Q1LVC7	Ezrin	EZR	sp|P31976|EZRI_BOVIN Ezrin OS=Bos taurus OX=9913 GN=EZR PE=1 SV=2;tr|A0A3Q1LVC7|A0A3Q1LVC7_BOVIN Ezrin OS=Bos taurus OX=9913 GN=EZR PE=1 SV=1	2	10	4	4	15.7	68.759	581	23.685	86801	78118	106410	85122	78519	40890	24469	37912	41058	28447	50993	39099	58630	39655	38738	12.9	7.2	9.8	688260000	255740000	348400000	84123000	1.10548	1.43741	1.31636	0.994893	0.860161	1.00932	1.08409	1.44332	1.02367	1.35521	1.33272	1.5135	biovine
A0A452DI45;A0A3Q1LPZ4;P79136;A0A3Q1LR88;A0A3Q1N8A3;A0A3Q1LZP7;A0A3Q1MG13	A0A452DI45;A0A3Q1LPZ4;P79136;A0A3Q1LR88;A0A3Q1N8A3;A0A3Q1LZP7;A0A3Q1MG13	F-actin-capping protein subunit beta	CAPZB	tr|A0A452DI45|A0A452DI45_BOVIN F-actin-capping protein subunit beta OS=Bos taurus OX=9913 GN=CAPZB PE=3 SV=1;tr|A0A3Q1LPZ4|A0A3Q1LPZ4_BOVIN F-actin-capping protein subunit beta OS=Bos taurus OX=9913 GN=CAPZB PE=3 SV=1;sp|P79136|CAPZB_BOVIN F-actin-capping	7	2	2	2	6.1	31.26	277	12.819	0	0	0	0	0	69914	60956	72865	64737	60477	39921	41347	43605	41779	39395	2.9	3.2	3.2	327360000	0	131760000	195590000		1.15604	1.01335		1.00792	1.04955		1.07044	1.06052		1.20484	1.10687	biovine
A0A3Q1MKT5;A0A3Q1M6S0;Q08DJ3;A0A3Q1LM31	A0A3Q1MKT5;A0A3Q1M6S0;Q08DJ3;A0A3Q1LM31	Far upstream element binding protein 1	FUBP1	tr|A0A3Q1MKT5|A0A3Q1MKT5_BOVIN Far upstream element binding protein 1 OS=Bos taurus OX=9913 GN=FUBP1 PE=1 SV=1;tr|A0A3Q1M6S0|A0A3Q1M6S0_BOVIN Far upstream element binding protein 1 OS=Bos taurus OX=9913 GN=FUBP1 PE=1 SV=1;tr|Q08DJ3|Q08DJ3_BOVIN Far upstrea	4	2	2	2	3.8	61.628	583	15.091	12942	10505	12513	14788	12578	0	0	0	0	0	27816	33651	31857	26890	29445	1.5	3.8	2.2	54720000	29282000	0	25438000	1.02894		0.944677	0.835188		1.14284	1.1757		0.913228	0.994832		1.08192	biovine
A7MBD4;A0A3Q1MAU9	A7MBD4;A0A3Q1MAU9	FARSA protein	FARSA	tr|A7MBD4|A7MBD4_BOVIN FARSA protein OS=Bos taurus OX=9913 GN=FARSA PE=2 SV=1;tr|A0A3Q1MAU9|A0A3Q1MAU9_BOVIN Phenylalanyl-tRNA synthetase subunit alpha OS=Bos taurus OX=9913 GN=FARSA PE=4 SV=1	2	2	2	2	4.3	57.494	508	13.018	0	0	0	0	0	63267	67672	76091	65735	64268	52608	45888	47476	66700	52071	0	2.6	4.3	156620000	0	40743000	115880000		0.984425	1.01031		1.05297	0.881258		1.02283	1.28094		1.18396	0.911755	biovine
Q3MHK9	Q3MHK9	Fascin	FSCN1	tr|Q3MHK9|Q3MHK9_BOVIN Fascin OS=Bos taurus OX=9913 GN=FSCN1 PE=1 SV=1	1	4	4	4	6.9	54.785	493	24.814	216760	123770	178510	242000	153110	70139	66426	90558	74151	71154	142790	143960	162640	170620	145940	3.7	3.4	6.9	301520000	113820000	98768000	88924000	1.41571	0.985735	0.978416	0.808373	0.933553	0.986433	1.58056	1.04212	1.16911	1.16589	1.2727	1.11443	biovine
A0A3Q1MPB3;F1N647;A0A3Q1LVA9;Q71SP7	A0A3Q1MPB3;F1N647;A0A3Q1LVA9;Q71SP7	Fatty acid synthase	FASN	tr|A0A3Q1MPB3|A0A3Q1MPB3_BOVIN Fatty acid synthase OS=Bos taurus OX=9913 GN=FASN PE=1 SV=1;tr|F1N647|F1N647_BOVIN Fatty acid synthase OS=Bos taurus OX=9913 GN=FASN PE=1 SV=3;tr|A0A3Q1LVA9|A0A3Q1LVA9_BOVIN Fatty acid synthase OS=Bos taurus OX=9913 GN=FASN P	4	5	5	5	2.1	269.85	2470	101.68	167430	107970	165280	188070	138770	19066	17139	15278	22638	15004	187660	104560	137530	197380	131240	1.1	1.4	0.7	191600000	63328000	47663000	80609000	1.20653	1.27073	1.4299	0.77805	1.1423	0.796708	1.35526	1.5088	1.50396	1.19104	1.01826	1.04793	biovine
Q5XLB1;C8CHH4;L7XDG1	Q5XLB1	Fatty acid-binding protein 3	FABP3	tr|Q5XLB1|Q5XLB1_BUBBU Fatty acid-binding protein 3 OS=Bubalus bubalis OX=89462 GN=FABP3 PE=2 SV=1	3	13	13	13	89.5	14.779	133	323.31	639300	1533000	1302800	511790	912070	1274400	2718000	2336300	1116800	1771700	785230	2219300	1852600	647470	1288100	84.2	67.7	72.9	51061000000	14239000000	18973000000	17850000000	0.700933	0.719309	0.609603	1.68079	1.53412	1.72293	0.56113	0.630355	0.502655	1.4284	1.31868	1.43824	bubalus
P10790;C0LSL0;Q58DW1;Q6VTH7;A0A0A0YT41;A0A0U1WLT2;A0A3Q1NDL0;P48035;P02690;F1MHQ4;Q09139	P10790;C0LSL0;Q58DW1	Fatty acid-binding protein, heart	FABP3	sp|P10790|FABPH_BOVIN Fatty acid-binding protein, heart OS=Bos taurus OX=9913 GN=FABP3 PE=1 SV=2;tr|C0LSL0|C0LSL0_BOVIN Heart fatty acid-binding protein OS=Bos taurus OX=9913 GN=H-FABP PE=2 SV=1;tr|Q58DW1|Q58DW1_BOVIN Fatty acid binding protein 3 OS=Bos ta	11	10	10	10	75.2	14.779	133	323.31	370520	1106200	904470	281380	648190	491310	1463100	1220000	485740	927140	399420	1478100	1201700	334730	820610	65.4	53.4	46.6	32062000000	8114300000	12751000000	11197000000	0.571623	0.52992	0.486735	1.7066	1.57808	1.80122	0.434101	0.523912	0.407904	1.39538	1.31587	1.4644	biovine
A7MB21	A7MB21	FERMT2 protein	FERMT2	tr|A7MB21|A7MB21_BOVIN FERMT2 protein OS=Bos taurus OX=9913 GN=FERMT2 PE=1 SV=1	1	2	2	2	3.4	77.873	680	11.934	0	0	0	0	0	0	0	0	0	0	24595	23755	28254	21770	23336	0	1.3	2.1	30070000	0	0	30070000			1.05395			1.01796			0.932893			1.21075	biovine
Q862D5;Q862J4;O46414;B0JYQ1;A0A3Q1NGZ9;A0A3Q1LVU1;A1XEA2;A1XEB9;A0A3Q1MJ65;Q862R4;Q8HZP4;A0A3Q1MNC0	Q862D5;Q862J4;O46414;B0JYQ1;A0A3Q1NGZ9;A0A3Q1LVU1;A1XEA2;A1XEB9;A0A3Q1MJ65;Q862R4;Q8HZP4;A0A3Q1MNC0	Ferritin (Fragment)		tr|Q862D5|Q862D5_BOVIN Ferritin (Fragment) OS=Bos taurus OX=9913 PE=2 SV=1;tr|Q862J4|Q862J4_BOVIN Ferritin (Fragment) OS=Bos taurus OX=9913 PE=2 SV=1;sp|O46414|FRIH_BOVIN Ferritin heavy chain OS=Bos taurus OX=9913 GN=FTH1 PE=2 SV=3;tr|B0JYQ1|B0JYQ1_BOVIN F	12	2	2	2	25	11.209	92	45.96	11928	12881	19374	12373	12330	62892	64300	108910	60947	67912	117190	83108	137190	86089	97562	10.9	25	10.9	514090000	34519000	281570000	198010000	0.967397	0.926081	1.20118	1.04469	0.946814	0.851848	1.00349	0.897441	0.882403	1.57129	1.60369	1.40618	biovine
Q58D62	Q58D62	Fetuin-B	FETUB	sp|Q58D62|FETUB_BOVIN Fetuin-B OS=Bos taurus OX=9913 GN=FETUB PE=1 SV=1	1	3	3	3	7.2	42.663	387	34.115	258080	92211	190130	176930	165360	292330	100670	230970	212790	195090	211270	112730	201870	163270	166030	7.2	7.2	7.2	12621000000	10655000000	1715700000	250110000	1.56072	1.49844	1.27248	0.557638	0.516018	0.678974	1.06997	1.09073	0.983376	1.14979	1.18392	1.21586	biovine
Q4VS17;Q9MZ06	Q4VS17;Q9MZ06	FGFBP (Fragment)		tr|Q4VS17|Q4VS17_BOVIN FGFBP (Fragment) OS=Bos taurus OX=9913 PE=4 SV=1;sp|Q9MZ06|FGFP1_BOVIN Fibroblast growth factor-binding protein 1 OS=Bos taurus OX=9913 GN=FGFBP1 PE=1 SV=1	2	2	2	2	22.4	11.935	107	11.856	0	0	0	0	0	51920	71812	61377	58365	55830	0	0	0	0	0	0	22.4	0	68457000	0	68457000	0		0.929966			1.28626			1.04541			1.09936		biovine
Q25BC4;F1MM59;A6QLX2	Q25BC4;F1MM59;A6QLX2	Fibrillarin (Fragment)	FBL	tr|Q25BC4|Q25BC4_BOVIN Fibrillarin (Fragment) OS=Bos taurus OX=9913 GN=FBL PE=2 SV=1;tr|F1MM59|F1MM59_BOVIN Fibrillarin OS=Bos taurus OX=9913 GN=FBL PE=3 SV=2;tr|A6QLX2|A6QLX2_BOVIN FBL protein (Fragment) OS=Bos taurus OX=9913 GN=FBL PE=2 SV=1	3	3	3	3	21.4	22.591	206	18.945	0	0	0	0	0	0	0	0	0	0	49636	32799	43505	63868	45121	0	5.8	21.4	70904000	0	0	70904000			1.10006			0.726912			1.41548			0.964185	biovine
A0A3Q1M3V3;P98133;A0A3Q1M7S1	A0A3Q1M3V3;P98133;A0A3Q1M7S1	Fibrillin-1	FBN1	tr|A0A3Q1M3V3|A0A3Q1M3V3_BOVIN Fibrillin-1 OS=Bos taurus OX=9913 GN=FBN1 PE=1 SV=1;sp|P98133|FBN1_BOVIN Fibrillin-1 OS=Bos taurus OX=9913 GN=FBN1 PE=1 SV=2;tr|A0A3Q1M7S1|A0A3Q1M7S1_BOVIN Fibrillin-1 OS=Bos taurus OX=9913 GN=FBN1 PE=1 SV=1	3	3	3	3	1.1	300.69	2760	18.826	82324	39626	31469	27111	32934	50339	19724	17686	11908	22421	31060	34377	30735	24064	28544	0.4	0.4	0.7	110860000	29646000	44997000	36216000	2.49967	2.24517	1.08814	1.20319	0.879711	1.20435	0.823192	0.531109	0.843049	0.955517	0.788814	1.07676	biovine
P02672;A5PJE3;F6QND5;A0A3Q1LVV7	P02672;A5PJE3;F6QND5;A0A3Q1LVV7	Fibrinogen alpha chain	FGA	sp|P02672|FIBA_BOVIN Fibrinogen alpha chain OS=Bos taurus OX=9913 GN=FGA PE=1 SV=5;tr|A5PJE3|A5PJE3_BOVIN Fibrinogen alpha chain OS=Bos taurus OX=9913 GN=FGA PE=2 SV=1;tr|F6QND5|F6QND5_BOVIN Fibrinogen alpha chain OS=Bos taurus OX=9913 GN=FGA PE=4 SV=1;tr|	4	15	15	15	23.6	67.011	615	323.31	1122600	939480	781960	1443600	938250	1374800	1195600	999070	1677900	1154100	1015400	832130	790930	1307500	920480	20.5	22	20.3	19418000000	5178600000	7633900000	6605500000	1.19648	1.19123	1.10312	1.00131	1.03596	0.904017	1.53861	1.45386	1.42045	0.833424	0.86567	0.859258	biovine
P02676;F1MAV0;A0A3Q1MG04;A6QPX7;REV__Q6XZP8;REV__Q3SX08	P02676;F1MAV0;A0A3Q1MG04;A6QPX7	Fibrinogen beta chain	FGB	sp|P02676|FIBB_BOVIN Fibrinogen beta chain OS=Bos taurus OX=9913 GN=FGB PE=1 SV=2;tr|F1MAV0|F1MAV0_BOVIN Fibrinogen beta chain OS=Bos taurus OX=9913 GN=FGB PE=4 SV=3;tr|A0A3Q1MG04|A0A3Q1MG04_BOVIN Fibrinogen beta chain OS=Bos taurus OX=9913 GN=FGB PE=4 SV=	6	19	19	19	42.1	53.339	468	323.31	1438600	1129600	1134400	1877600	1277300	1395200	1010300	1055500	1723900	1180300	1668800	1174900	1166500	2141400	1389900	40.6	40.4	40	20361000000	6372500000	6842300000	7145800000	1.12628	1.18207	1.20066	0.884365	0.855969	0.845313	1.46998	1.46056	1.54069	0.888123	0.894264	0.839269	biovine
A0A3Q1N064;Q3SZZ9;F1MGU7;A0A3Q1MV91;P12799	A0A3Q1N064;Q3SZZ9;F1MGU7;A0A3Q1MV91;P12799	Fibrinogen gamma-B chain	FGG	tr|A0A3Q1N064|A0A3Q1N064_BOVIN Fibrinogen gamma-B chain OS=Bos taurus OX=9913 GN=FGG PE=4 SV=1;tr|Q3SZZ9|Q3SZZ9_BOVIN FGG protein OS=Bos taurus OX=9913 GN=FGG PE=2 SV=1;tr|F1MGU7|F1MGU7_BOVIN Fibrinogen gamma-B chain OS=Bos taurus OX=9913 GN=FGG PE=4 SV=1;	5	11	11	11	22.1	47.938	426	306.4	1214000	778130	810960	1545400	990950	951420	658170	675980	1227000	791640	631440	393020	458960	808130	527080	22.1	18.5	18.8	13397000000	5365300000	3466300000	4565200000	1.22509	1.20183	1.198	0.785236	0.831401	0.745655	1.55951	1.54995	1.53322	0.818366	0.853898	0.87076	biovine
A0A1W6ALB4	A0A1W6ALB4	Fibulin 5	FBLN5	tr|A0A1W6ALB4|A0A1W6ALB4_BUBBU Fibulin 5 OS=Bubalus bubalis OX=89462 GN=FBLN5 PE=2 SV=1	1	2	2	2	4	50.202	448	2.9184	65716	47868	27061	36756	41546	79124	62418	46092	54762	57380	0	0	0	0	0	1.6	4	0	102640000	32213000	70426000	0	1.58176	1.37895		1.15217	1.0878		0.884706	0.954374		0.65135	0.803276		bubalus
F1N169;A0A3Q1M057;A0A3Q1LMA3;Q95LH5;Q8WMQ6	F1N169;A0A3Q1M057;A0A3Q1LMA3	Filamin A	FLNA	tr|F1N169|F1N169_BOVIN Filamin A OS=Bos taurus OX=9913 GN=FLNA PE=1 SV=3;tr|A0A3Q1M057|A0A3Q1M057_BOVIN Filamin A OS=Bos taurus OX=9913 GN=FLNA PE=1 SV=1;tr|A0A3Q1LMA3|A0A3Q1LMA3_BOVIN Filamin A OS=Bos taurus OX=9913 GN=FLNA PE=1 SV=1	5	27	27	22	13.5	280.92	2647	323.31	1396800	827750	1104400	1288800	1064300	1246400	806590	1098800	1246700	987980	1595000	1028700	1394300	1550900	1271500	10	9.4	10.9	9764200000	2686600000	2949300000	4128400000	1.31241	1.26156	1.25442	0.777741	0.816403	0.809044	1.21094	1.26187	1.21974	1.03768	1.11217	1.09658	biovine
A0A3Q1M0Y7;A0A3Q1MZI6;A0A3Q1MQ34;E1BKX7	A0A3Q1M0Y7;A0A3Q1MZI6;A0A3Q1MQ34;E1BKX7	Filamin B	FLNB	tr|A0A3Q1M0Y7|A0A3Q1M0Y7_BOVIN Filamin B OS=Bos taurus OX=9913 GN=FLNB PE=1 SV=1;tr|A0A3Q1MZI6|A0A3Q1MZI6_BOVIN Filamin B OS=Bos taurus OX=9913 GN=FLNB PE=1 SV=1;tr|A0A3Q1MQ34|A0A3Q1MQ34_BOVIN Filamin B OS=Bos taurus OX=9913 GN=FLNB PE=1 SV=1;tr|E1BKX7|E1B	4	12	10	9	5.4	275.5	2578	323.31	145710	104490	165610	246500	157530	104650	82139	132440	179080	107120	150350	96506	187330	257670	161450	3.7	3.6	3.3	834930000	288730000	327630000	218570000	0.924967	0.976942	0.931248	0.663302	0.766794	0.597745	1.56478	1.67177	1.59597	1.05129	1.23637	1.1603	biovine
A0A3Q1LU35;E1BE25;A0A3Q1M304;A0A3Q1LV98	A0A3Q1LU35;E1BE25;A0A3Q1M304;A0A3Q1LV98	Filamin C	FLNC	tr|A0A3Q1LU35|A0A3Q1LU35_BOVIN Filamin C OS=Bos taurus OX=9913 GN=FLNC PE=1 SV=1;tr|E1BE25|E1BE25_BOVIN Filamin C OS=Bos taurus OX=9913 GN=FLNC PE=1 SV=2;tr|A0A3Q1M304|A0A3Q1M304_BOVIN Filamin C OS=Bos taurus OX=9913 GN=FLNC PE=1 SV=1;tr|A0A3Q1LV98|A0A3Q1L	4	12	6	6	5.5	283.28	2659	53.63	174890	134910	160860	187930	150370	150290	134140	149050	159370	138760	140820	111650	112960	143640	113850	4.8	3.7	3.6	416320000	147950000	150930000	117430000	1.16306	1.08309	1.23689	0.897187	0.966705	0.980676	1.24978	1.14853	1.26166	1.06976	1.07416	0.992183	biovine
G3MY01;F1MYQ8;A0A3Q1M177;Q17QD7;F1MMH3;A0A3Q1MTQ0	G3MY01;F1MYQ8;A0A3Q1M177;Q17QD7;F1MMH3;A0A3Q1MTQ0	FMC1-LUC7L2 readthrough	FMC1-LUC7L2	tr|G3MY01|G3MY01_BOVIN FMC1-LUC7L2 readthrough OS=Bos taurus OX=9913 GN=FMC1-LUC7L2 PE=4 SV=2;tr|F1MYQ8|F1MYQ8_BOVIN FMC1-LUC7L2 readthrough OS=Bos taurus OX=9913 GN=FMC1-LUC7L2 PE=4 SV=3;tr|A0A3Q1M177|A0A3Q1M177_BOVIN LUC7 like OS=Bos taurus OX=9913 GN=LU	6	2	2	2	6.8	44.11	370	17.635	32671	35142	39534	45702	34242	54198	56243	73905	88050	61316	9995.7	11756	16658	14044	11679	2.7	6.8	2.7	135660000	61195000	58449000	16020000	0.954121	0.883913	0.85587	1.02628	0.917265	1.00659	1.33468	1.436	1.2025	1.15455	1.20531	1.42632	biovine
A0A3Q1MRP4;E1BJL8	A0A3Q1MRP4;E1BJL8	Folate receptor alpha	FOLR1	tr|A0A3Q1MRP4|A0A3Q1MRP4_BOVIN Folate receptor alpha OS=Bos taurus OX=9913 GN=FOLR1 PE=4 SV=1;tr|E1BJL8|E1BJL8_BOVIN Folate receptor alpha OS=Bos taurus OX=9913 GN=FOLR1 PE=4 SV=2	2	3	2	2	12.7	29.063	251	22.152	74172	61102	70611	65103	67162	39472	34161	39008	34829	39270	88848	69523	85860	101230	81070	7.2	7.2	12.7	166390000	40367000	49957000	76062000	1.10437	1.00514	1.09594	0.90977	0.869901	0.857568	0.969343	0.886911	1.24867	1.05135	0.993328	1.05908	biovine
P02702;A0A3Q1M762;Q0VCN9	P02702;A0A3Q1M762	Folate receptor alpha	FOLR1	sp|P02702|FOLR1_BOVIN Folate receptor alpha OS=Bos taurus OX=9913 GN=FOLR1 PE=1 SV=3;tr|A0A3Q1M762|A0A3Q1M762_BOVIN Uncharacterized protein OS=Bos taurus OX=9913 GN=FOLR3 PE=4 SV=1	3	6	6	5	25.7	27.921	241	50.479	284950	312500	570790	268880	332490	317480	404380	581170	294610	375390	414510	560970	673800	353160	472360	21.2	10.8	22.4	2734700000	595730000	1001300000	1137600000	0.857018	0.845734	0.87753	0.939878	1.07723	1.18759	0.808686	0.78481	0.74765	1.71671	1.54818	1.42645	biovine
G3MZ95	G3MZ95	Four and a half LIM domains 1	FHL1	tr|G3MZ95|G3MZ95_BOVIN Four and a half LIM domains 1 OS=Bos taurus OX=9913 GN=FHL1 PE=1 SV=2	1	5	2	2	22.2	36.21	329	13.831	0	0	0	0	0	16218	12253	18415	11466	13388	29740	14911	21525	22815	19776	2.7	17.6	17.3	343430000	0	126630000	216800000		1.21138	1.50384		0.915223	0.753995		0.856439	1.15367		1.37549	1.08844	biovine
Q3T173;F1MR86;A0A3Q1LZP8	Q3T173;F1MR86;A0A3Q1LZP8	Four and a half LIM domains 1	FHL1	tr|Q3T173|Q3T173_BOVIN Four and a half LIM domains 1 OS=Bos taurus OX=9913 GN=FHL1 PE=1 SV=1;tr|F1MR86|F1MR86_BOVIN Four and a half LIM domains 1 OS=Bos taurus OX=9913 GN=FHL1 PE=1 SV=3;tr|A0A3Q1LZP8|A0A3Q1LZP8_BOVIN Four and a half LIM domains 1 OS=Bos ta	3	5	5	2	27.3	22.018	194	31.435	258230	123130	97698	60494	118480	260710	158250	101010	74148	130900	226110	120260	80356	68535	110290	12.4	27.3	19.1	1898800000	388370000	622210000	888250000	2.17952	1.99167	2.05014	1.03925	1.20894	1.0904	0.510584	0.566448	0.621407	0.824595	0.771658	0.728588	biovine
A6QLL8;A0A3Q1LMG1	A6QLL8;A0A3Q1LMG1	Fructose-bisphosphate aldolase	ALDOA	tr|A6QLL8|A6QLL8_BOVIN Fructose-bisphosphate aldolase OS=Bos taurus OX=9913 GN=ALDOA PE=1 SV=1;tr|A0A3Q1LMG1|A0A3Q1LMG1_BOVIN Fructose-bisphosphate aldolase OS=Bos taurus OX=9913 GN=ALDOA PE=1 SV=1	2	15	15	13	37.6	39.436	364	323.31	1434700	1217500	1017700	1207900	1119600	1572200	1144300	972580	1372500	1123800	1102500	863660	829190	1018100	864430	37.6	35.2	29.7	20034000000	6066000000	7080600000	6887300000	1.28144	1.399	1.27541	1.08744	1.01824	0.999109	1.07887	1.2213	1.17777	0.908985	0.865439	0.959233	biovine
Q3ZBY4;A0A3S5ZPB0	Q3ZBY4;A0A3S5ZPB0	Fructose-bisphosphate aldolase	ALDOC	tr|Q3ZBY4|Q3ZBY4_BOVIN Fructose-bisphosphate aldolase OS=Bos taurus OX=9913 GN=ALDOC PE=2 SV=2;tr|A0A3S5ZPB0|A0A3S5ZPB0_BOVIN Fructose-bisphosphate aldolase OS=Bos taurus OX=9913 GN=ALDOC PE=1 SV=1	2	5	3	3	18.7	39.381	364	148.61	277690	401050	524960	239960	327650	307640	353250	420250	264690	307500	481000	737100	925180	403590	584160	17.9	18.7	7.1	5163600000	1704800000	1613100000	1845600000	0.84752	1.00046	0.823405	1.22402	1.14878	1.26181	0.732367	0.86078	0.690889	1.6022	1.36667	1.58378	biovine
A7MBH9;Q7M3G9;Q9TSC8;Q6U8D6;A0A3Q1LFW2;P04695;P0C7Q4;P04696;F1N461;A6QPN4;P04896;A0A3Q1M3D6	A7MBH9;Q7M3G9	G protein subunit alpha i2	GNAI2	tr|A7MBH9|A7MBH9_BOVIN G protein subunit alpha i2 OS=Bos taurus OX=9913 GN=GNAI2 PE=2 SV=1;tr|Q7M3G9|Q7M3G9_BOVIN GTP-binding regulatory protein Gi alpha-2 chain (Fragments) OS=Bos taurus OX=9913 PE=4 SV=1	12	3	3	2	9.9	40.477	355	177.53	159490	132280	142670	157820	138770	0	0	0	0	0	225820	179410	187650	259610	190090	6.8	3.1	6.8	443770000	233210000	0	210560000	1.14931		1.18796	0.953232		0.943816	1.13728		1.36572	1.0281		0.987164	biovine
Q1JPD9	Q1JPD9	G protein-coupled receptor class C group 5 member B	GPRC5B	tr|Q1JPD9|Q1JPD9_BOVIN G protein-coupled receptor class C group 5 member B OS=Bos taurus OX=9913 GN=GPRC5B PE=2 SV=1	1	2	2	2	6.2	43.073	387	51.866	197660	199380	203920	177270	181510	272410	256530	250770	232460	229780	173080	170860	175090	145060	153940	3.1	6.2	3.1	1090300000	321290000	365120000	403850000	1.08898	1.18553	1.12433	1.09845	1.11642	1.10991	0.97664	1.01166	0.942315	1.12346	1.09135	1.13739	biovine
A6QLZ0	A6QLZ0	Galectin	LGALS3	tr|A6QLZ0|A6QLZ0_BOVIN Galectin OS=Bos taurus OX=9913 GN=LGALS3 PE=1 SV=1	1	2	2	2	9.4	27.646	265	173.17	60732	33591	50048	68294	49647	53845	52037	62775	61721	47741	9500.2	5264.9	11612	11072	8592.5	5.3	9.4	9.4	284820000	113220000	110060000	61540000	1.22328	1.12786	1.10564	0.676597	1.08999	0.612732	1.37559	1.29283	1.28857	1.00808	1.31491	1.35141	biovine
C0HJQ1	C0HJQ1	Galectin-1	LGALS1	sp|C0HJQ1|LEG1_BUBBU Galectin-1 OS=Bubalus bubalis OX=89462 GN=LGALS1 PE=1 SV=1	1	3	3	3	13.3	14.716	135	44.351	92227	68745	108300	116340	85546	180410	129930	222070	269270	157990	121220	95322	136130	141780	116160	13.3	13.3	13.3	745570000	216970000	281940000	246660000	1.0781	1.14191	1.04356	0.803603	0.822394	0.82061	1.35997	1.70435	1.22056	1.26599	1.4056	1.17192	bubalus
Q1M311	Q1M311	Gamma-glutamyl transferase (Fragment)	ggt	tr|Q1M311|Q1M311_BUBBU Gamma-glutamyl transferase (Fragment) OS=Bubalus bubalis OX=89462 GN=ggt PE=2 SV=1	1	3	3	3	13.5	16.894	155	78.052	123780	151340	161440	123240	132090	142260	154010	155610	136360	133110	110080	125580	126900	103790	105360	13.5	13.5	13.5	1221300000	394070000	348930000	478290000	0.937088	1.06874	1.0448	1.14573	1.15701	1.19191	0.933	1.02442	0.985099	1.2222	1.16903	1.20444	bubalus
A6QPN6;A0A3Q1LZQ5;Q6PT98	A6QPN6;A0A3Q1LZQ5;Q6PT98	Gamma-interferon-inducible lysosomal thiol reductase	IFI30	sp|A6QPN6|GILT_BOVIN Gamma-interferon-inducible lysosomal thiol reductase OS=Bos taurus OX=9913 GN=IFI30 PE=2 SV=1;tr|A0A3Q1LZQ5|A0A3Q1LZQ5_BOVIN Gamma-interferon-inducible lysosomal thiol reductase OS=Bos taurus OX=9913 GN=IFI30 PE=4 SV=1;tr|Q6PT98|Q6PT98	3	2	2	2	12.3	27.49	244	18.967	0	0	0	0	0	141200	38837	71974	128470	85518	19787	26776	24590	15986	20881	0	7.4	4.9	102540000	0	83223000	19322000		1.65111	0.947608		0.454138	1.28231		1.50226	0.765576		0.841624	1.17763	biovine
P18246	P18246	Gap junction alpha-1 protein	GJA1	sp|P18246|CXA1_BOVIN Gap junction alpha-1 protein OS=Bos taurus OX=9913 GN=GJA1 PE=2 SV=2	1	2	2	2	6.3	43.187	383	14.289	38363	40953	14123	33559	29150	17497	19773	5799.6	15163	12650	32589	37936	15284	26584	26566	6.3	6.3	6.3	201690000	82766000	28305000	90622000	1.31605	1.38316	1.22672	1.40491	1.56308	1.42799	1.15125	1.19866	1.00068	0.484494	0.458466	0.575322	biovine
G3JXZ2;D0EW06	G3JXZ2	Gap junction protein	Cx43	tr|G3JXZ2|G3JXZ2_BUBBU Gap junction protein OS=Bubalus bubalis OX=89462 GN=Cx43 PE=2 SV=1	2	3	3	3	10.2	43.157	383	25.293	104030	99748	38982	92460	79180	36319	42788	16771	30803	29314	153480	124820	64831	130960	116000	10.2	6.3	10.2	436740000	149890000	60326000	226520000	1.31384	1.23896	1.3231	1.25976	1.45964	1.07603	1.16772	1.05079	1.12897	0.492321	0.572116	0.558888	bubalus
A0A3Q1NKH1;F1MF66;Q5E9X0;A0A3Q1M0Y1	A0A3Q1NKH1;F1MF66;Q5E9X0;A0A3Q1M0Y1	GDNF family receptor alpha-2	GFRA2	tr|A0A3Q1NKH1|A0A3Q1NKH1_BOVIN GDNF family receptor alpha-2 OS=Bos taurus OX=9913 GN=GFRA2 PE=3 SV=1;tr|F1MF66|F1MF66_BOVIN GDNF family receptor alpha-2 OS=Bos taurus OX=9913 GN=GFRA2 PE=3 SV=3;sp|Q5E9X0|GFRA2_BOVIN GDNF family receptor alpha-2 OS=Bos taur	4	2	2	2	5.6	49.661	446	11.415	0	0	0	0	0	243140	132060	188030	281610	189720	0	0	0	0	0	1.8	3.8	0	57909000	0	57909000	0		1.28157			0.696078			1.48435			0.991092		biovine
Q3SX14;F1MJH1;A0A3Q1MIW2;A0A3Q1MIS1;F1N1I6	Q3SX14;F1MJH1;A0A3Q1MIW2;A0A3Q1MIS1;F1N1I6	Gelsolin	GSN	sp|Q3SX14|GELS_BOVIN Gelsolin OS=Bos taurus OX=9913 GN=GSN PE=2 SV=1;tr|F1MJH1|F1MJH1_BOVIN Gelsolin OS=Bos taurus OX=9913 GN=GSN PE=4 SV=1;tr|A0A3Q1MIW2|A0A3Q1MIW2_BOVIN Gelsolin OS=Bos taurus OX=9913 GN=GSN PE=4 SV=1;tr|A0A3Q1MIS1|A0A3Q1MIS1_BOVIN Gelsol	5	18	18	18	26.8	80.73	731	323.31	1090800	758750	953860	981690	890130	1349300	969210	1200000	1391000	1123200	911950	666150	825490	881260	755620	23.5	24.5	21.8	12407000000	3830600000	4619500000	3957100000	1.22544	1.2013	1.20689	0.852404	0.862901	0.881594	1.10286	1.23843	1.16627	1.0716	1.06838	1.09247	biovine
P41541	P41541	General vesicular transport factor p115	USO1	sp|P41541|USO1_BOVIN General vesicular transport factor p115 OS=Bos taurus OX=9913 GN=USO1 PE=1 SV=1	1	2	2	2	3.1	107.51	961	13.337	0	0	0	0	0	63745	36981	48192	73379	55904	0	0	0	0	0	1	2.1	0	45896000	0	45896000	0		1.14026			0.661509			1.31259			0.862049		biovine
Q0VCH9;F6RBS0	Q0VCH9;F6RBS0	GLI pathogenesis-related 2	GLIPR2	tr|Q0VCH9|Q0VCH9_BOVIN GLI pathogenesis-related 2 OS=Bos taurus OX=9913 GN=GLIPR2 PE=2 SV=1;tr|F6RBS0|F6RBS0_BOVIN GLI pathogenesis related 2 OS=Bos taurus OX=9913 GN=GLIPR2 PE=3 SV=1	2	4	4	4	25.3	17.209	154	67.544	131760	105020	119190	121570	106640	196010	160920	159930	187970	157210	155460	146520	172750	150360	145630	25.3	16.9	16.9	588700000	138660000	169410000	280630000	1.23556	1.2468	1.0675	0.984809	1.0236	1.00611	1.14	1.19566	1.03248	1.11769	1.0173	1.18623	biovine
Q28115;A0A3Q1MHT3;A0A3Q1MVU3	Q28115;A0A3Q1MHT3;A0A3Q1MVU3	Glial fibrillary acidic protein	GFAP	sp|Q28115|GFAP_BOVIN Glial fibrillary acidic protein OS=Bos taurus OX=9913 GN=GFAP PE=1 SV=2;tr|A0A3Q1MHT3|A0A3Q1MHT3_BOVIN Glial fibrillary acidic protein OS=Bos taurus OX=9913 GN=GFAP PE=3 SV=1;tr|A0A3Q1MVU3|A0A3Q1MVU3_BOVIN Glial fibrillary acidic prote	3	3	2	2	7.5	49.511	428	12.258	43737	51801	33871	59686	43997	0	0	0	0	0	0	0	0	0	0	2.6	2.6	4.9	47220000	47220000	0	0	0.994091			1.17738			1.35659			0.769848			biovine
E1BEL8;E1B976;P02081;G3N1Y3;E1BIF9;P06643;P06642	E1BEL8;E1B976;P02081;G3N1Y3	Globin B1	HBE1	tr|E1BEL8|E1BEL8_BOVIN Globin B1 OS=Bos taurus OX=9913 GN=HBE1 PE=3 SV=1;tr|E1B976|E1B976_BOVIN GLOBIN domain-containing protein OS=Bos taurus OX=9913 GN=HBE1 PE=3 SV=2;sp|P02081|HBBF_BOVIN Hemoglobin fetal subunit beta OS=Bos taurus OX=9913 PE=1 SV=1;tr|G	7	3	2	2	18.4	16.07	147	33.134	244200	122140	77997	64808	118070	211910	105030	66135	50842	100250	377680	175340	104220	80376	170590	6.1	18.4	12.9	17309000000	6023600000	6076600000	5208800000	2.06826	2.11382	2.21396	1.03447	1.04768	1.02784	0.548895	0.507152	0.471165	0.6606	0.659701	0.610939	biovine
A0A452DIQ5;P01966;A0A1K0FUD3;F1MMI1;E1BAP8	A0A452DIQ5;P01966;A0A1K0FUD3	GLOBIN domain-containing protein	HBA1	tr|A0A452DIQ5|A0A452DIQ5_BOVIN GLOBIN domain-containing protein OS=Bos taurus OX=9913 GN=HBA1 PE=3 SV=1;sp|P01966|HBA_BOVIN Hemoglobin subunit alpha OS=Bos taurus OX=9913 GN=HBA PE=1 SV=2;tr|A0A1K0FUD3|A0A1K0FUD3_BOVIN Globin C1 OS=Bos taurus OX=9913 GN=GL	5	6	6	6	55.9	14.162	136	133.43	1163200	446800	279500	516120	615980	1014800	641500	407740	533920	657870	965290	510110	319820	392410	569370	44.1	34.6	27.9	52010000000	21945000000	15431000000	14633000000	1.88837	1.54255	1.69537	0.725348	0.975117	0.89592	0.837884	0.811589	0.6892	0.453748	0.619788	0.561709	biovine
Q3ZBD7;A0A3Q1MP70	Q3ZBD7;A0A3Q1MP70	Glucose-6-phosphate isomerase	GPI	sp|Q3ZBD7|G6PI_BOVIN Glucose-6-phosphate isomerase OS=Bos taurus OX=9913 GN=GPI PE=2 SV=4;tr|A0A3Q1MP70|A0A3Q1MP70_BOVIN Glucose-6-phosphate isomerase OS=Bos taurus OX=9913 GN=GPI PE=1 SV=1	2	4	4	4	7.4	62.854	557	323.31	290310	139510	188450	299100	182890	255270	137030	168980	243640	173920	365220	235010	293600	434960	294530	5.6	5.6	7.4	1264900000	479810000	404700000	380400000	1.58735	1.46774	1.24001	0.762808	0.787891	0.797915	1.63541	1.40087	1.47679	1.0304	0.971596	0.996842	biovine
A0A3Q1MTB8;Q28034;A0A3Q1MKJ7	A0A3Q1MTB8;Q28034;A0A3Q1MKJ7	Glucosidase 2 subunit beta	PRKCSH	tr|A0A3Q1MTB8|A0A3Q1MTB8_BOVIN Glucosidase 2 subunit beta OS=Bos taurus OX=9913 GN=PRKCSH PE=1 SV=1;sp|Q28034|GLU2B_BOVIN Glucosidase 2 subunit beta OS=Bos taurus OX=9913 GN=PRKCSH PE=2 SV=1;tr|A0A3Q1MKJ7|A0A3Q1MKJ7_BOVIN Glucosidase 2 subunit beta OS=Bos	3	2	2	2	4.8	58.704	521	152.96	86506	53588	60236	117270	70251	111520	75791	83898	137190	92099	88132	59361	70903	119420	74796	4.8	4.8	4.8	654980000	197030000	213130000	244820000	1.23138	1.21087	1.1783	0.762808	0.82293	0.793639	1.6693	1.48959	1.59661	0.85744	0.910955	0.947952	biovine
A0A3Q1LZU8;A6QNJ8;A0A3Q1N1T6;F1N6Y1	A0A3Q1LZU8;A6QNJ8;A0A3Q1N1T6;F1N6Y1	Glucosidase II alpha subunit	GANAB	tr|A0A3Q1LZU8|A0A3Q1LZU8_BOVIN Glucosidase II alpha subunit OS=Bos taurus OX=9913 GN=GANAB PE=1 SV=1;tr|A6QNJ8|A6QNJ8_BOVIN GANAB protein (Fragment) OS=Bos taurus OX=9913 GN=GANAB PE=2 SV=1;tr|A0A3Q1N1T6|A0A3Q1N1T6_BOVIN Glucosidase II alpha subunit OS=Bos	4	2	2	2	2.1	106.92	944	14.577	72031	79124	113470	56676	86161	45932	37477	62303	33568	42194	25952	18182	32513	22490	23636	2.1	2.1	1	992070000	111650000	276640000	603770000	0.836005	1.08859	1.09799	0.918327	0.888207	0.76925	0.657792	0.795563	0.951515	1.31695	1.47658	1.37557	biovine
P00366;A0A140T871;Q9TRX3;Q9TRX1;A0A5C0NTV0	P00366;A0A140T871	Glutamate dehydrogenase 1, mitochondrial	GLUD1	sp|P00366|DHE3_BOVIN Glutamate dehydrogenase 1, mitochondrial OS=Bos taurus OX=9913 GN=GLUD1 PE=1 SV=2;tr|A0A140T871|A0A140T871_BOVIN Glutamate dehydrogenase 1, mitochondrial OS=Bos taurus OX=9913 GN=GLUD1 PE=1 SV=1	5	6	6	6	11.5	61.511	558	323.31	263270	348230	230960	247090	255950	90931	157140	123270	93267	115090	286380	292660	183290	257260	245220	9.1	7.2	10	6139300000	1638400000	2036000000	2464900000	1.0286	0.790086	1.16785	1.36054	1.36537	1.19346	0.965384	0.810383	1.0491	0.902364	1.07107	0.747451	biovine
P15103;A0A3Q1M403;A0A5B9GH76	P15103	Glutamine synthetase	GLUL	sp|P15103|GLNA_BOVIN Glutamine synthetase OS=Bos taurus OX=9913 GN=GLUL PE=2 SV=4	3	5	5	5	12.9	42.031	373	193.27	134500	119800	81484	102990	98242	163510	142600	85409	126610	118830	103700	85740	51337	92286	75848	10.7	12.9	4.8	920850000	310670000	322200000	287980000	1.36907	1.376	1.36721	1.21944	1.20003	1.13042	1.04833	1.06547	1.21672	0.829421	0.718749	0.676841	biovine
P28801;A0A3Q1LMV5;A0A452DHY4	P28801;A0A3Q1LMV5;A0A452DHY4	Glutathione S-transferase P	GSTP1	sp|P28801|GSTP1_BOVIN Glutathione S-transferase P OS=Bos taurus OX=9913 GN=GSTP1 PE=1 SV=2;tr|A0A3Q1LMV5|A0A3Q1LMV5_BOVIN Glutathione S-transferase P OS=Bos taurus OX=9913 GN=GSTP1 PE=3 SV=1;tr|A0A452DHY4|A0A452DHY4_BOVIN Glutathione S-transferase P OS=Bos	3	2	2	2	10	23.613	210	13.831	66251	36941	47027	61808	47265	140450	67877	94528	126460	96811	139260	71916	90911	131320	94908	5.2	5.2	10	262060000	81729000	85957000	94370000	1.40169	1.45076	1.46732	0.781572	0.701129	0.757744	1.30769	1.30626	1.38366	0.994965	0.976418	0.957886	biovine
P10096;Q712W6;A0A3Q1M8J9;Q0QES8;O77679;A0A4D6BGW0;Q862P5;Q862K5;Q862S2;Q865L2;Q862K1;Q4H0Z3	P10096;Q712W6;A0A3Q1M8J9;Q0QES8	Glyceraldehyde-3-phosphate dehydrogenase	GAPDH	sp|P10096|G3P_BOVIN Glyceraldehyde-3-phosphate dehydrogenase OS=Bos taurus OX=9913 GN=GAPDH PE=1 SV=4;tr|Q712W6|Q712W6_BOVIN Glyceraldehyde 3-phosphate dehydrogenase (Fragment) OS=Bos taurus OX=9913 GN=GAPDH PE=2 SV=1;tr|A0A3Q1M8J9|A0A3Q1M8J9_BOVIN Glycera	12	7	7	7	30.3	35.868	333	323.31	713790	642970	536640	816970	616830	410240	299230	264690	467390	328480	353530	246860	220450	404530	272070	24	21.9	21.9	4216900000	1715200000	1269700000	1232000000	1.15719	1.2489	1.29941	1.04238	0.910953	0.90734	1.32447	1.42289	1.48686	0.869997	0.805802	0.810269	biovine
Q2KJE5	Q2KJE5	Glyceraldehyde-3-phosphate dehydrogenase, testis-specific	GAPDHS	sp|Q2KJE5|G3PT_BOVIN Glyceraldehyde-3-phosphate dehydrogenase, testis-specific OS=Bos taurus OX=9913 GN=GAPDHS PE=2 SV=1	1	2	2	2	5.3	43.287	395	11.268	121900	152500	255360	177290	175700	0	0	0	0	0	0	0	0	0	0	5.3	0	0	65658000	65658000	0	0	0.693796			0.867957			1.00905			1.45339			biovine
Q56AP4;E5LEV6	Q56AP4	Glyceraldehyde-phosphate dehydrogenase (Fragment)	GAPDH	tr|Q56AP4|Q56AP4_BUBBU Glyceraldehyde-phosphate dehydrogenase (Fragment) OS=Bubalus bubalis OX=89462 GN=GAPDH PE=2 SV=1	2	5	5	5	50.6	9.804	89	48.371	162400	225230	91674	136900	133720	189950	228110	109550	156750	147770	318960	361470	229840	206250	261600	13.5	50.6	50.6	2606100000	475460000	1679500000	451060000	1.21448	1.28544	1.21927	1.68434	1.54368	1.38177	1.02378	1.06077	0.788417	0.685567	0.741355	0.878593	bubalus
Q5EA88;A0A3Q1M9X3;A0A452DJJ3;F6QT01;A0A3Q1LWU8;A6QQR7;A0A3Q1MUU4	Q5EA88;A0A3Q1M9X3;A0A452DJJ3;F6QT01;A0A3Q1LWU8;A6QQR7;A0A3Q1MUU4	Glycerol-3-phosphate dehydrogenase [NAD(+)], cytoplasmic	GPD1	sp|Q5EA88|GPDA_BOVIN Glycerol-3-phosphate dehydrogenase [NAD(+)], cytoplasmic OS=Bos taurus OX=9913 GN=GPD1 PE=2 SV=3;tr|A0A3Q1M9X3|A0A3Q1M9X3_BOVIN Glycerol-3-phosphate dehydrogenase [NAD(+)] OS=Bos taurus OX=9913 GN=GPD1 PE=3 SV=1;tr|A0A452DJJ3|A0A452DJJ	7	2	2	2	4.9	37.647	349	12.096	0	0	0	0	0	0	0	0	0	0	171200	105310	96473	133590	110850	2.6	0	4.9	58600000	0	0	58600000			1.54443			0.950023			1.20514			0.870302	biovine
A0A3Q1M193;Q0IIA4;F1N726	A0A3Q1M193;Q0IIA4;F1N726	Glycoprotein 2	GP2	tr|A0A3Q1M193|A0A3Q1M193_BOVIN Glycoprotein 2 OS=Bos taurus OX=9913 GN=GP2 PE=1 SV=1;tr|Q0IIA4|Q0IIA4_BOVIN Glycoprotein 2 (Zymogen granule membrane) OS=Bos taurus OX=9913 GN=GP2 PE=2 SV=1;tr|F1N726|F1N726_BOVIN Glycoprotein 2 OS=Bos taurus OX=9913 GN=GP2	3	5	5	5	7.8	58.465	525	28.937	80131	43014	38797	74361	51131	170430	78540	76389	137420	100970	86123	32938	37740	67247	51518	6.1	4.8	4.6	524390000	286390000	191250000	46755000	1.56717	1.68793	1.67171	0.841251	0.777855	0.639349	1.45432	1.361	1.30531	0.758776	0.756551	0.732559	biovine
P80195	P80195	Glycosylation-dependent cell adhesion molecule 1	GLYCAM1	sp|P80195|GLCM1_BOVIN Glycosylation-dependent cell adhesion molecule 1 OS=Bos taurus OX=9913 GN=GLYCAM1 PE=1 SV=2	1	4	4	4	19.6	17.151	153	63.223	400610	348080	329430	325550	324810	491200	339720	327570	387680	339100	418400	298620	309210	359810	298680	19.6	19.6	19.6	10779000000	3169000000	3997000000	3613000000	1.23337	1.44854	1.40083	1.07164	1.00183	0.999799	1.00228	1.14326	1.20467	1.01422	0.965998	1.03526	biovine
Q6Q138;A5D7A2	Q6Q138;A5D7A2	Glycyl-tran synthetase (Fragment)	GARS	tr|Q6Q138|Q6Q138_BOVIN Glycyl-tran synthetase (Fragment) OS=Bos taurus OX=9913 GN=GARS PE=2 SV=1;tr|A5D7A2|A5D7A2_BOVIN GARS protein OS=Bos taurus OX=9913 GN=GARS1 PE=1 SV=1	2	2	2	2	3.3	65.594	579	12.807	31307	32255	51709	27518	34839	9622.8	13264	16973	11349	13282	36990	44722	41113	38498	37455	3.3	1.7	3.3	160790000	82708000	30253000	47832000	0.898619	0.724499	0.987585	0.92583	0.998645	1.19402	0.789862	0.854465	1.02785	1.48423	1.27789	1.09766	biovine
E1BDY3;A0A3Q1LL67;G3N2K4;A0A3Q1LJT3	E1BDY3;A0A3Q1LL67;G3N2K4;A0A3Q1LJT3	Golgi glycoprotein 1	GLG1	tr|E1BDY3|E1BDY3_BOVIN Golgi glycoprotein 1 OS=Bos taurus OX=9913 GN=GLG1 PE=1 SV=3;tr|A0A3Q1LL67|A0A3Q1LL67_BOVIN Golgi glycoprotein 1 OS=Bos taurus OX=9913 GN=GLG1 PE=1 SV=1;tr|G3N2K4|G3N2K4_BOVIN Golgi glycoprotein 1 OS=Bos taurus OX=9913 GN=GLG1 PE=1 S	4	3	3	3	3.2	132.83	1168	27.933	77910	70269	81795	74577	68821	79431	52031	55286	74650	60882	19591	16002	23272	19095	19209	3.2	3.2	3.2	269500000	78875000	82915000	107710000	1.13207	1.30467	1.01989	1.02104	0.85462	0.833047	1.08364	1.22614	0.994065	1.18852	0.908084	1.21152	biovine
Q2HJI6;E1BHY6;A0A3Q1N2T2	Q2HJI6;E1BHY6;A0A3Q1N2T2	Granulin	GRN	tr|Q2HJI6|Q2HJI6_BOVIN Granulin OS=Bos taurus OX=9913 GN=GRN PE=2 SV=1;tr|E1BHY6|E1BHY6_BOVIN Granulin precursor OS=Bos taurus OX=9913 GN=GRN PE=4 SV=3;tr|A0A3Q1N2T2|A0A3Q1N2T2_BOVIN Granulin precursor OS=Bos taurus OX=9913 GN=GRN PE=4 SV=1	3	4	4	4	5.3	63.054	587	23.99	34868	36619	43140	31842	35425	57724	63913	72229	49639	58396	17558	15568	19591	14804	16935	2.7	2.7	4.1	367040000	201750000	113820000	51477000	0.984277	0.988492	1.03679	1.03371	1.09448	0.91928	0.898857	0.850041	0.874166	1.21778	1.23688	1.15683	biovine
Q3T0F9	Q3T0F9	Growth factor receptor-bound protein 2	GRB2	tr|Q3T0F9|Q3T0F9_BOVIN Growth factor receptor-bound protein 2 OS=Bos taurus OX=9913 GN=GRB2 PE=2 SV=1	1	2	2	2	10.1	25.206	217	13.217	0	0	0	0	0	13762	24690	19714	15635	17778	34388	39180	36264	37776	32225	0	4.6	5.5	76433000	0	41808000	34625000		0.774103	1.06712		1.3888	1.21583		0.879458	1.17226		1.1089	1.12534	biovine
Q6X5V1;C0LQK8;A0A0C5GDU2;X2JJL6;Q645Q8	Q6X5V1;C0LQK8;A0A0C5GDU2	Growth/differentiation factor 8	MSTN	sp|Q6X5V1|GDF8_BUBBU Growth/differentiation factor 8 OS=Bubalus bubalis OX=89462 GN=MSTN PE=2 SV=1;tr|C0LQK8|C0LQK8_BUBBU Myostatin OS=Bubalus bubalis OX=89462 GN=MSTN PE=3 SV=1;tr|A0A0C5GDU2|A0A0C5GDU2_BUBBU Myostatin OS=Bubalus bubalis OX=89462 GN=Mstn P	5	13	13	13	42.4	42.495	375	323.31	1028500	456370	505090	1007000	681840	920160	463240	516690	859790	631730	982620	436200	461290	914650	637450	25.6	22.1	36.3	13550000000	5424800000	3452700000	4672500000	1.50842	1.45657	1.54149	0.669321	0.733288	0.684289	1.47689	1.36101	1.43486	0.740775	0.817897	0.723649	bubalus
Q3T054;B0JYN2;G3MZP2;G5E619;A0A3Q1M6P9	Q3T054;B0JYN2;G3MZP2;G5E619	GTP-binding nuclear protein Ran	RAN	sp|Q3T054|RAN_BOVIN GTP-binding nuclear protein Ran OS=Bos taurus OX=9913 GN=RAN PE=2 SV=3;tr|B0JYN2|B0JYN2_BOVIN GTP-binding nuclear protein Ran OS=Bos taurus OX=9913 GN=RAN PE=2 SV=1;tr|G3MZP2|G3MZP2_BOVIN GTP-binding nuclear protein Ran OS=Bos taurus OX	5	6	6	6	27.8	24.423	216	37.566	227220	194960	235430	330980	228920	51656	46189	55767	60659	46199	277230	196830	250520	371060	240700	16.7	8.3	27.8	868560000	357440000	63688000	447430000	0.992574	1.11812	1.15177	0.851651	0.999784	0.81774	1.44583	1.31299	1.54159	1.02844	1.2071	1.0408	biovine
A0A3Q1M6Y5;P08239;A0A3Q1MSI3;Q9TSC7	A0A3Q1M6Y5;P08239;A0A3Q1MSI3	Guanine nucleotide-binding protein G(o) subunit alpha	GNAO1	tr|A0A3Q1M6Y5|A0A3Q1M6Y5_BOVIN Guanine nucleotide-binding protein G(o) subunit alpha OS=Bos taurus OX=9913 GN=GNAO1 PE=4 SV=1;sp|P08239|GNAO_BOVIN Guanine nucleotide-binding protein G(o) subunit alpha OS=Bos taurus OX=9913 GN=GNAO1 PE=1 SV=4;tr|A0A3Q1MSI3|	4	3	2	2	9.4	39.103	350	21.15	262830	312290	99200	203950	224650	121440	107570	66589	101390	100620	227150	261700	124420	189140	205460	9.4	6.3	9.4	1477800000	449900000	444070000	583880000	1.16995	1.20692	1.10557	1.39012	1.06907	1.27373	0.907857	1.00765	0.920568	0.441576	0.661787	0.605568	biovine
M1JVB9	M1JVB9	Haptoglobin	HP	tr|M1JVB9|M1JVB9_BUBBU Haptoglobin OS=Bubalus bubalis OX=89462 PE=2 SV=1	1	31	31	3	77.6	44.963	401	323.31	6574600	3395400	3442900	9882300	5214800	7430800	4081600	3967200	11098000	5908300	6708100	3784600	3704100	9899300	5348900	72.8	66.8	77.6	271450000000	96494000000	90301000000	84659000000	1.26076	1.25769	1.25411	0.651108	0.690825	0.707547	1.89505	1.87837	1.85072	0.660217	0.671462	0.692498	bubalus
Q2TBX4	Q2TBX4	Heat shock 70 kDa protein 13	HSPA13	sp|Q2TBX4|HSP13_BOVIN Heat shock 70 kDa protein 13 OS=Bos taurus OX=9913 GN=HSPA13 PE=2 SV=1	1	2	2	2	4.7	51.92	471	11.537	0	0	0	0	0	0	0	0	0	0	45660	46579	49691	38437	43254	0	0	4.7	51914000	0	0	51914000			1.05562			1.07687			0.888635			1.14882	biovine
F4YD16	F4YD16	Heat shock 90kDa protein 1 beta (Fragment)	H	tr|F4YD16|F4YD16_BUBBU Heat shock 90kDa protein 1 beta (Fragment) OS=Bubalus bubalis OX=89462 GN=HSP90AB1 PE=2 SV=1	1	4	4	4	49.5	10.17	97	248.19	450040	259890	352760	616050	361820	557960	348180	533050	808350	488400	484610	255490	417830	737040	399340	43.3	49.5	49.5	1905000000	826500000	647730000	430800000	1.24382	1.14242	1.21353	0.718285	0.712899	0.639781	1.70264	1.6551	1.84565	0.97496	1.09142	1.0463	bubalus
P19120;A0A3Q1LMS5;A0A3Q1M8L6;A8KC76;A7E3Q2;P34933;Q861V2;A0A3Q1N469	P19120;A0A3Q1LMS5;A0A3Q1M8L6	Heat shock cognate 71 kDa protein	HSPA8	sp|P19120|HSP7C_BOVIN Heat shock cognate 71 kDa protein OS=Bos taurus OX=9913 GN=HSPA8 PE=1 SV=2;tr|A0A3Q1LMS5|A0A3Q1LMS5_BOVIN Heat shock cognate 71 kDa protein OS=Bos taurus OX=9913 GN=HSPA8 PE=1 SV=1;tr|A0A3Q1M8L6|A0A3Q1M8L6_BOVIN Heat shock cognate 71	8	21	20	18	35.4	71.24	650	323.31	2071500	1796200	2421400	2790200	2048200	1484700	1170900	1647400	2183100	1482900	1648800	1285000	1791300	2337500	1615900	31.5	32.5	29.5	60995000000	19200000000	19342000000	22453000000	1.01138	1.00121	1.02036	0.876965	0.789601	0.795222	1.36227	1.47218	1.44656	1.18221	1.11093	1.10855	biovine
A0A0A0YM85	A0A0A0YM85	Heat shock protein 90 variant AB1 (Fragment)	H	tr|A0A0A0YM85|A0A0A0YM85_BUBBU Heat shock protein 90 variant AB1 (Fragment) OS=Bubalus bubalis OX=89462 GN=HSP90AB1 PE=4 SV=1	1	13	13	13	52	23.758	202	323.31	1067400	1065400	1478900	1725400	1230100	831530	928110	1239900	1204200	971740	1077800	889990	1440000	1983200	1216300	48.5	48.5	48.5	26176000000	7752900000	7176300000	11247000000	0.867734	0.855712	0.88613	0.866108	0.955101	0.731719	1.40265	1.23922	1.63052	1.20226	1.27596	1.18392	bubalus
W6CNS2;E5D621;E5D620;F2YUG7;A0A3G2M1L7;D7R259;A7XV32;A0A5A4UCL5;A0A5A4UB94;A0A411DXQ1;A0A411DXK3;A0A191XT57	W6CNS2;E5D621;E5D620;F2YUG7;A0A3G2M1L7;D7R259;A7XV32;A0A5A4UCL5;A0A5A4UB94	Heat shock protein A1A		tr|W6CNS2|W6CNS2_BUBBU Heat shock protein A1A OS=Bubalus bubalis OX=89462 PE=2 SV=1;tr|E5D621|E5D621_BUBBU HSP70.1 OS=Bubalus bubalis OX=89462 GN=HSPA1A PE=3 SV=1;tr|E5D620|E5D620_BUBBU Heat shock 70 kDa protein 1A OS=Bubalus bubalis OX=89462 GN=HSPA1A PE=	12	11	11	11	19.3	70.25	641	323.31	734870	420300	487380	797820	554330	1009600	553340	621860	1017900	712310	862400	592360	663180	932990	722500	14.5	17.2	13.6	23819000000	7492800000	7173900000	9152700000	1.32569	1.41736	1.19363	0.758213	0.776825	0.819875	1.43925	1.42901	1.29134	0.879224	0.873019	0.917896	bubalus
Q3T149;E9RHW1;A0A1C9EIX6;A0A1C9EIX3;Q58DP7;A0A1B0Z542	Q3T149;E9RHW1;A0A1C9EIX6;A0A1C9EIX3;Q58DP7;A0A1B0Z542	Heat shock protein beta-1	HSPB1	sp|Q3T149|HSPB1_BOVIN Heat shock protein beta-1 OS=Bos taurus OX=9913 GN=HSPB1 PE=2 SV=1;tr|E9RHW1|E9RHW1_BOVIN Heat shock 27kDa protein 1 OS=Bos taurus OX=9913 GN=HSPB1 PE=2 SV=1;tr|A0A1C9EIX6|A0A1C9EIX6_BOVIN Heat shock protein family B member 1 variant	6	5	5	5	26.9	22.393	201	31.191	213490	91588	112300	175270	127660	362950	176830	279880	396110	259730	146580	66256	104810	201620	118390	18.9	22.4	13.4	630830000	208570000	249960000	172300000	1.67233	1.39741	1.23811	0.717437	0.680822	0.559642	1.37294	1.52508	1.70302	0.87968	1.07758	0.885294	biovine
A0A1B3B5V9;Q148F8;A0A140T8A1	A0A1B3B5V9;Q148F8;A0A140T8A1	Heat shock protein beta-6 (Fragment)	HspB6	tr|A0A1B3B5V9|A0A1B3B5V9_BOVIN Heat shock protein beta-6 (Fragment) OS=Bos taurus OX=9913 GN=HspB6 PE=3 SV=1;sp|Q148F8|HSPB6_BOVIN Heat shock protein beta-6 OS=Bos taurus OX=9913 GN=HSPB6 PE=2 SV=1;tr|A0A140T8A1|A0A140T8A1_BOVIN Heat shock protein beta-6 O	3	2	2	2	16.3	15.559	147	131.13	102670	55305	73565	54719	70185	61416	33946	46748	31839	49459	110150	45242	56956	56251	65529	8.8	8.8	16.3	2791900000	819220000	707110000	1265600000	1.46285	1.24176	1.68094	0.787989	0.686346	0.690412	0.77964	0.643745	0.858414	1.04816	0.945187	0.869172	biovine
E1BBY7	E1BBY7	Heat shock protein family A (Hsp70) member 4	HSPA4	tr|E1BBY7|E1BBY7_BOVIN Heat shock protein family A (Hsp70) member 4 OS=Bos taurus OX=9913 GN=HSPA4 PE=1 SV=2	1	4	4	4	5.7	94.508	840	33.093	203020	225270	189970	277490	217420	186860	159890	146550	233570	174550	139010	146770	128180	168550	137640	5.7	4	3	1122200000	338180000	406670000	377370000	0.933769	1.07052	1.00995	1.03611	0.916013	1.06633	1.27629	1.33813	1.22457	0.873747	0.839588	0.93127	biovine
A0A1C9EIV3;A0A097PIG9	A0A1C9EIV3;A0A097PIG9	Heat shock protein family B member 1 variant 1	H	tr|A0A1C9EIV3|A0A1C9EIV3_BUBBU Heat shock protein family B member 1 variant 1 OS=Bubalus bubalis OX=89462 GN=HSPB1 PE=2 SV=1;tr|A0A097PIG9|A0A097PIG9_BUBBU HSPB1 OS=Bubalus bubalis OX=89462 GN=HSPB1 PE=2 SV=1	2	6	6	6	31.8	22.365	201	43.745	328260	195160	323640	270050	234560	485690	255770	372590	501480	353240	241790	108580	156740	266770	174200	26.9	31.8	13.4	1244800000	424070000	460780000	359950000	1.39947	1.37496	1.388	0.832026	0.724069	0.623307	1.1513	1.41966	1.5314	1.37977	1.05478	0.89977	bubalus
Q76LV2;A0A452DI85;A0A3Q1MBX2;Q3T007;A7E3E1;Q7M2S4;Q7M2S3	Q76LV2;A0A452DI85	Heat shock protein HSP 90-alpha	HSP90AA1	sp|Q76LV2|HS90A_BOVIN Heat shock protein HSP 90-alpha OS=Bos taurus OX=9913 GN=HSP90AA1 PE=1 SV=3;tr|A0A452DI85|A0A452DI85_BOVIN Heat shock protein HSP 90-alpha OS=Bos taurus OX=9913 GN=HSP90AA1 PE=1 SV=1	7	26	13	13	33	84.73	733	323.31	724380	642160	895640	1070700	811660	1125800	702560	975850	1421100	911560	909030	727140	935650	1070200	785540	28.5	24.8	25	7816600000	2302400000	2719300000	2794900000	0.892467	1.23503	1.1572	0.791169	0.770723	0.925656	1.31915	1.55898	1.36237	1.10347	1.07053	1.19109	biovine
G5E507;Q76LV1;Q865A1;G3N2V5;Q3SZD6;A0A3Q1LTQ4	G5E507;Q76LV1	Heat shock protein HSP 90-beta	HSP90AB1	tr|G5E507|G5E507_BOVIN Heat shock protein HSP 90-beta OS=Bos taurus OX=9913 GN=HSP90AB1 PE=1 SV=2;sp|Q76LV1|HS90B_BOVIN Heat shock protein HSP 90-beta OS=Bos taurus OX=9913 GN=HSP90AB1 PE=2 SV=3	6	29	29	15	37.2	81.722	712	323.31	2193500	1828800	2922800	3327700	2349100	1868300	1746600	2836200	2841000	2144500	2010500	1699100	2920300	3376400	2292200	35.7	33.6	33.8	50773000000	13967000000	16613000000	20193000000	0.933762	0.871205	0.877105	0.778511	0.814456	0.741253	1.41659	1.32478	1.473	1.24422	1.32255	1.27402	biovine
Q9TSN7;Q9TSN9	Q9TSN7;Q9TSN9	Hemoglobin subunit alpha-1		sp|Q9TSN7|HBA1_BUBBU Hemoglobin subunit alpha-1 OS=Bubalus bubalis OX=89462 PE=2 SV=3;sp|Q9TSN9|HBA3_BUBBU Hemoglobin subunit alpha-3 OS=Bubalus bubalis OX=89462 PE=2 SV=3	2	9	2	2	73.2	15.128	142	5.3271	64046	40841	35639	64489	43629	102810	114780	54934	140760	84235	89673	115810	52077	130590	79919	46.5	57.7	73.2	459880000	136760000	189070000	134060000	1.46797	1.22051	1.12205	0.936098	1.36262	1.44909	1.47812	1.67104	1.63403	0.816865	0.652152	0.651622	bubalus
Q9TSN8;Q9XSK1	Q9TSN8;Q9XSK1	Hemoglobin subunit alpha-2		sp|Q9TSN8|HBA2_BUBBU Hemoglobin subunit alpha-2 OS=Bubalus bubalis OX=89462 PE=1 SV=3;sp|Q9XSK1|HBA4_BUBBU Hemoglobin subunit alpha-4 OS=Bubalus bubalis OX=89462 PE=2 SV=3	2	9	9	2	73.2	15.185	142	323.31	740880	579900	433770	503000	514480	670250	569600	313280	545030	471050	924390	606180	388030	576320	589850	47.9	57.7	73.2	6006100000	740120000	2424700000	2841300000	1.44006	1.42289	1.56716	1.12716	1.20921	1.02769	0.977686	1.15705	0.977062	0.843123	0.665067	0.657845	bubalus
P67820;A8E196;A8E197;A8E1A0;A8E199	P67820;A8E196;A8E197;A8E1A0	Hemoglobin subunit beta	HBB	sp|P67820|HBB_BUBBU Hemoglobin subunit beta OS=Bubalus bubalis OX=89462 GN=HBB PE=1 SV=1;tr|A8E196|A8E196_BUBBU Adult beta-globin OS=Bubalus bubalis OX=89462 GN=hbb PE=3 SV=1;tr|A8E197|A8E197_BUBBU Adult beta-globin OS=Bubalus bubalis OX=89462 GN=hbb PE=3	5	8	8	8	57.9	15.986	145	323.31	172230	342890	152310	255630	210190	313120	536850	239800	393660	322060	389830	697910	324090	560180	441270	42.1	40.7	57.9	1933300000	466140000	736930000	730250000	0.819401	0.972241	0.883427	1.63133	1.66693	1.58159	1.21619	1.22232	1.26947	0.72463	0.744582	0.734448	bubalus
Q3SZV7;A0A452DI25;A0A3Q1N2E0	Q3SZV7;A0A452DI25;A0A3Q1N2E0	Hemopexin	HPX	sp|Q3SZV7|HEMO_BOVIN Hemopexin OS=Bos taurus OX=9913 GN=HPX PE=2 SV=1;tr|A0A452DI25|A0A452DI25_BOVIN Hemopexin OS=Bos taurus OX=9913 GN=HPX PE=4 SV=1;tr|A0A3Q1N2E0|A0A3Q1N2E0_BOVIN Hemopexin OS=Bos taurus OX=9913 GN=HPX PE=4 SV=1	3	15	15	15	21.1	52.209	459	323.31	1094800	434550	470120	1301900	718960	1176500	457300	513690	1344500	761420	2035000	884670	920790	2182100	1260100	19.8	19.4	20.7	40401000000	10204000000	15845000000	14352000000	1.52276	1.54514	1.61495	0.604415	0.600588	0.702063	1.81081	1.76578	1.73169	0.653889	0.674647	0.730728	biovine
F1MER7	F1MER7	Heparan sulfate proteoglycan 2	HSPG2	tr|F1MER7|F1MER7_BOVIN Heparan sulfate proteoglycan 2 OS=Bos taurus OX=9913 GN=HSPG2 PE=1 SV=2	1	8	8	8	2.1	464.02	4356	50.14	78980	54014	71157	61617	55486	74063	54644	75378	58019	60225	140310	102510	114200	88891	102470	1.4	1	1.8	946870000	288530000	189540000	468800000	1.42342	1.22977	1.36928	0.973471	0.907331	1.00039	1.1105	0.963371	0.867483	1.28243	1.25161	1.11447	biovine
Q3ZC44;A0A3Q1LZD9	Q3ZC44;A0A3Q1LZD9	Heterogeneous nuclear ribonucleoprotein A/B	HNRNPAB	tr|Q3ZC44|Q3ZC44_BOVIN Heterogeneous nuclear ribonucleoprotein A/B OS=Bos taurus OX=9913 GN=HNRNPAB PE=1 SV=1;tr|A0A3Q1LZD9|A0A3Q1LZD9_BOVIN Heterogeneous nuclear ribonucleoprotein A/B OS=Bos taurus OX=9913 GN=HNRNPAB PE=1 SV=1	2	2	2	2	9.5	30.653	285	323.31	9424	5421.1	9743.5	40082	12696	11251	5618.4	12389	47705	14577	50972	37014	64471	173800	68492	4.6	4.6	9.5	698920000	189200000	229270000	280440000	0.742281	0.771832	0.744204	0.426993	0.385429	0.540413	3.15706	3.27262	2.53752	0.767446	0.849901	0.941292	biovine
A1L532;F6RSR1	A1L532;F6RSR1	Heterogeneous nuclear ribonucleoprotein A0 (Fragment)	HNRPA0	tr|A1L532|A1L532_BOVIN Heterogeneous nuclear ribonucleoprotein A0 (Fragment) OS=Bos taurus OX=9913 GN=HNRPA0 PE=2 SV=1;tr|F6RSR1|F6RSR1_BOVIN Heterogeneous nuclear ribonucleoprotein A0 OS=Bos taurus OX=9913 GN=HNRNPA0 PE=4 SV=2	2	2	2	2	9.9	20.558	192	11.976	54357	21505	44707	90836	46445	0	0	0	0	0	22049	12449	30065	38551	24207	9.9	0	5.7	140740000	76300000	0	64436000	1.17035		0.910852	0.463021		0.514273	1.95578		1.59256	0.962579		1.242	biovine
P09867;F1MTY3;M5FMW1;A0A3Q1N0D7;A0A3Q1MQM9;A0A3Q1LR30;A0A3Q1ME36	P09867;F1MTY3;M5FMW1;A0A3Q1N0D7;A0A3Q1MQM9	Heterogeneous nuclear ribonucleoprotein A1	HNRNPA1	sp|P09867|ROA1_BOVIN Heterogeneous nuclear ribonucleoprotein A1 OS=Bos taurus OX=9913 GN=HNRNPA1 PE=1 SV=2;tr|F1MTY3|F1MTY3_BOVIN Uncharacterized protein OS=Bos taurus OX=9913 GN=LOC100848353 PE=4 SV=2;tr|M5FMW1|M5FMW1_BOVIN Heterogeneous nuclear ribonucle	7	8	8	8	33.1	34.196	320	323.31	255010	205340	339280	569800	318040	451180	378720	576090	858670	542230	386410	293880	447460	719300	437080	21.2	30	33.1	7677300000	1972700000	2861800000	2842800000	0.801817	0.832082	0.884072	0.645642	0.698449	0.672371	1.7916	1.58359	1.64569	1.06678	1.06245	1.02375	biovine
E1BEG2;A0A3Q1LPR0;G3N220;A0A3Q1MD54;A0A3Q1NDU9;A0A3Q1MEY9	E1BEG2	Heterogeneous nuclear ribonucleoprotein A3	HNRNPA3	tr|E1BEG2|E1BEG2_BOVIN Heterogeneous nuclear ribonucleoprotein A3 OS=Bos taurus OX=9913 GN=HNRNPA3 PE=4 SV=3	6	7	7	7	20.5	39.709	380	323.31	183740	147270	176880	229110	173860	235370	150770	220720	293610	294850	164290	124700	175880	223640	161850	12.9	16.3	17.1	3883200000	1501700000	1103700000	1277800000	1.05683	0.79827	1.01508	0.847061	0.511345	0.770466	1.31778	0.995794	1.38177	1.01737	0.748584	1.08669	biovine
Q3SX47;A0A3Q1M2E6;A0A3Q1N2C6;Q08DJ0	Q3SX47;A0A3Q1M2E6;A0A3Q1N2C6;Q08DJ0	Heterogeneous nuclear ribonucleoprotein C (C1/C2)	HNRPC	tr|Q3SX47|Q3SX47_BOVIN Heterogeneous nuclear ribonucleoprotein C (C1/C2) OS=Bos taurus OX=9913 GN=HNRPC PE=2 SV=1;tr|A0A3Q1M2E6|A0A3Q1M2E6_BOVIN RRM domain-containing protein OS=Bos taurus OX=9913 PE=4 SV=1;tr|A0A3Q1N2C6|A0A3Q1N2C6_BOVIN RRM domain-contain	4	2	2	2	5.8	32.427	294	11.176	0	0	0	0	0	0	0	0	0	0	47081	27515	40252	42743	34746	0	2.7	5.8	18926000	0	0	18926000			1.355			0.79189			1.23016			1.15846	biovine
Q5E9J1	Q5E9J1	Heterogeneous nuclear ribonucleoprotein F	HNRNPF	sp|Q5E9J1|HNRPF_BOVIN Heterogeneous nuclear ribonucleoprotein F OS=Bos taurus OX=9913 GN=HNRNPF PE=2 SV=3	1	3	2	2	7	45.688	414	11.97	0	0	0	0	0	0	0	0	0	0	9596.9	6223.2	8004.6	9774.3	7840.8	2.4	5.1	4.3	22546000	0	0	22546000			1.22397			0.793695			1.24659			1.02089	biovine
E1BF20;A0A3Q1LU71;A0A3Q1MIG4;A0A3Q1N348;A0A3Q1MIM4;Q3SZF3;A5D9B4;E1BMP6	E1BF20;A0A3Q1LU71;A0A3Q1MIG4;A0A3Q1N348;A0A3Q1MIM4;Q3SZF3;A5D9B4	Heterogeneous nuclear ribonucleoprotein H1	HNRNPH1	tr|E1BF20|E1BF20_BOVIN Heterogeneous nuclear ribonucleoprotein H1 OS=Bos taurus OX=9913 GN=HNRNPH1 PE=1 SV=3;tr|A0A3Q1LU71|A0A3Q1LU71_BOVIN Heterogeneous nuclear ribonucleoprotein H1 OS=Bos taurus OX=9913 GN=HNRNPH1 PE=1 SV=1;tr|A0A3Q1MIG4|A0A3Q1MIG4_BOVIN	8	6	6	5	16	49.229	449	72.726	282580	270820	300880	303870	276090	113730	136470	136190	108790	117020	143280	166350	190790	158160	158750	14.3	5.8	13.1	1772300000	555820000	461420000	755070000	1.02351	0.971885	0.902551	0.980912	1.16621	1.04787	1.10062	0.92967	0.996283	1.08979	1.16382	1.20183	biovine
Q3T0D0;A0A3Q1N9S5;A0A3Q1NEH2;A0A3Q1MCI0	Q3T0D0;A0A3Q1N9S5	Heterogeneous nuclear ribonucleoprotein K	HNRNPK	sp|Q3T0D0|HNRPK_BOVIN Heterogeneous nuclear ribonucleoprotein K OS=Bos taurus OX=9913 GN=HNRNPK PE=2 SV=1;tr|A0A3Q1N9S5|A0A3Q1N9S5_BOVIN Heterogeneous nuclear ribonucleoprotein K OS=Bos taurus OX=9913 GN=HNRNPK PE=1 SV=1	4	8	8	8	17.7	51.019	464	323.31	88395	70043	86150	146670	90830	166750	114790	145240	227650	139290	262470	197690	253840	263730	232350	9.9	12.3	12.3	1138700000	322120000	455650000	360910000	0.973192	1.19714	1.12963	0.771144	0.824108	0.850828	1.61477	1.63436	1.13505	0.948475	1.04272	1.09249	biovine
E1BIB4	E1BIB4	Heterogeneous nuclear ribonucleoprotein L	HNRNPL	tr|E1BIB4|E1BIB4_BOVIN Heterogeneous nuclear ribonucleoprotein L OS=Bos taurus OX=9913 GN=HNRNPL PE=1 SV=2	1	4	4	4	8.3	64.075	588	189.25	206810	132380	192200	329420	191840	279780	192050	255580	408240	252280	111890	70128	103500	169050	99775	8.3	8.3	8.3	2902900000	967830000	1092400000	842690000	1.07803	1.10901	1.12142	0.690054	0.761257	0.702861	1.71716	1.6182	1.69431	1.00188	1.01308	1.03733	biovine
A0A3Q1N134;Q08DH6	A0A3Q1N134;Q08DH6	Heterogeneous nuclear ribonucleoprotein U	HNRNPU	tr|A0A3Q1N134|A0A3Q1N134_BOVIN Heterogeneous nuclear ribonucleoprotein U OS=Bos taurus OX=9913 GN=HNRNPU PE=1 SV=1;tr|Q08DH6|Q08DH6_BOVIN HNRNPU protein OS=Bos taurus OX=9913 GN=HNRNPU PE=2 SV=1	2	9	9	2	9.8	88.199	804	119.49	162690	130850	198820	259980	174550	276920	274590	405630	635550	376340	134610	117570	201130	237570	160890	6	9.3	9.8	1541600000	488310000	670230000	383110000	0.932054	0.735824	0.836659	0.749642	0.729633	0.730748	1.48943	1.68877	1.4766	1.13904	1.07783	1.25011	biovine
A0A3Q1MME4;Q2HJ60;A0A3Q1MJF8;A0A3Q1MP10;A0A3Q1M3F3;A0A3Q1NDV9	A0A3Q1MME4;Q2HJ60;A0A3Q1MJF8	Heterogeneous nuclear ribonucleoproteins A2/B1	HNRNPA2B1	tr|A0A3Q1MME4|A0A3Q1MME4_BOVIN Heterogeneous nuclear ribonucleoproteins A2/B1 OS=Bos taurus OX=9913 GN=HNRNPA2B1 PE=1 SV=1;sp|Q2HJ60|ROA2_BOVIN Heterogeneous nuclear ribonucleoproteins A2/B1 OS=Bos taurus OX=9913 GN=HNRNPA2B1 PE=2 SV=1;tr|A0A3Q1MJF8|A0A3Q1	6	12	12	12	48.2	33.911	313	323.31	905970	671370	805590	1343300	869300	783510	523870	667370	971840	667130	1041000	802300	976000	1342100	972520	42.2	38	48.2	6085000000	1652600000	1862900000	2569500000	1.04218	1.17445	1.07042	0.772311	0.785259	0.82497	1.54527	1.45675	1.38002	0.926711	1.00036	1.00358	biovine
F1MZV1;A0A3S5ZPF0;Q5W5U3;A0A3Q1M0F0;P27595	F1MZV1;A0A3S5ZPF0;Q5W5U3;A0A3Q1M0F0;P27595	Hexokinase-1	HK1	tr|F1MZV1|F1MZV1_BOVIN Hexokinase-1 OS=Bos taurus OX=9913 GN=HK1 PE=1 SV=3;tr|A0A3S5ZPF0|A0A3S5ZPF0_BOVIN Hexokinase-1 OS=Bos taurus OX=9913 GN=HK1 PE=1 SV=1;tr|Q5W5U3|Q5W5U3_BOVIN Hexokinase 1 OS=Bos taurus OX=9913 GN=HK1 PE=2 SV=1;tr|A0A3Q1M0F0|A0A3Q1M0F	5	2	2	2	2.1	99.459	891	11.209	0	0	0	0	0	0	0	0	0	0	57038	50951	18275	46681	39592	0	1.2	0.9	76817000	0	0	76817000			1.44064			1.2869			1.17905			0.461583	biovine
P10103;E1BMK2;A0A3Q1LQE8	P10103;E1BMK2	High mobility group protein B1	HMGB1	sp|P10103|HMGB1_BOVIN High mobility group protein B1 OS=Bos taurus OX=9913 GN=HMGB1 PE=1 SV=3;tr|E1BMK2|E1BMK2_BOVIN Uncharacterized protein OS=Bos taurus OX=9913 PE=4 SV=2	3	6	6	6	26	24.908	215	71.595	322460	193830	326490	530920	357880	442160	269080	467750	629260	480920	912010	496540	831490	1001000	796600	21.4	20.9	26	1897000000	568110000	587810000	741120000	0.901028	0.919404	1.14488	0.541606	0.559511	0.623324	1.48351	1.30845	1.25659	0.912289	0.972615	1.0438	biovine
G3MWV5;P02253;A0A452DIF5;A7MAZ5;A5PK20;G3N131	G3MWV5;P02253;A0A452DIF5;A7MAZ5	Histone cluster 1 H1 family member e	HIST1H1E	tr|G3MWV5|G3MWV5_BOVIN Histone cluster 1 H1 family member e OS=Bos taurus OX=9913 GN=HIST1H1E PE=3 SV=2;sp|P02253|H12_BOVIN Histone H1.2 OS=Bos taurus OX=9913 GN=H1-2 PE=1 SV=2;tr|A0A452DIF5|A0A452DIF5_BOVIN Histone cluster 1 H1 family member c OS=Bos taur	6	10	10	10	35.2	21.919	219	121.84	839990	628110	733810	881020	701490	612780	408440	632550	662500	516140	772500	546660	735540	856680	650800	35.2	35.2	34.7	7870300000	2293500000	2873300000	2703500000	1.19744	1.18724	1.187	0.895394	0.791336	0.839982	1.25593	1.28357	1.31635	1.04607	1.22554	1.13021	biovine
A0A3Q1MIE7;Q32PJ8;REV__E1BA60;A0A3Q1MHD3	A0A3Q1MIE7;Q32PJ8;REV__E1BA60;A0A3Q1MHD3	Histone deacetylase 1	HDAC1	tr|A0A3Q1MIE7|A0A3Q1MIE7_BOVIN Histone deacetylase 1 OS=Bos taurus OX=9913 GN=HDAC1 PE=3 SV=1;sp|Q32PJ8|HDAC1_BOVIN Histone deacetylase 1 OS=Bos taurus OX=9913 GN=HDAC1 PE=2 SV=1;tr|E1BA60|E1BA60_BOVIN RAB32, member RAS oncogene family OS=Bos taurus OX=991	4	2	2	2	3.5	51.76	453	11.412	37572	27785	51002	58109	41229	64063	54762	71936	60406	57312	45620	43979	61582	54521	47457	3.5	1.8	1.8	304250000	117190000	89213000	97847000	0.9113	1.11779	0.961291	0.673919	0.955507	0.926713	1.40942	1.05399	1.14885	1.23704	1.25516	1.29764	biovine
A0A3Q1N0B0;Q32LA7;P0C0S4	A0A3Q1N0B0;Q32LA7;P0C0S4	Histone H2A	H2AFV	tr|A0A3Q1N0B0|A0A3Q1N0B0_BOVIN Histone H2A OS=Bos taurus OX=9913 GN=H2AFV PE=3 SV=1;sp|Q32LA7|H2AV_BOVIN Histone H2A.V OS=Bos taurus OX=9913 GN=H2AFV PE=2 SV=3;sp|P0C0S4|H2AZ_BOVIN Histone H2A.Z OS=Bos taurus OX=9913 GN=H2AZ1 PE=1 SV=2	3	5	3	3	38.7	12.719	119	25.762	61762	74147	159020	82264	89238	20318	26153	45302	34240	30193	18599	16421	30475	24243	21081	33.6	21.8	26.9	971350000	354080000	369130000	248140000	0.692104	0.672937	0.882264	0.83089	0.866194	0.778948	0.921849	1.13404	1.14999	1.78198	1.50041	1.44561	biovine
Q17QG8;Q2VT23;A0A3Q1M0K4;Q2QJG7;A7E366;A0A3Q1M178	Q17QG8	Histone H2A	H2AFX	tr|Q17QG8|Q17QG8_BOVIN Histone H2A OS=Bos taurus OX=9913 GN=H2AFX PE=2 SV=1	6	5	2	2	27.3	15.128	143	11.067	115430	78832	148150	82942	89354	8990	7397.4	15083	8839	10362	42748	39118	79404	44858	49086	27.3	16.1	16.1	833830000	267390000	68391000	498040000	1.29183	0.867593	0.87088	0.882244	0.713897	0.796928	0.92824	0.853021	0.913865	1.65801	1.45561	1.61765	biovine
P0C0S9;E1BH22;A0A3Q1MF62;F2Z4J1;F2Z4G5;A4IFU5;A0A0A0MP90;Q3ZBX9;F1MLQ1;A0A3Q1N7K2;A0A096LNF2;A0A3Q1MDK7;A0A0A0MP93	P0C0S9;E1BH22;A0A3Q1MF62;F2Z4J1;F2Z4G5;A4IFU5;A0A0A0MP90;Q3ZBX9;F1MLQ1;A0A3Q1N7K2;A0A096LNF2;A0A3Q1MDK7;A0A0A0MP93	Histone H2A type 1	sp|P0C0S9|H2A1_BOVIN Histone H2A type 1 OS=Bos taurus OX=9913	sp|P0C0S9|H2A1_BOVIN Histone H2A type 1 OS=Bos taurus OX=9913 PE=1 SV=2;tr|E1BH22|E1BH22_BOVIN Histone H2A OS=Bos taurus OX=9913 GN=HIST2H2AA3 PE=3 SV=3;tr|A0A3Q1MF62|A0A3Q1MF62_BOVIN Histone H2A OS=Bos taurus OX=9913 PE=3 SV=1;tr|F2Z4J1|F2Z4J1_BOVIN Histo	13	7	7	2	40.8	14.091	130	76.437	164830	143570	454160	212320	217160	271140	211360	551100	255810	293820	189350	165110	566350	183010	264010	23.1	17.7	40.8	29822000000	8975400000	17047000000	3799600000	0.759026	0.92281	0.717208	0.661125	0.719352	0.625393	0.977712	0.870635	0.693193	2.09136	1.87564	2.14518	biovine
A5A4L2	A5A4L2	Histone H2B	H2B	tr|A5A4L2|A5A4L2_BUBBU Histone H2B OS=Bubalus bubalis OX=89462 GN=H2B PE=2 SV=1	1	10	10	10	55.6	13.906	126	323.31	1944500	1085000	1684500	1997200	1548200	1476600	1012000	1711900	1596900	1296500	1480400	1006600	1532000	1549300	1225400	50.8	50.8	55.6	113430000000	33979000000	32574000000	46880000000	1.25597	1.13891	1.2081	0.700814	0.780563	0.821446	1.29001	1.2317	1.26432	1.08804	1.3204	1.2502	bubalus
Q32L48;Q2M2T1;Q2KII5;P62808;F2Z4F9;F2Z4E8;A0A452DJK3;Q32S29;A0A3Q1M4L6;G5E6I9;G3MWH4;E1BM22;E1BDE9;E1B7N8;G3N011;F1MJU1;G3MYB1;E1BL10;G3MXT2;E1BL49;E1B975;E1B896	Q32L48;Q2M2T1;Q2KII5;P62808;F2Z4F9;F2Z4E8;A0A452DJK3;Q32S29;A0A3Q1M4L6;G5E6I9;G3MWH4;E1BM22;E1BDE9;E1B7N8;G3N011;F1MJU1	Histone H2B type 1-N	H2BC15	sp|Q32L48|H2B1N_BOVIN Histone H2B type 1-N OS=Bos taurus OX=9913 GN=H2BC15 PE=1 SV=3;sp|Q2M2T1|H2B1K_BOVIN Histone H2B type 1-K OS=Bos taurus OX=9913 GN=H2BC12 PE=1 SV=3;tr|Q2KII5|Q2KII5_BOVIN Histone H2B OS=Bos taurus OX=9913 GN=HIST1H2BI PE=2 SV=1;sp|P62	22	8	8	2	46.8	13.923	126	86.402	1001500	714390	1310700	1131200	960460	901040	603500	1376600	1028700	877050	867640	547000	1158500	927230	756390	41.3	46.8	41.3	81351000000	28318000000	24895000000	28137000000	1.04273	1.02735	1.14708	0.7438	0.688102	0.723172	1.17777	1.17291	1.22586	1.36466	1.56958	1.53162	biovine
P84227;P68432;E1BGN3;Q5E9F8;G3MYD7;A5PK61;A0A3Q1M588;G3MWX6;A0A3Q1MPB8;G3N2P2;A0A3Q1LMR9;Q3SZB8	P84227;P68432;E1BGN3;Q5E9F8;G3MYD7;A5PK61;A0A3Q1M588;G3MWX6;A0A3Q1MPB8;G3N2P2;A0A3Q1LMR9	Histone H3.2	sp|P84227|H32_BOVIN Histone H3.2 OS=Bos taurus OX=9913	sp|P84227|H32_BOVIN Histone H3.2 OS=Bos taurus OX=9913 PE=1 SV=2;sp|P68432|H31_BOVIN Histone H3.1 OS=Bos taurus OX=9913 PE=1 SV=2;tr|E1BGN3|E1BGN3_BOVIN Histone H3 OS=Bos taurus OX=9913 GN=HIST2H3D PE=3 SV=1;sp|Q5E9F8|H33_BOVIN Histone H3.3 OS=Bos taurus O	12	8	8	8	36	15.388	136	86.281	395850	273570	609100	451370	379590	613010	462960	1046100	551720	589470	287110	228030	594440	278050	287660	31.6	35.3	30.9	20376000000	9778800000	5149700000	5447100000	1.04284	1.03993	0.998088	0.720699	0.785383	0.792707	1.1891	0.935959	0.966593	1.60463	1.77465	2.06647	biovine
Q3SWX8;A0A3Q1LUZ1;Q3MHL3	Q3SWX8;A0A3Q1LUZ1;Q3MHL3	Histone-binding protein RBBP7	RBBP7	sp|Q3SWX8|RBBP7_BOVIN Histone-binding protein RBBP7 OS=Bos taurus OX=9913 GN=RBBP7 PE=2 SV=1;tr|A0A3Q1LUZ1|A0A3Q1LUZ1_BOVIN Histone-binding protein RBBP7 OS=Bos taurus OX=9913 GN=RBBP7 PE=1 SV=1;sp|Q3MHL3|RBBP4_BOVIN Histone-binding protein RBBP4 OS=Bos ta	3	2	2	2	5.9	47.844	425	12.853	43601	38738	46834	64619	39483	113260	89284	123850	172890	99283	53916	31237	44563	66539	37608	5.9	5.9	2.1	1041000000	341940000	405370000	293680000	1.1043	1.14078	1.43363	0.981131	0.899288	0.830595	1.63663	1.74139	1.76928	1.18618	1.24744	1.18493	biovine
A3KMV6;A0A3Q1NB36;A0A3Q1MI86	A3KMV6;A0A3Q1NB36;A0A3Q1MI86	HNRNPR protein	HNRNPR	tr|A3KMV6|A3KMV6_BOVIN HNRNPR protein OS=Bos taurus OX=9913 GN=HNRNPR PE=1 SV=1;tr|A0A3Q1NB36|A0A3Q1NB36_BOVIN Heterogeneous nuclear ribonucleoprotein R OS=Bos taurus OX=9913 GN=HNRNPR PE=1 SV=1;tr|A0A3Q1MI86|A0A3Q1MI86_BOVIN Heterogeneous nuclear ribonucl	3	5	5	2	8.1	70.955	633	30.235	41800	20213	28982	44222	31694	152630	99434	112220	149730	121180	55233	33744	45001	56238	44766	5.2	6.3	4.7	319770000	70413000	136460000	112900000	1.31886	1.25953	1.23382	0.637755	0.820548	0.753786	1.39528	1.2356	1.25627	0.914432	0.92606	1.00525	biovine
Q3SYX2;F1MYI2;F1MY44;A0A3Q1MIF1;A0A3Q1MJD5	Q3SYX2;F1MYI2;F1MY44;A0A3Q1MIF1;A0A3Q1MJD5	HNRPM protein	HNRPM	tr|Q3SYX2|Q3SYX2_BOVIN HNRPM protein OS=Bos taurus OX=9913 GN=HNRPM PE=2 SV=2;tr|F1MYI2|F1MYI2_BOVIN Heterogeneous nuclear ribonucleoprotein M OS=Bos taurus OX=9913 GN=HNRNPM PE=1 SV=3;tr|F1MY44|F1MY44_BOVIN Heterogeneous nuclear ribonucleoprotein M OS=Bos	5	3	3	3	8	58.181	549	39.016	306170	164570	306860	426040	276320	343250	211670	341550	424800	282160	249230	197410	330310	393330	262810	8	8	3.8	1868100000	571740000	650760000	645590000	1.10803	1.21651	0.948328	0.595578	0.750177	0.751151	1.54184	1.50553	1.49663	1.11052	1.21048	1.25684	biovine
J9VCT4	J9VCT4	HSP10	H	tr|J9VCT4|J9VCT4_BUBBU HSP10 OS=Bubalus bubalis OX=89462 GN=HSP10 PE=3 SV=1	1	4	4	4	36.3	10.947	102	110.03	159080	83646	90273	179810	122080	66306	37958	43228	71773	53025	315170	214740	248440	340600	255500	17.6	7.8	26.5	647010000	200930000	132920000	313160000	1.30308	1.25047	1.23354	0.685174	0.715851	0.84047	1.47289	1.35357	1.33307	0.739458	0.815238	0.972368	bubalus
Q05B55;F1MZ96;F1MH40;B0JYP6	Q05B55;F1MZ96;F1MH40;B0JYP6	IGK protein	IGK	tr|Q05B55|Q05B55_BOVIN IGK protein OS=Bos taurus OX=9913 GN=IGK PE=2 SV=1;tr|F1MZ96|F1MZ96_BOVIN Uncharacterized protein OS=Bos taurus OX=9913 PE=1 SV=3;tr|F1MH40|F1MH40_BOVIN Uncharacterized protein OS=Bos taurus OX=9913 PE=1 SV=2;tr|B0JYP6|B0JYP6_BOVIN I	4	2	2	2	10	26.59	240	59.906	105650	17750	27471	94173	54660	109460	49719	50886	113310	73642	83054	14910	21927	71847	40319	10	6.7	10	3385200000	1558300000	241690000	1585200000	1.93286	1.48638	2.05992	0.324735	0.675145	0.369801	1.72289	1.53866	1.78196	0.50258	0.690992	0.543838	biovine
A0A3Q1LL87;A0A3Q1LP51;A0A3Q1LVJ5;G5E6I6;A0A3Q1N7F5;A0A3Q1MGY3;A0A3Q1LI44	A0A3Q1LL87;A0A3Q1LP51;A0A3Q1LVJ5	Ig-like domain-containing protein		tr|A0A3Q1LL87|A0A3Q1LL87_BOVIN Ig-like domain-containing protein OS=Bos taurus OX=9913 PE=4 SV=1;tr|A0A3Q1LP51|A0A3Q1LP51_BOVIN Ig-like domain-containing protein OS=Bos taurus OX=9913 PE=4 SV=1;tr|A0A3Q1LVJ5|A0A3Q1LVJ5_BOVIN Ig-like domain-containing prote	7	3	2	2	20	13.325	125	94.826	119510	27361	32570	149160	73264	361500	100290	123410	666430	291450	203620	76818	89377	344590	165680	12.8	7.2	14.4	559190000	197850000	157980000	203350000	1.63122	1.24035	1.229	0.373458	0.344107	0.463653	2.03592	2.2866	2.07985	0.444557	0.423435	0.539456	biovine
A0A3Q1LWV8;A0A3Q1LUE9;G3X7I5;G3MZE0;A0A3Q1N2B9;A0A3Q1MWF5	A0A3Q1LWV8;A0A3Q1LUE9;G3X7I5;G3MZE0;A0A3Q1N2B9	Ig-like domain-containing protein		tr|A0A3Q1LWV8|A0A3Q1LWV8_BOVIN Ig-like domain-containing protein OS=Bos taurus OX=9913 PE=1 SV=1;tr|A0A3Q1LUE9|A0A3Q1LUE9_BOVIN Ig-like domain-containing protein OS=Bos taurus OX=9913 PE=1 SV=1;tr|G3X7I5|G3X7I5_BOVIN Uncharacterized protein OS=Bos taurus O	6	3	2	2	19.2	16.433	156	323.31	1259300	85060	231560	1245800	623670	566930	59397	106690	569190	292650	1246300	104370	245530	1236100	649280	19.2	14.7	14.7	58546000000	20924000000	20838000000	16784000000	2.01918	1.93723	1.91951	0.136386	0.202963	0.160747	1.99753	1.94495	1.9038	0.371286	0.364565	0.378157	biovine
G3N148;G3N3Q3	G3N148;G3N3Q3	Ig-like domain-containing protein		tr|G3N148|G3N148_BOVIN Ig-like domain-containing protein OS=Bos taurus OX=9913 PE=4 SV=2;tr|G3N3Q3|G3N3Q3_BOVIN Ig-like domain-containing protein OS=Bos taurus OX=9913 PE=4 SV=2	2	3	2	2	30.9	13.165	123	104.7	293240	67963	109480	207500	165990	197100	69243	82638	131390	114450	93642	51720	54790	68220	61978	30.9	23.6	17.9	1361700000	494940000	468170000	398580000	1.76661	1.72215	1.51089	0.40944	0.605007	0.83449	1.25008	1.14801	1.10071	0.659558	0.722045	0.884023	biovine
Q3SYR8	Q3SYR8	Immunoglobulin J chain	JCHAIN	tr|Q3SYR8|Q3SYR8_BOVIN Immunoglobulin J chain OS=Bos taurus OX=9913 GN=JCHAIN PE=1 SV=1	1	3	3	3	21	17.857	157	112.62	420540	178790	210810	357910	261680	375950	163010	216930	334000	247430	363060	161180	185870	314120	227850	21	15.9	21	5049800000	1375000000	1334800000	2340000000	1.60708	1.51942	1.59342	0.683239	0.658813	0.707395	1.36774	1.34988	1.37863	0.805602	0.876733	0.815756	biovine
P37980	P37980	Inorganic pyrophosphatase	PPA1	sp|P37980|IPYR_BOVIN Inorganic pyrophosphatase OS=Bos taurus OX=9913 GN=PPA1 PE=1 SV=2	1	2	2	2	9.7	32.814	289	159	102800	106560	127810	133620	109800	105840	116710	138330	135390	115510	135750	137900	180290	166170	151360	9.7	9.7	9.7	1506100000	434980000	481750000	589390000	0.936248	0.916284	0.896868	0.970492	1.01039	0.911073	1.21694	1.17211	1.09785	1.16403	1.19756	1.19113	biovine
M1R2A9	M1R2A9	Insulin-like growth factor 2 receptor (Fragment)	IGF2R	tr|M1R2A9|M1R2A9_BUBBU Insulin-like growth factor 2 receptor (Fragment) OS=Bubalus bubalis OX=89462 GN=IGF2R PE=2 SV=1	1	3	3	3	11.2	21.552	196	3.0136	16106	15820	19330	14752	15302	19962	15708	20478	18439	18035	74754	64808	79604	71569	67393	4.6	4.6	11.2	151820000	48349000	25281000	78185000	1.05254	1.10685	1.10922	1.03385	0.870973	0.961643	0.964057	1.0224	1.06196	1.26323	1.13546	1.18119	bubalus
P53712;A0A452DIS2;A0A140T8D2	P53712;A0A452DIS2;A0A140T8D2	Integrin beta-1	ITGB1	sp|P53712|ITB1_BOVIN Integrin beta-1 OS=Bos taurus OX=9913 GN=ITGB1 PE=1 SV=3;tr|A0A452DIS2|A0A452DIS2_BOVIN Integrin beta OS=Bos taurus OX=9913 GN=ITGB1 PE=3 SV=1;tr|A0A140T8D2|A0A140T8D2_BOVIN Integrin beta OS=Bos taurus OX=9913 GN=ITGB1 PE=3 SV=2	3	2	2	2	3.8	88.093	798	108.39	28898	32482	33394	36164	31329	29744	29548	32298	37125	30877	35321	30537	28878	31119	30852	3.8	3.8	3.8	212870000	57705000	79344000	75826000	0.922404	0.963306	1.14485	1.0368	0.956958	0.98979	1.15433	1.20235	1.00865	1.06591	1.04602	0.936017	biovine
Q3SWY2	Q3SWY2	Integrin-linked protein kinase	ILK	sp|Q3SWY2|ILK_BOVIN Integrin-linked protein kinase OS=Bos taurus OX=9913 GN=ILK PE=2 SV=1	1	2	2	2	5.8	51.447	452	13.504	58478	62066	41302	62106	49406	59614	74315	56360	59599	53752	52635	55673	47343	45383	42890	3.3	5.8	3.3	418640000	98822000	118390000	201430000	1.18362	1.10906	1.22721	1.25624	1.38255	1.29804	1.25705	1.10878	1.05813	0.835971	1.04852	1.10382	biovine
A0A3Q1LVM5;A0A3Q1LW96;Q0VCM5	A0A3Q1LVM5;A0A3Q1LW96;Q0VCM5	Inter-alpha-trypsin inhibitor heavy chain H1	ITIH1	tr|A0A3Q1LVM5|A0A3Q1LVM5_BOVIN Inter-alpha-trypsin inhibitor heavy chain H1 OS=Bos taurus OX=9913 GN=ITIH1 PE=1 SV=1;tr|A0A3Q1LW96|A0A3Q1LW96_BOVIN Inter-alpha-trypsin inhibitor heavy chain H1 OS=Bos taurus OX=9913 GN=ITIH1 PE=1 SV=1;sp|Q0VCM5|ITIH1_BOVIN	3	6	6	6	7.3	100.46	899	44.486	360800	204940	294150	287800	278590	538920	324490	413000	433310	360010	387150	197120	313650	317870	282430	5.3	6.2	5.3	1848300000	461670000	667040000	719620000	1.29509	1.49696	1.37078	0.735633	0.901336	0.697943	1.03306	1.20361	1.12548	1.05585	1.14719	1.11054	biovine
A0A3Q1LK49;A5D7R6;P56651	A0A3Q1LK49;A5D7R6	Inter-alpha-trypsin inhibitor heavy chain H2	ITIH2	tr|A0A3Q1LK49|A0A3Q1LK49_BOVIN Inter-alpha-trypsin inhibitor heavy chain H2 OS=Bos taurus OX=9913 GN=ITIH2 PE=1 SV=1;tr|A5D7R6|A5D7R6_BOVIN ITIH2 protein OS=Bos taurus OX=9913 GN=ITIH2 PE=1 SV=1	3	9	9	9	10.9	96.774	864	78.872	777860	328100	506700	688060	497390	659720	305570	468350	571500	436410	659480	280490	403260	595060	422910	8.8	9.1	9.7	2761900000	993050000	976040000	792790000	1.56388	1.5117	1.55939	0.659643	0.70019	0.663238	1.38334	1.30955	1.40706	1.01872	1.07319	0.953536	biovine
A0A3Q1MA31;A0A3Q1LZ09;Q5EA67;Q3T052;F1MMD7;A0A3Q1MGQ6	A0A3Q1MA31;A0A3Q1LZ09;Q5EA67;Q3T052;F1MMD7;A0A3Q1MGQ6	Inter-alpha-trypsin inhibitor heavy chain H4	ITIH4	tr|A0A3Q1MA31|A0A3Q1MA31_BOVIN Inter-alpha-trypsin inhibitor heavy chain H4 OS=Bos taurus OX=9913 GN=ITIH4 PE=4 SV=1;tr|A0A3Q1LZ09|A0A3Q1LZ09_BOVIN Inter-alpha-trypsin inhibitor heavy chain H4 OS=Bos taurus OX=9913 GN=ITIH4 PE=4 SV=1;tr|Q5EA67|Q5EA67_BOVIN	6	12	12	12	13.3	99.645	899	323.31	1055700	616680	609250	1616600	869490	1203400	777890	724230	1720900	982530	845070	494890	483270	1302800	678910	13.3	11.6	11.3	25362000000	7482400000	8850300000	9029400000	1.21416	1.2248	1.24475	0.709243	0.791721	0.728948	1.85925	1.7515	1.91896	0.700698	0.737107	0.711832	biovine
Q28125;F1MQF0	Q28125;F1MQF0	Intercellular adhesion molecule 3	ICAM3	sp|Q28125|ICAM3_BOVIN Intercellular adhesion molecule 3 OS=Bos taurus OX=9913 GN=ICAM3 PE=2 SV=1;tr|F1MQF0|F1MQF0_BOVIN Intercellular adhesion molecule 3 OS=Bos taurus OX=9913 GN=ICAM3 PE=4 SV=1	2	2	2	2	3.1	59.734	544	43.542	99438	100030	163300	107960	108260	0	0	0	0	0	0	0	0	0	0	3.1	0	1.7	80419000	80419000	0	0	0.918511			0.923979			0.997229			1.50841			biovine
Q04467	Q04467	Isocitrate dehydrogenase [NADP], mitochondrial	IDH2	sp|Q04467|IDHP_BOVIN Isocitrate dehydrogenase [NADP], mitochondrial OS=Bos taurus OX=9913 GN=IDH2 PE=1 SV=2	1	3	3	3	6	50.738	452	21.119	109080	49364	87784	41243	61941	225820	105290	174500	95415	135780	168160	88709	151000	58015	110310	1.8	6	3.1	2370100000	483290000	1045700000	841090000	1.76103	1.66313	1.52443	0.796952	0.775446	0.804179	0.665843	0.702718	0.525927	1.41722	1.28517	1.36887	biovine
Q0QEQ4;Q9XSG3;A0A140T8A5	Q0QEQ4;Q9XSG3;A0A140T8A5	Isocitrate dehydrogenase 1 (Fragment)	IDH1	tr|Q0QEQ4|Q0QEQ4_BOVIN Isocitrate dehydrogenase 1 (Fragment) OS=Bos taurus OX=9913 GN=IDH1 PE=2 SV=1;sp|Q9XSG3|IDHC_BOVIN Isocitrate dehydrogenase [NADP] cytoplasmic OS=Bos taurus OX=9913 GN=IDH1 PE=2 SV=1;tr|A0A140T8A5|A0A140T8A5_BOVIN Isocitrate dehydrog	3	10	10	10	27.2	41.341	367	323.31	1006800	997410	1717100	806080	1066800	703640	706200	1434600	544380	781940	427060	518000	1004800	342430	544330	22.9	21.5	18.8	2257800000	918530000	665010000	674260000	0.943757	0.899864	0.784561	0.934955	0.903138	0.951629	0.755606	0.696192	0.629085	1.60958	1.83467	1.84594	biovine
Q3ZBV1;F1MXJ5	Q3ZBV1;F1MXJ5	IST1 homolog	IST1	sp|Q3ZBV1|IST1_BOVIN IST1 homolog OS=Bos taurus OX=9913 GN=IST1 PE=2 SV=1;tr|F1MXJ5|F1MXJ5_BOVIN IST1 homolog OS=Bos taurus OX=9913 GN=IST1 PE=4 SV=3	2	2	2	2	5.2	39.79	364	13.141	65041	107280	94606	56000	61519	99356	129140	141800	82279	103550	51339	66140	55680	40467	51976	2.5	2.5	5.2	150290000	45118000	52314000	52854000	1.05725	0.959498	0.987744	1.74385	1.24713	1.27251	0.910288	0.794582	0.778571	1.53783	1.36939	1.07126	biovine
A0A3Q1M1M7;Q8SPJ1	A0A3Q1M1M7;Q8SPJ1	Junction plakoglobin	JUP	tr|A0A3Q1M1M7|A0A3Q1M1M7_BOVIN Junction plakoglobin OS=Bos taurus OX=9913 GN=JUP PE=1 SV=1;sp|Q8SPJ1|PLAK_BOVIN Junction plakoglobin OS=Bos taurus OX=9913 GN=JUP PE=2 SV=1	2	2	2	2	4.2	81.357	741	12.418	0	0	0	0	0	29003	21145	23876	24235	24137	176780	114920	130980	181100	136910	0	2	4.2	181720000	0	38750000	142970000		1.2016	1.29121		0.876041	0.839384		1.00406	1.32277		0.989187	0.956687	biovine
Q712N6;P11840;A8KRP5;A0A344X7L3;A0A344X7L2;A0A344X7K9;A0A1L6BP00;V9PW24;R4I6S1;C0LUM3;K9ZU53	Q712N6;P11840;A8KRP5;A0A344X7L3;A0A344X7L2;A0A344X7K9;A0A1L6BP00;V9PW24;R4I6S1;C0LUM3	Kappa-casein	CSN3	tr|Q712N6|Q712N6_BUBBU Kappa-casein OS=Bubalus bubalis OX=89462 GN=CSN3 PE=2 SV=1;sp|P11840|CASK_BUBBU Kappa-casein OS=Bubalus bubalis OX=89462 GN=CSN3 PE=1 SV=2;tr|A8KRP5|A8KRP5_BUBBU Kappa-casein OS=Bubalus bubalis OX=89462 GN=csn3 PE=2 SV=1;tr|A0A344X7L	11	5	5	5	30	21.397	190	323.31	315130	318490	336760	349370	269930	406170	432100	448230	416780	350730	277470	268600	275560	278600	238270	30	20.5	30	8018300000	2805300000	2449000000	2764000000	1.16745	1.15807	1.16452	1.1799	1.232	1.12729	1.2943	1.18832	1.16926	1.24758	1.27799	1.1565	bubalus
E1BFV0	E1BFV0	Karyopherin subunit beta 1	KPNB1	tr|E1BFV0|E1BFV0_BOVIN Karyopherin subunit beta 1 OS=Bos taurus OX=9913 GN=KPNB1 PE=1 SV=2	1	5	5	5	6.8	97.226	876	323.31	85319	76162	105120	125380	92350	94165	93723	162990	209060	133640	114060	112580	172340	191350	141630	2.9	6.8	2.9	2107800000	548390000	819930000	739440000	0.923866	0.704617	0.805338	0.82471	0.701309	0.794888	1.35766	1.56435	1.35106	1.13828	1.21962	1.21683	biovine
Q29RQ2;A0A3Q1MA34;E1BP48	Q29RQ2;A0A3Q1MA34;E1BP48	KH RNA binding domain containing, signal transduction associated 1	KHDRBS1	tr|Q29RQ2|Q29RQ2_BOVIN KH RNA binding domain containing, signal transduction associated 1 OS=Bos taurus OX=9913 GN=KHDRBS1 PE=2 SV=1;tr|A0A3Q1MA34|A0A3Q1MA34_BOVIN KH RNA binding domain containing, signal transduction associated 2 OS=Bos taurus OX=9913 GN=	3	2	2	2	5	48.207	443	30.93	24722	17745	54988	18907	27564	51452	35882	112980	40089	57773	123550	92201	134500	122700	114660	3.2	3.2	5	1199300000	34805000	51205000	1113300000	0.896895	0.890589	1.07753	0.643774	0.621086	0.804125	0.685931	0.693905	1.07012	1.99492	1.95558	1.17303	biovine
F1MHR6;A0A3Q1NE05;A0A3Q1MB99;A0A3Q1N6L6	F1MHR6;A0A3Q1NE05;A0A3Q1MB99;A0A3Q1N6L6	KH-type splicing regulatory protein	KHSRP	tr|F1MHR6|F1MHR6_BOVIN KH-type splicing regulatory protein OS=Bos taurus OX=9913 GN=KHSRP PE=1 SV=3;tr|A0A3Q1NE05|A0A3Q1NE05_BOVIN KH-type splicing regulatory protein OS=Bos taurus OX=9913 GN=KHSRP PE=1 SV=1;tr|A0A3Q1MB99|A0A3Q1MB99_BOVIN KH-type splicing	4	4	4	4	7.6	73.679	708	41.241	80106	100060	102440	112880	95922	50501	70170	73005	75567	67682	287830	201320	229530	347660	242370	3.2	4.4	7.6	428610000	156000000	76217000	196390000	0.835116	0.746151	1.18756	1.04314	1.03676	0.830631	1.17679	1.1165	1.43442	1.06795	1.07865	0.947023	biovine
F1MNV5;A0A140T8C8;P01044;P01045	F1MNV5;A0A140T8C8;P01044;P01045	Kininogen-1	KNG1	tr|F1MNV5|F1MNV5_BOVIN Kininogen-1 OS=Bos taurus OX=9913 GN=KNG1 PE=4 SV=2;tr|A0A140T8C8|A0A140T8C8_BOVIN Kininogen-1 OS=Bos taurus OX=9913 GN=KNG1 PE=4 SV=1;sp|P01044|KNG1_BOVIN Kininogen-1 OS=Bos taurus OX=9913 GN=KNG1 PE=1 SV=1;sp|P01045|KNG2_BOVIN Kini	4	10	10	10	20.6	48.421	436	323.31	565040	354790	416430	520580	441980	663330	339760	432240	637720	481700	688020	288210	395700	677500	465760	18.1	16.5	18.3	11048000000	4484300000	2304500000	4259600000	1.27843	1.37706	1.4772	0.802729	0.705335	0.618795	1.17784	1.32389	1.45461	0.942192	0.897322	0.849579	biovine
Q95114;F1MXX6;Q3T0K7;G3MYW7	Q95114;F1MXX6;Q3T0K7;G3MYW7	Lactadherin	MFGE8	sp|Q95114|MFGM_BOVIN Lactadherin OS=Bos taurus OX=9913 GN=MFGE8 PE=1 SV=2;tr|F1MXX6|F1MXX6_BOVIN Lactadherin OS=Bos taurus OX=9913 GN=MFGE8 PE=4 SV=1;tr|Q3T0K7|Q3T0K7_BOVIN MFGE8 protein OS=Bos taurus OX=9913 GN=MFGE8 PE=2 SV=1;tr|G3MYW7|G3MYW7_BOVIN Lacta	4	22	22	22	48	47.41	427	323.31	2590200	1989700	2671900	2250300	2268000	2553900	1960500	2461000	2325300	2210300	2536500	2276700	2599300	2211400	2229300	36.1	41.2	45.7	141410000000	47186000000	43136000000	51091000000	1.14206	1.15545	1.1378	0.877293	0.886984	1.02126	0.992196	1.05203	0.991971	1.17809	1.11342	1.16597	biovine
D3JWS8	D3JWS8	Lactate dehydrogenase (Fragment)	LDHA	tr|D3JWS8|D3JWS8_BUBBU Lactate dehydrogenase (Fragment) OS=Bubalus bubalis OX=89462 GN=LDHA PE=2 SV=1	1	2	2	2	25	11.823	108	148.38	117450	87327	139610	174390	118120	84329	71292	124530	162060	104170	192150	159460	189680	179330	173540	25	10.2	25	516470000	222580000	95471000	198420000	0.994328	0.809532	1.10724	0.739307	0.684381	0.918866	1.47638	1.55573	1.03336	1.18193	1.19545	1.093	bubalus
C7FE01;P24627;B9VPZ5;B3VTM3;Q6LBN7;Q19KS1;Q8MII0;Q6LEB5;Q6LC78;Q95M57;Q95M58;E6YCQ7;Q95M56	C7FE01;P24627;B9VPZ5;B3VTM3;Q6LBN7;Q19KS1	Lactoferrin (Fragment)		tr|C7FE01|C7FE01_BOVIN Lactoferrin (Fragment) OS=Bos taurus OX=9913 PE=2 SV=1;sp|P24627|TRFL_BOVIN Lactotransferrin OS=Bos taurus OX=9913 GN=LTF PE=1 SV=2;tr|B9VPZ5|B9VPZ5_BOVIN Lactoferrin OS=Bos taurus OX=9913 GN=LF PE=2 SV=1;tr|B3VTM3|B3VTM3_BOVIN Lacto	13	48	48	42	59.4	76.274	690	323.31	8732800	7780000	15557000	8253200	9535700	9241400	8395500	16960000	8786900	10209000	9881800	8609100	15985000	9132800	10172000	55.4	58.1	59.1	825260000000	244600000000	303220000000	277440000000	0.915801	0.905221	0.971471	0.815881	0.822363	0.846353	0.865505	0.860701	0.897837	1.63145	1.66128	1.57147	biovine
A5JUY8	A5JUY8	Lactoperoxidase	LPO	sp|A5JUY8|PERL_BUBBU Lactoperoxidase OS=Bubalus bubalis OX=89462 GN=LPO PE=1 SV=1	1	35	35	35	47.3	80.697	712	323.31	2713500	4862300	7603100	2456800	4066400	2850900	5601000	8880200	2531400	4613900	2330200	4624800	7255200	2074400	3771400	46.5	45.9	44	228380000000	75683000000	71590000000	81111000000	0.667298	0.617894	0.617861	1.19573	1.21394	1.22628	0.604171	0.548646	0.550034	1.86974	1.92466	1.92374	bubalus
A0A387L9I6;G9DAR3;O77698;Q19KS4;U4Q360;A4GW12;Q0PGA3;A9QUB1;B1PZZ8;Q0PGA6;Q0PGA7;B2CP34;Q0PGA5;B2ZRZ6;A4LAR8;A9LSA5;B2Z4A5;B3GQK3	A0A387L9I6;G9DAR3;O77698;Q19KS4	Lactotransferrin	LTF	tr|A0A387L9I6|A0A387L9I6_BUBBU Lactotransferrin OS=Bubalus bubalis OX=89462 GN=LTF PE=2 SV=1;tr|G9DAR3|G9DAR3_BUBBU Lactoferrin OS=Bubalus bubalis OX=89462 PE=2 SV=1;sp|O77698|TRFL_BUBBU Lactotransferrin OS=Bubalus bubalis OX=89462 GN=LTF PE=1 SV=1;tr|Q19K	18	63	63	43	79	77.468	708	323.31	14132000	13387000	24557000	13569000	15361000	15099000	13927000	26545000	14569000	16374000	14767000	12955000	23776000	13897000	15262000	74.4	77.3	77.1	1059300000000	324700000000	375630000000	359010000000	0.919992	0.922133	0.967567	0.871493	0.850556	0.84884	0.883341	0.889764	0.910562	1.59866	1.62117	1.55786	bubalus
Q3SZI2;F1MYG5;Q862T1;F1MJI7	Q3SZI2;F1MYG5	Lamin A/C	LMNA	tr|Q3SZI2|Q3SZI2_BOVIN Lamin A/C OS=Bos taurus OX=9913 GN=LMNA PE=2 SV=1;tr|F1MYG5|F1MYG5_BOVIN Lamin A/C OS=Bos taurus OX=9913 GN=LMNA PE=1 SV=1	4	16	16	15	28	65.121	572	318.05	1160100	618580	928560	875630	812400	836000	477440	660360	641730	590080	1076900	630580	823230	766910	767740	19.9	18.9	24.8	7911500000	2638900000	2558400000	2714100000	1.42799	1.41676	1.40269	0.761423	0.809111	0.821346	1.07783	1.08753	0.998919	1.14298	1.1191	1.07228	biovine
F1MNT4;A0A3Q1MY30;Q28899	F1MNT4;A0A3Q1MY30	Laminin subunit beta 1	LAMB1	tr|F1MNT4|F1MNT4_BOVIN Laminin subunit beta 1 OS=Bos taurus OX=9913 GN=LAMB1 PE=4 SV=3;tr|A0A3Q1MY30|A0A3Q1MY30_BOVIN Laminin subunit beta 1 OS=Bos taurus OX=9913 GN=LAMB1 PE=4 SV=1	3	6	6	6	3.5	197.41	1786	144.63	191930	260380	309270	193000	238980	129930	219270	260750	106820	172580	70495	162090	176150	63790	119670	2.1	2	2.3	421040000	137570000	153610000	129870000	0.803122	0.752868	0.589078	1.08955	1.27054	1.35447	0.807599	0.618959	0.533049	1.29413	1.51089	1.47196	biovine
F1MD77	F1MD77	Laminin subunit gamma 1	LAMC1	tr|F1MD77|F1MD77_BOVIN Laminin subunit gamma 1 OS=Bos taurus OX=9913 GN=LAMC1 PE=1 SV=2	1	16	16	16	10.3	177.69	1608	131.2	984080	618450	626470	938730	672840	573490	332110	324320	476900	393160	958380	570590	631190	773310	685130	7.8	6.3	7.7	2766100000	824120000	765410000	1176500000	1.46258	1.45867	1.39883	0.919164	0.84472	0.83282	1.39518	1.21299	1.12871	0.931083	0.824906	0.92127	biovine
F1N6H1;A0A0A1GNM1	F1N6H1	LDL receptor related protein 2	LRP2	tr|F1N6H1|F1N6H1_BOVIN LDL receptor related protein 2 OS=Bos taurus OX=9913 GN=LRP2 PE=1 SV=3	2	16	16	16	4	517.23	4622	323.31	474810	402630	552850	527480	429600	509400	392870	598890	519150	463460	415990	325430	472010	425090	366250	2.4	2.7	1.9	1802300000	578210000	646270000	577870000	1.10524	1.09912	1.13581	0.937221	0.847689	0.888546	1.22784	1.12016	1.16066	1.28689	1.29222	1.28876	biovine
Q95M12;A0A140T8D4	Q95M12;A0A140T8D4	Legumain	LGMN	sp|Q95M12|LGMN_BOVIN Legumain OS=Bos taurus OX=9913 GN=LGMN PE=1 SV=1;tr|A0A140T8D4|A0A140T8D4_BOVIN Legumain OS=Bos taurus OX=9913 GN=LGMN PE=4 SV=1	2	5	5	5	11.8	49.283	433	104.07	156510	313230	410810	150610	239570	288930	538460	714370	289910	427040	403180	608100	786350	350010	501290	9.9	9.9	11.8	1968900000	490550000	727320000	751050000	0.653295	0.676588	0.804285	1.30747	1.26091	1.21307	0.628668	0.678883	0.698219	1.71478	1.67284	1.56865	biovine
Q2KIF2;F6RMV5	Q2KIF2;F6RMV5	Leucine-rich alpha-2-glycoprotein 1	LRG1	tr|Q2KIF2|Q2KIF2_BOVIN Leucine-rich alpha-2-glycoprotein 1 OS=Bos taurus OX=9913 GN=LRG1 PE=2 SV=1;tr|F6RMV5|F6RMV5_BOVIN Leucine rich alpha-2-glycoprotein 1 OS=Bos taurus OX=9913 GN=LRG1 PE=1 SV=1	2	7	7	7	19.1	38.348	346	54.042	130550	68972	91760	127450	102370	263480	241350	134020	282150	195980	329510	175070	174820	356530	231760	15	14.2	15.9	3021500000	1145900000	848490000	1027100000	1.27528	1.34442	1.42177	0.673752	1.2315	0.755394	1.24499	1.43969	1.53836	0.896356	0.683845	0.754315	biovine
Q1JPB0;A0A3Q1LN63	Q1JPB0;A0A3Q1LN63	Leukocyte elastase inhibitor	SERPINB1	sp|Q1JPB0|ILEU_BOVIN Leukocyte elastase inhibitor OS=Bos taurus OX=9913 GN=SERPINB1 PE=2 SV=2;tr|A0A3Q1LN63|A0A3Q1LN63_BOVIN Leukocyte elastase inhibitor OS=Bos taurus OX=9913 GN=SERPINB1 PE=1 SV=1	2	2	2	2	5	42.235	377	12.295	71177	63079	60825	63051	62029	0	0	0	0	0	0	0	0	0	0	5	2.7	0	53561000	53561000	0	0	1.14748			1.01693			1.01648			0.98059			biovine
A4FV50;A0A3Q1LYV8;A0A3Q1LNQ9;A0A3Q1LXS3;F6QGZ0;A0A3Q1LTN6;Q2KJ33;A0A3Q1M9W6;A0A3Q1LH93	A4FV50;A0A3Q1LYV8;A0A3Q1LNQ9;A0A3Q1LXS3;F6QGZ0;A0A3Q1LTN6;Q2KJ33;A0A3Q1M9W6;A0A3Q1LH93	LIM and senescent cell antigen-like-containing domain protein	MGC142792	tr|A4FV50|A4FV50_BOVIN LIM and senescent cell antigen-like-containing domain protein OS=Bos taurus OX=9913 GN=MGC142792 PE=2 SV=1;tr|A0A3Q1LYV8|A0A3Q1LYV8_BOVIN LIM and senescent cell antigen-like-containing domain protein OS=Bos taurus OX=9913 GN=LIMS1 PE	9	2	2	2	7.4	38.421	337	12.43	25683	19525	18966	22764	19778	37392	37997	32593	29505	33376	26373	15825	14997	23807	17234	4.7	4.7	7.4	221800000	65540000	55068000	101190000	1.29856	1.12033	1.53029	0.987208	1.13845	0.918243	1.15098	0.884018	1.3814	0.958944	0.97654	0.870198	biovine
Q3B7M5	Q3B7M5	LIM and SH3 domain protein 1	LASP1	sp|Q3B7M5|LASP1_BOVIN LIM and SH3 domain protein 1 OS=Bos taurus OX=9913 GN=LASP1 PE=2 SV=1	1	5	5	5	18.5	29.677	260	140.62	31554	22259	19056	39343	23463	231190	221780	194330	282080	202770	188220	151820	122730	187550	138910	3.8	15.8	15	543260000	32883000	177020000	333360000	1.34484	1.14016	1.35498	0.948685	1.09375	1.09294	1.67681	1.39113	1.35015	0.812172	0.958376	0.883522	biovine
E1B6Z6	E1B6Z6	Lipocalin 2	LCN2	tr|E1B6Z6|E1B6Z6_BOVIN Lipocalin 2 OS=Bos taurus OX=9913 GN=LCN2 PE=1 SV=2	1	3	3	3	17.5	22.983	200	21.218	146050	144380	155210	149850	125500	126090	144270	148410	139000	121540	195700	174090	213040	265170	192780	10	6	13.5	904550000	657730000	138980000	107840000	1.16375	1.03744	1.01515	1.15044	1.18702	0.90305	1.19402	1.14366	1.37551	1.23673	1.22108	1.10509	biovine
I0DHI6;D2U6U9	I0DHI6;D2U6U9	Lipopolysaccharide binding protein	LBP	tr|I0DHI6|I0DHI6_BUBBU Lipopolysaccharide binding protein OS=Bubalus bubalis OX=89462 GN=LBP PE=2 SV=1;tr|D2U6U9|D2U6U9_BUBBU Lipopolysaccharide binding protein (Fragment) OS=Bubalus bubalis OX=89462 GN=lbp PE=2 SV=1	2	13	13	13	26.8	53.733	481	323.31	522720	578180	876730	477900	545600	338230	283180	446660	317230	327090	622560	617310	896910	541110	594580	17.9	21	17.5	2603200000	1007100000	539540000	1056500000	0.958065	1.03406	1.04706	1.05971	0.865756	1.03823	0.875916	0.969855	0.910071	1.60691	1.36556	1.50848	bubalus
H9BTR2	H9BTR2	Lipoprotein lipase		tr|H9BTR2|H9BTR2_BUBBU Lipoprotein lipase OS=Bubalus bubalis OX=89462 PE=2 SV=1	1	3	3	3	4.8	53.377	478	13.823	126100	211930	271150	99248	157520	92526	238060	271790	65316	159340	77208	146630	166210	48447	102670	2.7	1.5	3.6	1295300000	1155500000	75847000	63925000	0.800533	0.580683	0.752002	1.34542	1.49404	1.42817	0.630066	0.409916	0.471871	1.72137	1.70572	1.61888	bubalus
K0IT60	K0IT60	L-lactate dehydrogenase	LDHB	tr|K0IT60|K0IT60_BUBBU L-lactate dehydrogenase OS=Bubalus bubalis OX=89462 GN=LDHB PE=2 SV=1	1	9	9	9	25.7	36.678	334	323.31	843180	667200	1026600	730840	692780	838110	633800	963020	737840	673330	1095300	1011300	1486900	941580	928910	21.3	25.7	25.7	7926700000	1887600000	2721000000	3318100000	1.2171	1.24472	1.17912	0.963076	0.941292	1.0887	1.05494	1.09581	1.01364	1.48186	1.43023	1.60069	bubalus
P19858;A0A3Q1LY19	P19858;A0A3Q1LY19	L-lactate dehydrogenase A chain	LDHA	sp|P19858|LDHA_BOVIN L-lactate dehydrogenase A chain OS=Bos taurus OX=9913 GN=LDHA PE=2 SV=2;tr|A0A3Q1LY19|A0A3Q1LY19_BOVIN L-lactate dehydrogenase OS=Bos taurus OX=9913 PE=3 SV=1	2	5	3	3	18.4	36.597	332	37.594	137490	99610	149650	183740	129310	111800	90604	139170	173370	119840	250730	219260	242070	210100	210740	18.4	10.5	15.4	656310000	249800000	128510000	278000000	1.06326	0.932911	1.18976	0.770319	0.756041	1.04043	1.42093	1.44668	0.996963	1.1573	1.1613	1.14867	biovine
A7YY47;A0A3Q1LNG7;E1B8N6	A7YY47;A0A3Q1LNG7;E1B8N6	LMNB1 protein	LMNB1	tr|A7YY47|A7YY47_BOVIN LMNB1 protein OS=Bos taurus OX=9913 GN=LMNB1 PE=1 SV=1;tr|A0A3Q1LNG7|A0A3Q1LNG7_BOVIN Lamin B1 OS=Bos taurus OX=9913 GN=LMNB1 PE=1 SV=1;tr|E1B8N6|E1B8N6_BOVIN Lamin B1 OS=Bos taurus OX=9913 GN=LMNB1 PE=1 SV=3	3	8	7	7	15.4	66.42	586	111.84	427610	285820	421100	443710	356870	192710	138150	316370	215160	191870	192720	164160	292410	209560	191240	10.2	10.9	10.9	1068200000	441490000	366190000	260520000	1.19822	1.00438	1.00774	0.800908	0.720019	0.858398	1.24334	1.12138	1.0958	1.17998	1.64888	1.52902	biovine
A0A097P9M4	A0A097P9M4	Long-chain fatty acid-CoA ligase 1	ACSL1	tr|A0A097P9M4|A0A097P9M4_BUBBU Long-chain fatty acid-CoA ligase 1 OS=Bubalus bubalis OX=89462 GN=ACSL1 PE=2 SV=1	1	3	3	3	4.4	78.195	699	4.7653	42825	36053	34168	38277	37198	75218	91229	109450	78909	80897	38876	32021	32719	36506	33195	1.6	2.9	1.6	129030000	27297000	70297000	31432000	1.15127	0.9298	1.17114	0.969219	1.12772	0.964633	1.02901	0.975426	1.09974	0.918544	1.35295	0.98566	bubalus
Q05443	Q05443	Lumican	LUM	sp|Q05443|LUM_BOVIN Lumican OS=Bos taurus OX=9913 GN=LUM PE=1 SV=1	1	3	3	3	8.5	38.756	342	17.439	78501	14722	19339	59861	37758	159690	67112	89034	129740	100210	146780	60761	61851	155450	94378	2.9	2.3	3.2	64952000	26720000	6621000	31611000	2.07906	1.59355	1.55524	0.389904	0.669714	0.643805	1.58539	1.29468	1.6471	0.512183	0.888474	0.655354	biovine
G3N1E7	G3N1E7	L-xylulose reductase	DCXR	tr|G3N1E7|G3N1E7_BOVIN L-xylulose reductase OS=Bos taurus OX=9913 GN=DCXR PE=4 SV=1	1	2	2	2	5.3	25.881	244	11.692	0	0	0	0	0	142710	81566	39466	55468	69010	66122	39638	18990	25913	31622	0	5.3	2.9	208700000	0	173980000	34722000		2.06796	2.09101		1.18194	1.25349		0.803768	0.819461		0.571888	0.600531	biovine
Q3ZC00;A0A3Q1LSN0;F1MYX5	Q3ZC00;A0A3Q1LSN0;F1MYX5	Lymphocyte cytosolic protein 1 (L-plastin)	LCP1	tr|Q3ZC00|Q3ZC00_BOVIN Lymphocyte cytosolic protein 1 (L-plastin) OS=Bos taurus OX=9913 GN=LCP1 PE=2 SV=1;tr|A0A3Q1LSN0|A0A3Q1LSN0_BOVIN Lymphocyte cytosolic protein 1 OS=Bos taurus OX=9913 GN=LCP1 PE=1 SV=1;tr|F1MYX5|F1MYX5_BOVIN Lymphocyte cytosolic prot	3	4	4	3	10.7	70.053	627	106.32	167910	184030	191680	152710	159730	82188	98261	96311	70593	81454	27035	30413	29269	28792	26503	10.7	9.1	1.4	213330000	152270000	53169000	7892000	1.05121	1.00901	1.02007	1.15213	1.20634	1.14753	0.956051	0.866661	1.08637	1.20003	1.1824	1.10437	biovine
Q9MYM4	Q9MYM4	Lysosomal alpha-glucosidase	GAA	sp|Q9MYM4|LYAG_BOVIN Lysosomal alpha-glucosidase OS=Bos taurus OX=9913 GN=GAA PE=2 SV=1	1	2	2	2	1.9	104.76	937	15.446	138450	105140	115330	133470	111450	0	0	0	0	0	0	0	0	0	0	1.9	1.1	1.1	88199000	88199000	0	0	1.24226			0.943383			1.19758			1.03481			biovine
A4Z8Q1;A0A0C5AGQ3;D0EFZ5;D0EFZ4	A4Z8Q1;A0A0C5AGQ3	Lysozyme	LYZ	tr|A4Z8Q1|A4Z8Q1_BUBBU Lysozyme OS=Bubalus bubalis OX=89462 GN=LYZ PE=2 SV=1;tr|A0A0C5AGQ3|A0A0C5AGQ3_BUBBU Lysozyme OS=Bubalus bubalis OX=89462 PE=2 SV=1	4	3	3	2	15.5	16.486	148	142.47	23979	29068	27625	35807	28044	68097	110200	103920	111650	91448	0	0	0	0	0	10.1	10.1	15.5	248210000	94751000	153460000	0	0.855049	0.744653		1.03651	1.20506		1.27682	1.22091		0.985059	1.13638		bubalus
P80189;F2X047;Q6B411;A0A077S9Q3	P80189;F2X047;Q6B411;A0A077S9Q3	Lysozyme C, non-stomach isozyme	LYS	sp|P80189|LYSCN_BOVIN Lysozyme C, non-stomach isozyme OS=Bos taurus OX=9913 GN=LYS PE=2 SV=4;tr|F2X047|F2X047_BOVIN Lysozyme OS=Bos taurus OX=9913 GN=LYZ PE=2 SV=1;sp|Q6B411|LYSM_BOVIN Lysozyme C, milk isozyme OS=Bos taurus OX=9913 PE=2 SV=1;tr|A0A077S9Q3|	4	2	2	2	10.1	16.476	148	12.996	23979	29068	27625	35807	28044	32085	44982	40241	55626	39681	0	0	0	0	0	10.1	10.1	4.1	197580000	94751000	102830000	0	0.855049	0.808573		1.03651	1.13359		1.27682	1.40183		0.985059	1.01411		biovine
B5B0D4	B5B0D4	Major allergen beta-lactoglobulin		tr|B5B0D4|B5B0D4_BOVIN Major allergen beta-lactoglobulin OS=Bos taurus OX=9913 PE=1 SV=1	1	17	2	2	81.5	19.969	178	47.423	189480	291640	242530	179920	201580	136740	185510	145260	124250	134220	35709	69408	47161	34332	43631	68.5	81.5	81.5	4792800000	2563400000	1127200000	1102200000	0.939974	1.01878	0.818432	1.44677	1.38213	1.5908	0.892549	0.925719	0.786872	1.20315	1.08225	1.08091	biovine
A0A452DIW4;Q3T145	A0A452DIW4;Q3T145	Malate dehydrogenase	MDH1	tr|A0A452DIW4|A0A452DIW4_BOVIN Malate dehydrogenase OS=Bos taurus OX=9913 GN=MDH1 PE=1 SV=1;sp|Q3T145|MDHC_BOVIN Malate dehydrogenase, cytoplasmic OS=Bos taurus OX=9913 GN=MDH1 PE=2 SV=3	2	7	7	7	24.3	35.855	329	323.31	227180	273840	321660	290290	244170	217200	270890	298310	206810	229340	255260	205810	188150	220980	205360	24.3	21.6	14	1452300000	506690000	580150000	365500000	0.930417	0.947065	1.24299	1.12151	1.18117	1.00219	1.18888	0.901762	1.07606	1.31736	1.30073	0.916196	biovine
D4QGC3	D4QGC3	Malate dehydrogenase	mdh2	tr|D4QGC3|D4QGC3_BUBBU Malate dehydrogenase OS=Bubalus bubalis OX=89462 GN=mdh2 PE=2 SV=1	1	7	7	7	25.4	35.725	338	323.31	666850	561200	495080	664390	508610	361630	408880	359420	365840	331480	716480	635030	503250	787120	611820	16	18.6	23.4	6208100000	1896200000	1714600000	2597300000	1.31112	1.09096	1.17106	1.1034	1.2335	1.03794	1.30629	1.10366	1.28652	0.973398	1.08429	0.822546	bubalus
Q0VBZ9	Q0VBZ9	MARCKS-related protein	MARCKSL1	sp|Q0VBZ9|MRP_BOVIN MARCKS-related protein OS=Bos taurus OX=9913 GN=MARCKSL1 PE=2 SV=1	1	2	2	2	14.1	19.825	198	69.264	6483.2	6882.9	7686.1	11046	7898.5	27407	25087	34123	38203	29072	9542.1	10278	15618	12926	10959	6.6	14.1	6.6	140820000	25763000	59390000	55664000	0.820814	0.942728	0.870709	0.871419	0.862927	0.937859	1.39849	1.31408	1.17949	0.973109	1.17374	1.42513	biovine
A5D7D5	A5D7D5	MATN2 protein	MATN2	tr|A5D7D5|A5D7D5_BOVIN MATN2 protein OS=Bos taurus OX=9913 GN=MATN2 PE=2 SV=1	1	4	4	4	4.4	106.82	958	26.938	72465	94399	124260	90390	91987	162100	204720	245390	191930	191840	165750	194560	248980	191430	184340	3.2	2.1	3.2	444630000	143050000	192180000	109400000	0.787774	0.844975	0.899154	1.02622	1.06714	1.05544	0.982639	1.00047	1.03846	1.35084	1.27914	1.35066	biovine
Q0P5I4;A0A3Q1LG16;Q148N1;E1BFZ9;E1BLY2	Q0P5I4;A0A3Q1LG16;Q148N1;E1BFZ9;E1BLY2	MCM4 protein	MCM4	tr|Q0P5I4|Q0P5I4_BOVIN MCM4 protein OS=Bos taurus OX=9913 GN=MCM4 PE=2 SV=1;tr|A0A3Q1LG16|A0A3Q1LG16_BOVIN DNA helicase OS=Bos taurus OX=9913 GN=MCM4 PE=3 SV=1;tr|Q148N1|Q148N1_BOVIN DNA helicase OS=Bos taurus OX=9913 GN=MCM4 PE=2 SV=1;tr|E1BFZ9|E1BFZ9_BOV	5	3	3	3	4.4	63.649	565	20.029	31769	45266	59790	52382	44298	90692	111740	143850	138600	112840	60018	117640	123300	79480	92265	1.9	4.4	1.9	312540000	85494000	129910000	97136000	0.717166	0.803722	0.650496	1.02185	0.990252	1.27502	1.18249	1.22829	0.861432	1.34972	1.27481	1.33637	biovine
E1BG25	E1BG25	Melanotransferrin	MELTF	tr|E1BG25|E1BG25_BOVIN Melanotransferrin OS=Bos taurus OX=9913 GN=MELTF PE=3 SV=1	1	3	3	3	3.8	80.693	739	19.058	51774	40402	45947	69061	49271	73615	38600	45622	76339	55724	137800	93929	114210	152010	115650	1.4	2.6	3.8	648270000	143320000	204170000	300780000	1.0508	1.32106	1.19153	0.819996	0.6927	0.812183	1.40166	1.36995	1.3144	0.932536	0.818714	0.987549	biovine
Q17QC0;A0A3Q1NIK5;G5E5M5	Q17QC0;A0A3Q1NIK5;G5E5M5	Membrane-associated progesterone receptor component 1	PGRMC1	sp|Q17QC0|PGRC1_BOVIN Membrane-associated progesterone receptor component 1 OS=Bos taurus OX=9913 GN=PGRMC1 PE=2 SV=3;tr|A0A3Q1NIK5|A0A3Q1NIK5_BOVIN Membrane-associated progesterone receptor component 1 OS=Bos taurus OX=9913 GN=PGRMC1 PE=3 SV=1;tr|G5E5M5|G	3	2	2	2	7.7	21.622	194	11.243	14950	36155	18260	6312.7	18059	42433	89855	45902	21171	49073	59987	107260	58605	32643	55472	7.7	7.7	7.7	265390000	120630000	48709000	96049000	0.827842	0.864691	1.08139	2.00205	1.83105	1.93359	0.34956	0.431418	0.588459	1.01113	0.935382	1.05648	biovine
A0A3Q1MFJ3;Q2KJ32;A0A3Q1N308	A0A3Q1MFJ3;Q2KJ32;A0A3Q1N308	Methanethiol oxidase	SELENBP1	tr|A0A3Q1MFJ3|A0A3Q1MFJ3_BOVIN Methanethiol oxidase OS=Bos taurus OX=9913 GN=SELENBP1 PE=1 SV=1;sp|Q2KJ32|SBP1_BOVIN Methanethiol oxidase OS=Bos taurus OX=9913 GN=SELENBP1 PE=1 SV=1;tr|A0A3Q1N308|A0A3Q1N308_BOVIN Methanethiol oxidase OS=Bos taurus OX=9913	3	5	5	5	12.2	49.252	441	37.755	16788	27270	27598	12508	19228	17391	20778	18768	13332	16291	130520	126090	182330	98770	129970	7.5	9.8	12.2	349080000	169110000	100840000	79129000	0.873102	1.06752	1.00423	1.41824	1.27543	0.970147	0.65051	0.818366	0.759945	1.4353	1.15205	1.40286	biovine
A0A3Q1LYI6;Q2NL19;F1MXX0;A7E3V3;A0A3Q1MFE4	A0A3Q1LYI6;Q2NL19;F1MXX0;A7E3V3;A0A3Q1MFE4	MICOS complex subunit MIC60	IMMT	tr|A0A3Q1LYI6|A0A3Q1LYI6_BOVIN MICOS complex subunit MIC60 OS=Bos taurus OX=9913 GN=IMMT PE=1 SV=1;tr|Q2NL19|Q2NL19_BOVIN MICOS complex subunit MIC60 OS=Bos taurus OX=9913 GN=IMMT PE=2 SV=1;tr|F1MXX0|F1MXX0_BOVIN MICOS complex subunit MIC60 OS=Bos taurus O	5	5	5	5	5.5	76.259	687	31.192	93054	69239	79110	83262	77537	123920	115630	90518	118170	103660	56837	43806	47017	51704	48245	3.6	4.7	3.6	1211300000	491090000	284900000	435270000	1.20012	1.19545	1.17809	0.89298	1.11547	0.90799	1.07384	1.13998	1.0717	1.02029	0.87322	0.974547	biovine
F1N1S2;A0A3Q1MTY6	F1N1S2;A0A3Q1MTY6	Microtubule associated protein 1B	MAP1B	tr|F1N1S2|F1N1S2_BOVIN Microtubule associated protein 1B OS=Bos taurus OX=9913 GN=MAP1B PE=4 SV=3;tr|A0A3Q1MTY6|A0A3Q1MTY6_BOVIN Microtubule associated protein 1B OS=Bos taurus OX=9913 GN=MAP1B PE=4 SV=1	2	2	2	2	0.9	256.02	2337	12.656	0	0	0	0	0	45105	38613	20412	39623	33696	134110	121600	69808	114690	106460	0.5	0.9	0.5	93865000	0	26472000	67393000		1.33859	1.25972		1.14592	1.14221		1.1759	1.07731		0.605769	0.65572	biovine
G3N2J1;P29172;A0A452DJJ9;A0A452DIT6	G3N2J1;P29172;A0A452DJJ9;A0A452DIT6	Microtubule-associated protein	MAPT	tr|G3N2J1|G3N2J1_BOVIN Microtubule-associated protein OS=Bos taurus OX=9913 GN=MAPT PE=4 SV=1;sp|P29172|TAU_BOVIN Microtubule-associated protein tau OS=Bos taurus OX=9913 GN=MAPT PE=1 SV=3;tr|A0A452DJJ9|A0A452DJJ9_BOVIN Microtubule-associated protein OS=Bo	4	5	5	5	15.4	42.361	403	245.25	30393	23655	3720.7	18781	18024	161590	109740	67209	119210	105650	89597	71280	38205	73574	61769	3.7	12.9	11.4	751540000	90687000	391500000	269350000	1.68625	1.52948	1.45052	1.31242	1.03871	1.15398	1.042	1.12835	1.19112	0.20643	0.636148	0.618514	biovine
A0A5J6SHA6;M4QG36;A0A4Y5PUG2	A0A5J6SHA6;M4QG36;A0A4Y5PUG2	Milk fat globule EGF factor 8 protein		tr|A0A5J6SHA6|A0A5J6SHA6_BUBBU Milk fat globule EGF factor 8 protein OS=Bubalus bubalis OX=89462 PE=2 SV=1;tr|M4QG36|M4QG36_BUBBU Insulin induced protein 1 OS=Bubalus bubalis OX=89462 GN=MFGE8 PE=2 SV=1;tr|A0A4Y5PUG2|A0A4Y5PUG2_BUBBU Milk fat globule epith	3	28	28	28	58.9	47.812	431	323.31	4306200	3582100	4429600	3919300	3824500	4416200	3969900	4729600	3996100	4011100	4109300	3860900	4395200	3558200	3684000	47.1	54.3	58.7	171150000000	56121000000	56883000000	58150000000	1.12595	1.10099	1.11545	0.936619	0.989729	1.04802	1.02479	0.99626	0.965852	1.15822	1.17913	1.19305	bubalus
F6K439	F6K439	Mitochondrial ATP synthase H+ transporting F1 complex beta subunit (Fragment)	ATP5B	tr|F6K439|F6K439_BUBBU Mitochondrial ATP synthase H+ transporting F1 complex beta subunit (Fragment) OS=Bubalus bubalis OX=89462 GN=ATP5B PE=2 SV=1	1	3	3	3	33.3	10.348	99	289.04	264940	228030	191860	265230	222610	221060	178860	160310	246360	179970	280610	217670	193020	300340	224470	33.3	33.3	23.2	606410000	231230000	195050000	180120000	1.19015	1.22832	1.2501	1.02435	0.993832	0.969706	1.19146	1.36889	1.338	0.861866	0.89076	0.859892	bubalus
Q3LUG8	Q3LUG8	Mitochondrial cytochrome c (Fragment)		tr|Q3LUG8|Q3LUG8_BUBBU Mitochondrial cytochrome c (Fragment) OS=Bubalus bubalis OX=89462 PE=2 SV=1	1	2	2	2	16.3	11.572	104	6.2947	54501	32277	50119	53111	41609	31391	21583	26835	35491	23344	99545	53425	52553	84392	61397	10.6	10.6	5.8	163540000	47003000	45239000	71294000	1.30984	1.34471	1.62133	0.775722	0.924563	0.870157	1.27643	1.52035	1.37453	1.20452	1.14955	0.855954	bubalus
V9QIC3	V9QIC3	Mitochondrial heat shock protein A9	H	tr|V9QIC3|V9QIC3_BUBBU Mitochondrial heat shock protein A9 OS=Bubalus bubalis OX=89462 GN=HSPA9 PE=2 SV=1	1	15	15	15	24.6	73.723	679	131.61	322370	377300	322700	401710	339470	469110	441230	479590	638160	480810	640040	643530	782850	782950	661350	15.2	13.8	15.9	2309400000	567920000	728060000	1013400000	0.949627	0.975666	0.967778	1.11144	0.917681	0.973055	1.18334	1.32726	1.18387	0.950599	0.997463	1.18372	bubalus
Q1JQB2	Q1JQB2	Mitotic checkpoint protein BUB3	BUB3	sp|Q1JQB2|BUB3_BOVIN Mitotic checkpoint protein BUB3 OS=Bos taurus OX=9913 GN=BUB3 PE=2 SV=1	1	2	2	2	9.2	36.954	326	13.184	74860	101020	106340	111970	93061	59692	69544	65558	88104	67004	112320	122660	145190	209420	137500	9.2	3.1	9.2	189300000	54790000	45468000	89045000	0.804419	0.890872	0.816873	1.08552	1.03791	0.892073	1.20319	1.31491	1.52305	1.14269	0.978419	1.05593	biovine
Q2HJ49;REV__E1BPP1	Q2HJ49	Moesin	MSN	sp|Q2HJ49|MOES_BOVIN Moesin OS=Bos taurus OX=9913 GN=MSN PE=2 SV=3	2	15	15	8	22.2	67.974	577	323.31	1265900	876080	852530	926990	878470	1136900	847240	741750	753790	776860	1765800	1195700	1144500	1251800	1185700	18.4	15.1	18.4	10850000000	3923800000	2499600000	4427100000	1.44103	1.46346	1.48925	0.997279	1.0906	1.00843	1.05523	0.970304	1.05575	0.970471	0.954805	0.965253	biovine
A0A2R4SDG2;A0A2R4SDG0;Q1W2K5;E0AE17;A0A2R4SDH5;Q1PBD0;A0A2R4SDG3;A0A2R4SDF9;A0A2R4SDI3;A0A2R4SDG1;B5TBC9;B2CBA4;B2CBA3;B2CBA1;B2CBA0;B2CB99;D3K478	A0A2R4SDG2;A0A2R4SDG0;Q1W2K5;E0AE17;A0A2R4SDH5;Q1PBD0;A0A2R4SDG3;A0A2R4SDF9;A0A2R4SDI3;A0A2R4SDG1;B5TBC9	Monocyte differentiation antigen CD14	CD14	tr|A0A2R4SDG2|A0A2R4SDG2_BUBBU Monocyte differentiation antigen CD14 OS=Bubalus bubalis OX=89462 GN=CD14 PE=2 SV=1;tr|A0A2R4SDG0|A0A2R4SDG0_BUBBU Monocyte differentiation antigen CD14 OS=Bubalus bubalis OX=89462 GN=CD14 PE=2 SV=1;tr|Q1W2K5|Q1W2K5_BUBBU CD1	17	10	10	10	29.8	39.803	373	323.31	2146700	880180	1122900	1636100	1305300	2075100	978630	1197000	1677800	1335900	1991100	860240	1066900	1610500	1236700	27.6	23.3	25.5	51633000000	16673000000	14487000000	20473000000	1.6446	1.55333	1.61001	0.674312	0.732562	0.695593	1.25343	1.25593	1.30226	0.860262	0.896025	0.862699	bubalus
Q8MI01;A7E340;A0A3S5ZPG9;E1BGW1	Q8MI01;A7E340;A0A3S5ZPG9	Mucin-15	MUC15	sp|Q8MI01|MUC15_BOVIN Mucin-15 OS=Bos taurus OX=9913 GN=MUC15 PE=1 SV=1;tr|A7E340|A7E340_BOVIN Mucin 15, cell surface associated OS=Bos taurus OX=9913 GN=MUC15 PE=2 SV=1;tr|A0A3S5ZPG9|A0A3S5ZPG9_BOVIN Mucin-15 OS=Bos taurus OX=9913 GN=MUC15 PE=4 SV=1	4	4	4	4	9.4	35.715	330	192.5	186780	273390	255040	195380	201400	128370	174370	198560	137190	135410	78547	176510	138960	70979	111070	3.3	5.5	7.3	4877400000	1419300000	1718600000	1739500000	0.927408	0.94801	0.707185	1.35745	1.28772	1.58918	0.970109	1.01315	0.639047	1.26634	1.46636	1.2511	biovine
I6X9J1	I6X9J1	Mucin1-cell surface associated protein		tr|I6X9J1|I6X9J1_BUBBU Mucin1-cell surface associated protein OS=Bubalus bubalis OX=89462 PE=2 SV=1	1	3	3	3	4.5	58.235	580	147.97	284030	288310	355910	208840	260750	330060	344810	477470	244950	307140	234260	230210	280240	178120	214450	4.5	4.5	4.5	721250000	257990000	235730000	227530000	1.08928	1.07462	1.09238	1.1057	1.12265	1.07349	0.80092	0.797519	0.83059	1.36495	1.55457	1.30678	bubalus
P02687;Q3SZ92;F6QBP1;A0A3Q1MAL4;A0A3Q1M4L2;A0A3Q1MRJ3	P02687;Q3SZ92;F6QBP1;A0A3Q1MAL4;A0A3Q1M4L2;A0A3Q1MRJ3	Myelin basic protein	MBP	sp|P02687|MBP_BOVIN Myelin basic protein OS=Bos taurus OX=9913 GN=MBP PE=1 SV=1;tr|Q3SZ92|Q3SZ92_BOVIN MBP protein (Fragment) OS=Bos taurus OX=9913 GN=MBP PE=2 SV=1;tr|F6QBP1|F6QBP1_BOVIN Myelin basic protein OS=Bos taurus OX=9913 GN=MBP PE=4 SV=2;tr|A0A3Q	6	5	5	5	24.3	18.323	169	61.333	322360	319550	124700	279030	222810	506090	595540	146210	338490	364750	363220	472780	125110	249350	265180	11.8	19.5	20.1	20964000000	5972100000	8440300000	6552000000	1.44679	1.3875	1.36971	1.43418	1.63273	1.78286	1.25232	0.928005	0.940305	0.55967	0.40085	0.471793	biovine
A0A3Q1LP99;P04116	A0A3Q1LP99;P04116	Myelin proteolipid protein	PLP1	tr|A0A3Q1LP99|A0A3Q1LP99_BOVIN Myelin proteolipid protein OS=Bos taurus OX=9913 GN=PLP1 PE=4 SV=1;sp|P04116|MYPR_BOVIN Myelin proteolipid protein OS=Bos taurus OX=9913 GN=PLP1 PE=1 SV=3	2	4	4	4	14.5	29.88	275	323.31	860060	932790	404450	904590	693900	295670	322990	83269	269420	216610	393210	343890	120850	339810	245920	14.5	7.6	7.6	13492000000	6091800000	3818800000	3581400000	1.23946	1.36499	1.59893	1.34427	1.49111	1.39838	1.30363	1.2438	1.38179	0.582865	0.384419	0.49142	biovine
P62248	P62248	Myeloid-derived growth factor	MYDGF	sp|P62248|MYDGF_BOVIN Myeloid-derived growth factor OS=Bos taurus OX=9913 GN=MYDGF PE=2 SV=1	1	2	2	2	14.9	19.03	174	22.13	164430	109360	113870	221060	142520	251900	183820	185830	339390	219470	117060	71780	60302	132730	84642	14.9	8.6	8.6	784360000	308370000	298460000	177530000	1.15373	1.14777	1.383	0.767331	0.837563	0.848042	1.55108	1.54641	1.56813	0.798976	0.846722	0.712436	biovine
Q08E10;A0JNJ5;A0A3Q1MBD4;Q1RMM7;P85100;A0A452DI97;A0A3Q1M165	Q08E10;A0JNJ5	MYL1 protein (Fragment)	MYL1	tr|Q08E10|Q08E10_BOVIN MYL1 protein (Fragment) OS=Bos taurus OX=9913 GN=MYL1 PE=2 SV=1;sp|A0JNJ5|MYL1_BOVIN Myosin light chain 1/3, skeletal muscle isoform OS=Bos taurus OX=9913 GN=MYL1 PE=2 SV=1	7	7	7	7	38.1	19.505	176	313.71	669240	367530	311600	350700	393520	759980	423480	206020	253180	366070	325040	188140	120100	162150	180360	33.5	31.2	26.7	1912000000	607900000	683330000	620730000	1.70065	2.07605	1.80217	0.933955	1.15683	1.04314	0.891187	0.691616	0.899035	0.791828	0.562789	0.66589	biovine
F1N3I4	F1N3I4	Myoferlin	MYOF	tr|F1N3I4|F1N3I4_BOVIN Myoferlin OS=Bos taurus OX=9913 GN=MYOF PE=1 SV=3	1	2	2	2	1.1	232.72	2045	12.11	0	0	0	0	0	6911.7	3880.1	7875	5514.9	5508.3	25749	25573	36849	35516	31209	0	0.3	0.8	97423000	0	66022000	31401000		1.25478	0.82505		0.70441	0.819411		1.0012	1.13801		1.42966	1.18072	biovine
P84997	P84997	Myoglobin	MB	sp|P84997|MYG_BUBBU Myoglobin OS=Bubalus bubalis OX=89462 GN=MB PE=1 SV=2	1	9	9	9	35.7	17.165	154	323.31	1808900	571080	863340	524210	822410	1279400	431580	585210	360710	601850	1578900	513640	826260	416560	761960	31.8	26.6	27.3	42491000000	11804000000	14917000000	15769000000	2.19951	2.12578	2.07216	0.694398	0.717089	0.674104	0.637407	0.599335	0.546695	1.04977	0.972352	1.08439	bubalus
Q32LP3;E1BF23	Q32LP3;E1BF23	Myomesin (M-protein) 2, 165kDa	MYOM2	tr|Q32LP3|Q32LP3_BOVIN Myomesin (M-protein) 2, 165kDa OS=Bos taurus OX=9913 GN=MYOM2 PE=2 SV=1;tr|E1BF23|E1BF23_BOVIN Myomesin 2 OS=Bos taurus OX=9913 GN=MYOM2 PE=4 SV=3	2	2	2	2	1.8	104.09	928	55.268	245030	111460	70176	54388	132070	298170	110070	84805	80425	160220	238290	79908	62643	48405	102160	1.1	1.8	1.8	5197400000	1017900000	2038100000	2141400000	1.8553	1.861	2.33252	0.843946	0.686993	0.782185	0.411812	0.501966	0.473816	0.531355	0.529303	0.613185	biovine
M1R8X4	M1R8X4	Myosin heavy chain (Fragment)	MyHC	tr|M1R8X4|M1R8X4_BUBBU Myosin heavy chain (Fragment) OS=Bubalus bubalis OX=89462 GN=MyHC PE=2 SV=1	1	4	4	4	38.8	12.167	103	323.31	1038600	589600	415150	452690	589420	711240	386440	281100	265480	385470	758570	433960	296830	314150	430210	38.8	38.8	38.8	4073600000	1582400000	1070000000	1421200000	1.76207	1.84512	1.76326	1.00031	1.00252	1.00872	0.768026	0.688718	0.730225	0.704336	0.72924	0.689965	bubalus
F1MZX6	F1MZX6	Myosin heavy chain 13	MYH13	tr|F1MZX6|F1MZX6_BOVIN Myosin heavy chain 13 OS=Bos taurus OX=9913 GN=MYH13 PE=3 SV=3	1	14	2	2	7.3	223.76	1940	12.805	31333	30017	38822	29622	34674	43386	43816	51849	48107	51576	80406	69176	82854	72483	74328	6.2	6.9	6.2	286990000	70021000	117150000	99825000	0.903645	0.841205	1.08177	0.865692	0.849542	0.930686	0.8543	0.93274	0.975178	1.11963	1.00529	1.11471	biovine
F1MM57	F1MM57	Myosin heavy chain 14	MYH14	tr|F1MM57|F1MM57_BOVIN Myosin heavy chain 14 OS=Bos taurus OX=9913 GN=MYH14 PE=1 SV=3	1	9	6	5	4.8	231.09	2032	226.33	269190	178970	153780	220890	185110	190550	130030	126500	184850	138620	229990	166030	157030	202530	173050	3.1	2.8	4.4	2125100000	742870000	612920000	769320000	1.45422	1.37462	1.32904	0.966831	0.938032	0.959434	1.19329	1.3335	1.17036	0.830749	0.912567	0.907426	biovine
M1Q746;M1RGT0	M1Q746	Myosin heavy chain 2x (Fragment)	MyHC2x	tr|M1Q746|M1Q746_BUBBU Myosin heavy chain 2x (Fragment) OS=Bubalus bubalis OX=89462 GN=MyHC2x PE=2 SV=1	2	4	4	4	38.9	12.697	113	255.24	407170	250580	270210	226540	249820	566160	282920	194600	269320	285720	155580	57416	46000	70532	67055	38.9	18.6	18.6	803570000	345470000	278880000	179210000	1.62985	1.98152	2.32018	1.00304	0.9902	0.856252	0.906813	0.942601	1.05185	1.08162	0.681086	0.686004	bubalus
F1MQ37;O02717;Q27989;Q27988;A0A3Q1LNB7	F1MQ37	Myosin heavy chain 9	MYH9	tr|F1MQ37|F1MQ37_BOVIN Myosin heavy chain 9 OS=Bos taurus OX=9913 GN=MYH9 PE=1 SV=3	5	29	29	21	16	227.2	1965	323.31	1125300	863000	2174100	1176200	1305800	1006800	865600	1996600	1039000	1197900	995280	844830	1842700	1032300	1127200	12.4	12.2	13.6	13269000000	4482700000	4297400000	4488600000	0.861771	0.840471	0.882967	0.660898	0.722598	0.749494	0.90075	0.867351	0.915809	1.66496	1.66675	1.63476	biovine
A0A452DID9;P60661;A1XEA6;A0A3Q1MDB1	A0A452DID9;P60661;A1XEA6;A0A3Q1MDB1	Myosin light polypeptide 6	MYL6	tr|A0A452DID9|A0A452DID9_BOVIN Myosin light polypeptide 6 OS=Bos taurus OX=9913 GN=MYL6 PE=1 SV=1;sp|P60661|MYL6_BOVIN Myosin light polypeptide 6 OS=Bos taurus OX=9913 GN=MYL6 PE=2 SV=2;tr|A1XEA6|A1XEA6_BOVIN Smooth muscle and non-muscle myosin alkali ligh	4	2	2	2	18.7	16.83	150	323.31	195230	219640	252350	195270	200290	302150	276880	321890	300980	282500	162180	152740	192000	197350	168740	18.7	18.7	18.7	1961600000	497580000	514210000	949820000	0.974737	1.06956	0.961124	1.09661	0.980106	0.90518	0.974936	1.06542	1.16955	1.25992	1.13943	1.13785	biovine
A4IF97;Q5E9E2;A1L5B0;Q1LZF9	A4IF97;Q5E9E2;A1L5B0;Q1LZF9	Myosin regulatory light chain 12B	MYL12B	sp|A4IF97|ML12B_BOVIN Myosin regulatory light chain 12B OS=Bos taurus OX=9913 GN=MYL12B PE=2 SV=1;sp|Q5E9E2|MYL9_BOVIN Myosin regulatory light polypeptide 9 OS=Bos taurus OX=9913 GN=MYL9 PE=2 SV=3;tr|A1L5B0|A1L5B0_BOVIN Myosin regulatory light polypeptide	4	4	4	4	29.2	19.692	171	64.873	98274	95760	128860	92970	109780	109510	102880	110720	103120	99191	87315	76615	84990	80934	73029	17.5	17.5	24	602490000	154900000	186180000	261410000	0.89519	1.10403	1.19562	0.87229	1.03719	1.0491	0.846876	1.03961	1.10824	1.1738	1.11623	1.16378	biovine
A0A452DJW7;Q0P571	A0A452DJW7;Q0P571	Myosin regulatory light chain 2, skeletal muscle isoform	MYLPF	tr|A0A452DJW7|A0A452DJW7_BOVIN Myosin regulatory light chain 2, skeletal muscle isoform OS=Bos taurus OX=9913 GN=MYLPF PE=4 SV=1;sp|Q0P571|MLRS_BOVIN Myosin regulatory light chain 2, skeletal muscle isoform OS=Bos taurus OX=9913 GN=MYLPF PE=2 SV=1	2	4	4	4	24.9	18.854	169	23.538	30045	18023	9261.8	9063.4	16395	0	0	0	0	0	339980	212090	146420	133860	194830	5.9	0	24.9	1098400000	203310000	0	895130000	1.83257		1.74501	1.0993		1.08859	0.552815		0.687061	0.564916		0.751527	biovine
Q3SZE5;F1ME15;A0A3Q1N6P5;F1MTS0;A0A3Q1M4Q0;A0A3Q1LTA6;Q29RP6	Q3SZE5;F1ME15;A0A3Q1N6P5;F1MTS0;A0A3Q1M4Q0;A0A3Q1LTA6;Q29RP6	Myosin regulatory light chain 2, ventricular/cardiac muscle isoform	MYL2	sp|Q3SZE5|MLRV_BOVIN Myosin regulatory light chain 2, ventricular/cardiac muscle isoform OS=Bos taurus OX=9913 GN=MYL2 PE=1 SV=1;tr|F1ME15|F1ME15_BOVIN Myosin regulatory light chain 2, ventricular/cardiac muscle isoform OS=Bos taurus OX=9913 GN=MYL2 PE=4 S	7	2	2	2	12.7	18.98	166	69.456	0	0	0	0	0	0	0	0	0	0	33406	20172	15745	9160	20198	0	4.8	7.8	65452000	0	0	65452000			1.65393			0.998713			0.45351			0.779533	biovine
A0A3Q1LYQ9;A0A3Q1LMB7;Q9BE40;Q05B72;Q8MJU2;Q8MJU3;E1BPX8;A0A3Q1MS81;Q9BDE6;Q28863;Q32PE7;A0A3Q1NNF3;O77748;O77749;A0A3Q1LL07;F1MU39;A0A3Q1LHR1	A0A3Q1LYQ9;A0A3Q1LMB7;Q9BE40	Myosin-1	MYH1	tr|A0A3Q1LYQ9|A0A3Q1LYQ9_BOVIN Myosin-1 OS=Bos taurus OX=9913 GN=MYH1 PE=3 SV=1;tr|A0A3Q1LMB7|A0A3Q1LMB7_BOVIN Myosin-1 OS=Bos taurus OX=9913 GN=MYH1 PE=3 SV=1;sp|Q9BE40|MYH1_BOVIN Myosin-1 OS=Bos taurus OX=9913 GN=MYH1 PE=2 SV=2	17	49	9	3	28.1	220.78	1919	274.41	494910	367720	251600	250780	310510	730490	504920	386260	409610	479610	763260	531180	408140	356390	496170	24.3	23.2	22.9	8908100000	2995600000	3688000000	2224500000	1.59386	1.52309	1.5383	1.18425	1.05277	1.07056	0.807639	0.854048	0.718282	0.81028	0.805363	0.822581	biovine
Q27991;A0A452DIZ9	Q27991;A0A452DIZ9	Myosin-10	MYH10	sp|Q27991|MYH10_BOVIN Myosin-10 OS=Bos taurus OX=9913 GN=MYH10 PE=2 SV=2;tr|A0A452DIZ9|A0A452DIZ9_BOVIN Myosin-10 OS=Bos taurus OX=9913 GN=MYH10 PE=1 SV=1	2	16	9	8	9.6	229.1	1976	298.71	193200	99855	109370	137460	123380	209210	121240	221330	147920	167260	283760	226880	472890	211980	291950	5.5	6.5	9.6	1419100000	410070000	383670000	625390000	1.56589	1.25081	0.971947	0.809329	0.72486	0.777119	1.11412	0.884372	0.726083	0.886448	1.32327	1.61976	biovine
Q9BE41;F1MRC2	Q9BE41;F1MRC2	Myosin-2	MYH2	sp|Q9BE41|MYH2_BOVIN Myosin-2 OS=Bos taurus OX=9913 GN=MYH2 PE=2 SV=1;tr|F1MRC2|F1MRC2_BOVIN Myosin-2 OS=Bos taurus OX=9913 GN=MYH2 PE=3 SV=1	2	55	55	13	31.1	223.32	1940	323.31	5858000	3641900	2961500	2924300	3527900	6043400	3658300	2927800	2793400	3585100	5006700	3128900	2452600	2381200	3004900	25.9	23.8	24.2	31504000000	10340000000	9107900000	12055000000	1.66048	1.6857	1.66618	1.03231	1.02042	1.04127	0.828907	0.779169	0.792439	0.839451	0.816658	0.8162	biovine
Q9BE39;F1MM07;Q3SZ64;O97496	Q9BE39;F1MM07	Myosin-7	MYH7	sp|Q9BE39|MYH7_BOVIN Myosin-7 OS=Bos taurus OX=9913 GN=MYH7 PE=1 SV=1;tr|F1MM07|F1MM07_BOVIN Myosin-7 OS=Bos taurus OX=9913 GN=MYH7 PE=3 SV=3	4	33	18	9	17.4	223.23	1935	212.49	936960	780770	525170	447460	636190	1167800	794360	607440	611480	755530	1304000	801550	544870	602060	769190	13.9	15.6	14.2	3748000000	1118700000	1222800000	1406500000	1.47277	1.54567	1.69529	1.22726	1.05139	1.04207	0.703343	0.809339	0.782719	0.825492	0.803992	0.708369	biovine
Q0IIE1;E1BDJ9;Q8SQ24	Q0IIE1;E1BDJ9;Q8SQ24	MYOZ1 protein	MYOZ1	tr|Q0IIE1|Q0IIE1_BOVIN MYOZ1 protein OS=Bos taurus OX=9913 GN=MYOZ1 PE=2 SV=1;tr|E1BDJ9|E1BDJ9_BOVIN Myozenin-1 OS=Bos taurus OX=9913 GN=MYOZ1 PE=4 SV=3;sp|Q8SQ24|MYOZ1_BOVIN Myozenin-1 OS=Bos taurus OX=9913 GN=MYOZ1 PE=2 SV=1	3	2	2	2	21.2	32.391	306	285.96	33265	27552	20369	15621	32750	42920	25821	24552	18996	33437	34499	21262	17912	15422	30930	21.2	21.2	21.2	1803000000	523760000	637230000	642000000	1.01573	1.28361	1.11539	0.841282	0.772228	0.687423	0.476977	0.568113	0.49861	0.621954	0.734276	0.579114	biovine
Q3SX44	Q3SX44	N(G),N(G)-dimethylarginine dimethylaminohydrolase 2	DDAH2	sp|Q3SX44|DDAH2_BOVIN N(G),N(G)-dimethylarginine dimethylaminohydrolase 2 OS=Bos taurus OX=9913 GN=DDAH2 PE=2 SV=1	1	2	2	2	9.1	29.78	285	19.141	67399	43155	33878	53820	47356	28528	12397	10032	17414	16073	92130	70164	68509	79257	72786	4.9	4.9	9.1	177530000	46118000	33861000	97555000	1.42324	1.7749	1.26577	0.911289	0.771293	0.963977	1.1365	1.08343	1.0889	0.71539	0.624152	0.941239	biovine
Q1LZH9;F1MXZ0	Q1LZH9;F1MXZ0	N-acetylglucosamine-6-sulfatase	GNS	sp|Q1LZH9|GNS_BOVIN N-acetylglucosamine-6-sulfatase OS=Bos taurus OX=9913 GN=GNS PE=2 SV=1;tr|F1MXZ0|F1MXZ0_BOVIN N-acetylglucosamine-6-sulfatase OS=Bos taurus OX=9913 GN=GNS PE=3 SV=1	2	2	2	2	3.8	62.775	560	12.296	53177	47627	54850	50606	46698	52080	45786	54705	49829	46304	49965	41455	51628	49620	46492	3.8	1.6	1.6	75576000	12614000	25226000	37736000	1.13874	1.12474	1.0747	1.01989	0.988813	0.891659	1.08369	1.07613	1.06728	1.17457	1.18143	1.11047	biovine
P42029	P42029	NADH dehydrogenase [ubiquinone] 1 alpha subcomplex subunit 8	NDUFA8	sp|P42029|NDUA8_BOVIN NADH dehydrogenase [ubiquinone] 1 alpha subcomplex subunit 8 OS=Bos taurus OX=9913 GN=NDUFA8 PE=1 SV=2	1	2	2	2	14.5	20.091	172	14.698	87364	69588	73484	85480	78362	108580	98728	89207	112980	91705	98903	87288	87032	101430	85104	14.5	14.5	14.5	1365700000	360840000	622650000	382230000	1.11488	1.18401	1.16214	0.888032	1.07658	1.02566	1.09083	1.23199	1.19184	0.93775	0.97276	1.02265	biovine
P15690	P15690	NADH-ubiquinone oxidoreductase 75 kDa subunit, mitochondrial	NDUFS1	sp|P15690|NDUS1_BOVIN NADH-ubiquinone oxidoreductase 75 kDa subunit, mitochondrial OS=Bos taurus OX=9913 GN=NDUFS1 PE=1 SV=1	1	3	3	3	3.4	79.441	727	18.018	0	0	0	0	0	11918	10938	6877.8	13902	10765	151530	102480	64724	152520	108880	1.4	2.6	3.4	152980000	0	50512000	102470000		1.10711	1.39172		1.01607	0.94122		1.29141	1.40081		0.638904	0.594453	biovine
A0A3Q1LGQ8;A0A3Q1M1R3;F1MQI3;A0A3Q1MG48;F1MT60;A0A3Q1M707;A0A3Q1MC60;A0A3Q1LUQ9;A0A3Q1LTX9;A0A3Q1M3T9;A0A3Q1MXR2;A0A3Q1LY04;F1MF57	A0A3Q1LGQ8;A0A3Q1M1R3;F1MQI3;A0A3Q1MG48;F1MT60;A0A3Q1M707;A0A3Q1MC60;A0A3Q1LUQ9;A0A3Q1LTX9	Nebulin	NEB	tr|A0A3Q1LGQ8|A0A3Q1LGQ8_BOVIN Nebulin OS=Bos taurus OX=9913 GN=NEB PE=4 SV=1;tr|A0A3Q1M1R3|A0A3Q1M1R3_BOVIN Nebulin OS=Bos taurus OX=9913 GN=NEB PE=4 SV=1;tr|F1MQI3|F1MQI3_BOVIN Nebulin OS=Bos taurus OX=9913 GN=NEB PE=4 SV=3;tr|A0A3Q1MG48|A0A3Q1MG48_BOVIN	13	4	4	4	1.1	645.48	5566	33.601	396580	201640	154810	191810	208400	196360	94839	73586	70280	103620	393660	187250	156230	187810	213340	1.1	0.6	1.1	1812000000	679750000	401950000	730280000	1.90298	1.895	1.84522	0.967562	0.915258	0.877707	0.920393	0.678247	0.880332	0.74285	0.710152	0.732305	biovine
F6RNW1;Q17QC7;A0A3Q1LZJ0;A0A3Q1LYA1;A0A3Q1MRJ9	F6RNW1;Q17QC7;A0A3Q1LZJ0;A0A3Q1LYA1;A0A3Q1MRJ9	Nectin cell adhesion molecule 2	NECTIN2	tr|F6RNW1|F6RNW1_BOVIN Nectin cell adhesion molecule 2 OS=Bos taurus OX=9913 GN=NECTIN2 PE=4 SV=1;tr|Q17QC7|Q17QC7_BOVIN Nectin cell adhesion molecule 2 OS=Bos taurus OX=9913 GN=NECTIN2 PE=2 SV=1;tr|A0A3Q1LZJ0|A0A3Q1LZJ0_BOVIN Nectin cell adhesion molecule	5	2	2	2	5.5	42.784	399	13.721	0	0	0	0	0	44844	40833	57086	57179	48309	0	0	0	0	0	0	5.5	2.3	31256000	0	31256000	0		0.928274			0.845246			1.18361			1.18168		biovine
F1MZU2;A0A3Q1MR04;A0A3Q1LSE5	F1MZU2;A0A3Q1MR04;A0A3Q1LSE5	N-ethylmaleimide sensitive factor, vesicle fusing ATPase	NSF	tr|F1MZU2|F1MZU2_BOVIN N-ethylmaleimide sensitive factor, vesicle fusing ATPase OS=Bos taurus OX=9913 GN=NSF PE=4 SV=2;tr|A0A3Q1MR04|A0A3Q1MR04_BOVIN N-ethylmaleimide sensitive factor, vesicle fusing ATPase OS=Bos taurus OX=9913 GN=NSF PE=4 SV=1;tr|A0A3Q1L	3	4	4	4	6	80.148	720	30.167	261980	176520	102360	195630	160020	352520	252460	127300	262650	201760	144300	137150	62130	85019	86189	4.2	4.7	3.3	279910000	119480000	103730000	56691000	1.63717	1.74722	1.67423	1.10311	1.25129	1.59127	1.22253	1.30179	0.986425	0.63967	0.630948	0.720858	biovine
F1N1W7;F1MMJ2;Q5EA96;A0A3Q1MEK3;V6F7U9;P31836;A7E344;A0A3Q1M900;A0A3Q1MGY6;A0A3Q1N1J8;Q7M2T3	F1N1W7;F1MMJ2;Q5EA96;A0A3Q1MEK3;V6F7U9;P31836;A7E344;A0A3Q1M900;A0A3Q1MGY6;A0A3Q1N1J8	Neural cell adhesion molecule 1	NCAM1	tr|F1N1W7|F1N1W7_BOVIN Neural cell adhesion molecule 1 OS=Bos taurus OX=9913 GN=NCAM1 PE=4 SV=3;tr|F1MMJ2|F1MMJ2_BOVIN Neural cell adhesion molecule 1 OS=Bos taurus OX=9913 GN=NCAM1 PE=4 SV=3;tr|Q5EA96|Q5EA96_BOVIN Neural cell adhesion molecule 1 OS=Bos ta	11	3	3	3	5.7	68.335	616	138.12	96791	96530	50453	73466	77330	158840	151120	52560	101130	112050	115370	96947	31696	76348	74403	5.7	5.7	5.7	504170000	110600000	121760000	271810000	1.25166	1.41758	1.55061	1.24829	1.34868	1.303	0.950032	0.902544	1.02614	0.652438	0.469076	0.426004	biovine
A0A3Q1MAZ6;G3MYY6;A0A3Q1MW95;A0A3Q1M0P1;A0A3Q1MFX0;A0A3Q1LMZ3	A0A3Q1MAZ6;G3MYY6;A0A3Q1MW95;A0A3Q1M0P1;A0A3Q1MFX0;A0A3Q1LMZ3	Neurofascin	NFASC	tr|A0A3Q1MAZ6|A0A3Q1MAZ6_BOVIN Neurofascin OS=Bos taurus OX=9913 GN=NFASC PE=4 SV=1;tr|G3MYY6|G3MYY6_BOVIN Neurofascin OS=Bos taurus OX=9913 GN=NFASC PE=4 SV=2;tr|A0A3Q1MW95|A0A3Q1MW95_BOVIN Neurofascin OS=Bos taurus OX=9913 GN=NFASC PE=4 SV=1;tr|A0A3Q1M0P	6	3	3	3	2.4	133.58	1189	24.864	65261	48714	16742	41316	41252	65225	56015	27056	44810	45269	43968	33261	9007.8	23751	25809	1.6	2.4	1.6	317540000	117180000	102600000	97749000	1.58201	1.44083	1.70359	1.18089	1.23738	1.28874	1.00155	0.989861	0.92026	0.405847	0.597672	0.349018	biovine
F1MSQ6	F1MSQ6	Neurofilament heavy	NEFH	tr|F1MSQ6|F1MSQ6_BOVIN Neurofilament heavy OS=Bos taurus OX=9913 GN=NEFH PE=3 SV=3	1	5	2	2	3.9	118.19	1081	14.546	12429	15095	12682	8945.9	11565	42968	45848	31892	38117	38666	54010	33457	16180	37199	33000	2.8	2.8	3.9	241660000	35029000	52884000	153740000	1.07471	1.11126	1.63667	1.30523	1.18574	1.01385	0.773532	0.985801	1.12724	1.09658	0.824807	0.490303	biovine
P02548	P02548	Neurofilament light polypeptide	NEFL	sp|P02548|NFL_BOVIN Neurofilament light polypeptide OS=Bos taurus OX=9913 GN=NEFL PE=1 SV=3	1	9	8	8	14.1	62.645	555	310.26	373300	288560	105420	264490	243930	588760	527100	151900	434350	402160	581970	524620	182940	484970	413070	10.8	12.3	10.8	4377700000	1623700000	1128400000	1625600000	1.53036	1.46399	1.40889	1.18296	1.31067	1.27005	1.08429	1.08004	1.17406	0.432173	0.37771	0.442879	biovine
F1MDZ2;O77788;Q6TGK6	F1MDZ2;O77788	Neurofilament medium polypeptide	NEFM	tr|F1MDZ2|F1MDZ2_BOVIN Neurofilament medium polypeptide OS=Bos taurus OX=9913 GN=NEFM PE=3 SV=3;sp|O77788|NFM_BOVIN Neurofilament medium polypeptide OS=Bos taurus OX=9913 GN=NEFM PE=1 SV=3	3	11	10	10	12.5	103.13	926	143.97	685160	552150	343010	676190	492980	761840	624430	292600	620640	523250	790200	819460	480840	602740	622690	10.6	12.5	11.8	5700400000	1987500000	1920900000	1792000000	1.38983	1.45598	1.26901	1.12003	1.19337	1.316	1.37164	1.18613	0.967962	0.695789	0.559197	0.772198	biovine
P35722	P35722	Neurogranin	NRGN	sp|P35722|NEUG_BOVIN Neurogranin OS=Bos taurus OX=9913 GN=NRGN PE=1 SV=3	1	2	2	2	19.2	7.5493	78	38.292	50771	34366	16618	46056	33110	104980	76076	26760	95059	68091	26180	24156	10325	29982	20804	19.2	19.2	17.9	416690000	189040000	177890000	49759000	1.5334	1.54176	1.25841	1.03793	1.11727	1.16112	1.391	1.39606	1.44117	0.501903	0.393003	0.496299	biovine
F6RM11;Q0VD06;A0A3Q1MKX4;A0A3Q1LXC3;A0A3Q1M359;A0A3Q1LL79;A0A3Q1M5D2	F6RM11;Q0VD06;A0A3Q1MKX4;A0A3Q1LXC3;A0A3Q1M359;A0A3Q1LL79;A0A3Q1M5D2	Neuroplastin	NPTN	tr|F6RM11|F6RM11_BOVIN Neuroplastin OS=Bos taurus OX=9913 GN=NPTN PE=4 SV=2;tr|Q0VD06|Q0VD06_BOVIN Neuroplastin OS=Bos taurus OX=9913 GN=NPTN PE=2 SV=1;tr|A0A3Q1MKX4|A0A3Q1MKX4_BOVIN Neuroplastin OS=Bos taurus OX=9913 GN=NPTN PE=4 SV=1;tr|A0A3Q1LXC3|A0A3Q1	7	2	2	2	9.3	29.474	257	12.526	29433	31683	11994	32914	25151	57758	68153	38681	47564	50569	86633	86295	38212	70725	65362	5.8	9.3	9.3	223080000	35211000	87341000	100530000	1.17025	1.14216	1.32543	1.25971	1.34772	1.32026	1.30866	0.940576	1.08205	0.47688	0.764915	0.584621	biovine
A6QNS6	A6QNS6	NID1 protein	NID1	tr|A6QNS6|A6QNS6_BOVIN NID1 protein OS=Bos taurus OX=9913 GN=NID1 PE=2 SV=1	1	2	2	2	2.1	136	1241	12.731	42099	26818	28598	31621	32035	82077	54559	64057	63269	65501	45519	26969	34067	40625	38527	0.8	2.1	0.8	911720000	311650000	362400000	237660000	1.31416	1.25306	1.18148	0.837147	0.832949	0.700003	0.987077	0.965924	1.05446	0.892711	0.977955	0.884237	biovine
G3N361;Q2KJ42	G3N361;Q2KJ42	Non-POU domain containing octamer binding	NONO	tr|G3N361|G3N361_BOVIN Non-POU domain containing octamer binding OS=Bos taurus OX=9913 GN=NONO PE=4 SV=2;tr|Q2KJ42|Q2KJ42_BOVIN Non-POU domain containing octamer binding OS=Bos taurus OX=9913 GN=NONO PE=2 SV=1	2	4	3	3	6.6	50.337	437	22.145	142410	91234	120190	150030	116810	92082	61854	84773	88676	78041	97205	64838	84610	99409	82252	4.1	5.3	2.7	497120000	165600000	148410000	183120000	1.21916	1.17992	1.18179	0.781046	0.792583	0.788285	1.28439	1.13627	1.20859	1.02894	1.08626	1.02867	biovine
P79345	P79345	NPC intracellular cholesterol transporter 2	NPC2	sp|P79345|NPC2_BOVIN NPC intracellular cholesterol transporter 2 OS=Bos taurus OX=9913 GN=NPC2 PE=1 SV=1	1	6	6	6	32.2	16.64	149	247.03	731130	684620	659280	810190	611050	683800	615680	633920	675770	554710	598990	610590	647760	614070	535450	32.2	24.2	30.9	6468900000	2000900000	1740100000	2727900000	1.19651	1.23272	1.11867	1.1204	1.10991	1.14033	1.3259	1.21824	1.14683	1.07893	1.1428	1.20975	biovine
Q3SZC4	Q3SZC4	NSFL1 cofactor p47	NSFL1C	sp|Q3SZC4|NSF1C_BOVIN NSFL1 cofactor p47 OS=Bos taurus OX=9913 GN=NSFL1C PE=2 SV=1	1	3	3	3	11.4	40.653	370	284	26097	26172	21305	32706	26168	90455	99814	104680	84244	90627	64728	68847	81269	58919	69503	5.1	8.9	8.9	196980000	40708000	73180000	83087000	0.997287	0.998102	0.931298	1.00015	1.10137	0.990562	1.24985	0.929568	0.847719	0.814162	1.15506	1.16929	biovine
F1N7I5;Q9BDR1	F1N7I5;Q9BDR1	Nuclear mitotic apparatus protein 1	NUMA1	tr|F1N7I5|F1N7I5_BOVIN Nuclear mitotic apparatus protein 1 OS=Bos taurus OX=9913 GN=NUMA1 PE=1 SV=3;tr|Q9BDR1|Q9BDR1_BOVIN Nuclear mitotic apparatus protein (Fragment) OS=Bos taurus OX=9913 GN=NUMA1 PE=4 SV=1	2	2	2	2	1.1	234.23	2095	11.886	32817	29834	41605	19572	29060	46170	18391	26020	62913	36717	13768	14998	17760	8081.1	12102	0.4	0.7	0.4	3206500000	189900000	33994000	2982600000	1.12928	1.25746	1.13766	1.02663	0.500885	1.2393	0.673503	1.71346	0.667749	1.43169	0.708664	1.46753	biovine
Q0IIH5;F6Q8A8;REV__E1BD09;REV__F1MFC1;REV__A0A3Q1LYR5	Q0IIH5;F6Q8A8	Nucleobindin 2	NUCB2	tr|Q0IIH5|Q0IIH5_BOVIN Nucleobindin 2 OS=Bos taurus OX=9913 GN=NUCB2 PE=2 SV=1;tr|F6Q8A8|F6Q8A8_BOVIN Nucleobindin 2 OS=Bos taurus OX=9913 GN=NUCB2 PE=1 SV=1	5	15	14	14	31.3	49.188	415	323.31	714130	637880	594500	488710	547610	571110	449370	425520	415550	429210	827280	602090	609480	600010	618040	28	26.5	26	4972100000	1580500000	1411400000	1980200000	1.30409	1.33061	1.33855	1.16484	1.04697	0.974193	0.892442	0.968174	0.970827	1.08563	0.991403	0.98615	biovine
A0A452DHZ5;Q0P569	A0A452DHZ5;Q0P569	Nucleobindin-1	NUCB1	tr|A0A452DHZ5|A0A452DHZ5_BOVIN Nucleobindin-1 OS=Bos taurus OX=9913 GN=NUCB1 PE=4 SV=1;sp|Q0P569|NUCB1_BOVIN Nucleobindin-1 OS=Bos taurus OX=9913 GN=NUCB1 PE=1 SV=1	2	20	20	19	40.5	53.28	457	323.31	1917500	1365300	1416000	1687400	1469500	1526200	1221500	1250500	1431100	1232200	1694800	1249200	1373200	1529600	1291900	40.3	35.7	28.4	17969000000	6132500000	5911000000	5925100000	1.30487	1.2386	1.31187	0.929092	0.991316	0.966948	1.14828	1.16142	1.18399	0.963593	1.01485	1.06293	biovine
F1MTV9;E3SAZ8;Q3T160;D3U796;E1BCL3;E2CT01;A0A3Q1LR94	F1MTV9;E3SAZ8;Q3T160;D3U796;E1BCL3	Nucleophosmin	NPM1	tr|F1MTV9|F1MTV9_BOVIN Nucleophosmin OS=Bos taurus OX=9913 GN=NPM1 PE=4 SV=3;tr|E3SAZ8|E3SAZ8_BOVIN Nucleophosmin OS=Bos taurus OX=9913 GN=NPM1 PE=4 SV=1;sp|Q3T160|NPM_BOVIN Nucleophosmin OS=Bos taurus OX=9913 GN=NPM1 PE=2 SV=1;tr|D3U796|D3U796_BOVIN Nucle	7	3	3	2	11.2	30.735	276	323.31	263010	226750	395050	517510	312460	304130	231570	334210	500310	285360	104150	113670	160480	225750	132480	4.7	8	8	5439600000	2042200000	2011900000	1385500000	0.84174	1.06578	0.786156	0.725693	0.811501	0.858016	1.65624	1.75326	1.70403	1.26432	1.17119	1.21135	biovine
P52175;P52174;A1A4N9;Q56JV4	P52175;P52174;A1A4N9;Q56JV4	Nucleoside diphosphate kinase A 2	NME1-2	sp|P52175|NDKA2_BOVIN Nucleoside diphosphate kinase A 2 OS=Bos taurus OX=9913 GN=NME1-2 PE=1 SV=3;sp|P52174|NDKA1_BOVIN Nucleoside diphosphate kinase A 1 OS=Bos taurus OX=9913 GN=NME1-1 PE=1 SV=3;tr|A1A4N9|A1A4N9_BOVIN Nucleoside diphosphate kinase OS=Bos	4	5	2	2	40.8	17.298	152	150.95	248110	170590	263590	320040	248450	177690	151510	195480	239300	182220	228160	211680	238660	304150	242960	40.8	28.3	26.3	2615000000	895040000	902460000	817470000	0.998632	0.97514	0.939085	0.686617	0.831467	0.871255	1.28815	1.31325	1.25185	1.06094	1.07277	0.982302	biovine
Q3T0Q4	Q3T0Q4	Nucleoside diphosphate kinase B	NME2	sp|Q3T0Q4|NDKB_BOVIN Nucleoside diphosphate kinase B OS=Bos taurus OX=9913 GN=NME2 PE=1 SV=1	1	6	6	3	42.8	17.316	152	51.531	387330	301340	357420	470190	297320	415420	324020	413470	430780	314820	472830	328770	361340	563370	342160	25	30.3	28.3	3533200000	1132200000	1024900000	1376000000	1.30274	1.31955	1.3819	1.01352	1.02922	0.960866	1.58143	1.36834	1.64651	1.20214	1.31335	1.05606	biovine
Q2HJ33	Q2HJ33	Obg-like ATPase 1	OLA1	sp|Q2HJ33|OLA1_BOVIN Obg-like ATPase 1 OS=Bos taurus OX=9913 GN=OLA1 PE=2 SV=1	1	2	2	2	5.3	44.743	396	13.649	49692	48644	53169	50966	48683	12936	12069	10171	13123	11895	0	0	0	0	0	1.8	5.3	5.3	60146000	39075000	21070000	0	1.02073	1.08752		0.999199	1.01463		1.0469	1.10324		1.09215	0.855065		biovine
Q0IIA2;A0A3Q1MEK2;Q28133;A0A3Q1MH50	Q0IIA2	Odorant-binding protein-like	MGC151921	tr|Q0IIA2|Q0IIA2_BOVIN Odorant-binding protein-like OS=Bos taurus OX=9913 GN=MGC151921 PE=2 SV=1	4	3	3	3	16.3	19.604	172	22.542	254210	76841	233030	138660	172340	224380	80547	212150	120050	151760	264740	90937	280500	115940	178360	11.6	11.6	16.3	722830000	225340000	183830000	313660000	1.47505	1.47852	1.4843	0.445869	0.530753	0.509851	0.804572	0.791052	0.650034	1.35215	1.39793	1.57266	biovine
A0A3Q1MGQ5;A0A3Q1LJL3;E1BBC4	A0A3Q1MGQ5;A0A3Q1LJL3;E1BBC4	OPA1 mitochondrial dynamin like GTPase	OPA1	tr|A0A3Q1MGQ5|A0A3Q1MGQ5_BOVIN OPA1 mitochondrial dynamin like GTPase OS=Bos taurus OX=9913 GN=OPA1 PE=3 SV=1;tr|A0A3Q1LJL3|A0A3Q1LJL3_BOVIN OPA1 mitochondrial dynamin like GTPase OS=Bos taurus OX=9913 GN=OPA1 PE=3 SV=1;tr|E1BBC4|E1BBC4_BOVIN OPA1 mitochon	3	3	3	3	2.9	113.27	978	21.229	25264	28654	23497	29966	27237	22794	27434	37610	17012	24436	0	0	0	0	0	1.8	1.7	0	215200000	177640000	37563000	0	0.927562	0.932804		1.05202	1.12269		1.10019	0.696186		0.862687	1.53912		biovine
Q8MJG1;A7E3C7;E1BHR3;Q08E18;Q9XSK7;A0A3Q1M0D3;F1MT65	Q8MJG1;A7E3C7;E1BHR3;Q08E18;Q9XSK7;A0A3Q1M0D3;F1MT65	PC4 and SFRS1-interacting protein	PSIP1	sp|Q8MJG1|PSIP1_BOVIN PC4 and SFRS1-interacting protein OS=Bos taurus OX=9913 GN=PSIP1 PE=2 SV=2;tr|A7E3C7|A7E3C7_BOVIN LOC784070 protein (Fragment) OS=Bos taurus OX=9913 GN=LOC784070 PE=2 SV=1;tr|E1BHR3|E1BHR3_BOVIN HDGF like 3 OS=Bos taurus OX=9913 GN=HD	7	2	2	2	4.7	60.099	530	14.609	25161	15066	38673	58049	34299	18887	10825	34754	44530	27755	59165	36112	111370	147680	87308	4.7	3.2	3.2	198460000	68052000	36865000	93547000	0.733578	0.68049	0.677658	0.439255	0.39002	0.413616	1.69244	1.6044	1.69148	1.12753	1.25217	1.2756	biovine
Q3ZBU0;A0A3Q1MKT0;A0A3Q1N6S6;A0A3Q1MJ74;G3MY19	Q3ZBU0	PDZ and LIM domain 5	PDLIM5	tr|Q3ZBU0|Q3ZBU0_BOVIN PDZ and LIM domain 5 OS=Bos taurus OX=9913 GN=PDLIM5 PE=2 SV=1	5	3	3	3	11.1	25.925	234	19.185	46860	30739	50205	21913	36995	19751	13178	18506	12183	15184	79777	46450	62023	56826	56514	3.8	3.8	11.1	352550000	129530000	57733000	165290000	1.26666	1.30078	1.41163	0.830896	0.867887	0.82192	0.592323	0.802358	1.00552	1.35708	1.21878	1.09748	biovine
F6MFD5	F6MFD5	Peptidoglycan-recognition protein	PGLYRP1	tr|F6MFD5|F6MFD5_BUBBU Peptidoglycan-recognition protein OS=Bubalus bubalis OX=89462 GN=PGLYRP1 PE=2 SV=1	1	2	2	2	22.1	21.054	190	323.31	318150	289390	312140	356210	274500	166510	208200	239390	199530	202910	230270	77634	104020	256480	122880	22.1	22.1	11.6	610450000	291360000	207980000	111120000	1.15902	0.82061	1.87394	1.05424	1.02607	0.631787	1.29767	0.983342	2.08724	1.13712	1.17978	0.846517	bubalus
Q861V5;P62935;Q9N138;Q864S5;G3X8B1;A0A411KUF8;A0A3Q1M9Y7;A0A3Q1LSB7	Q861V5;P62935;Q9N138;Q864S5	Peptidyl-prolyl cis-trans isomerase (Fragment)		tr|Q861V5|Q861V5_BOVIN Peptidyl-prolyl cis-trans isomerase (Fragment) OS=Bos taurus OX=9913 PE=2 SV=1;sp|P62935|PPIA_BOVIN Peptidyl-prolyl cis-trans isomerase A OS=Bos taurus OX=9913 GN=PPIA PE=1 SV=2;tr|Q9N138|Q9N138_BOVIN Peptidyl-prolyl cis-trans isomer	8	5	5	5	30.3	16.926	155	31.415	352730	257050	358950	442490	299370	217110	226950	246510	266230	212540	59015	86651	94836	74600	72553	21.9	16.8	11.6	1460500000	337060000	305700000	817700000	1.17824	1.0215	0.813405	0.858636	1.0678	1.19431	1.47807	1.25261	1.02821	1.19902	1.15983	1.30713	biovine
P80311;Q862P3;Q862J7;Q08E11	P80311;Q862P3	Peptidyl-prolyl cis-trans isomerase B	PPIB	sp|P80311|PPIB_BOVIN Peptidyl-prolyl cis-trans isomerase B OS=Bos taurus OX=9913 GN=PPIB PE=1 SV=4;tr|Q862P3|Q862P3_BOVIN Peptidyl-prolyl cis-trans isomerase (Fragment) OS=Bos taurus OX=9913 PE=2 SV=1	4	8	8	7	37.5	23.743	216	77.461	651810	564640	607620	623840	521430	545580	354720	461010	474530	383420	440150	266020	326630	378220	311800	31.5	19.9	25	1089900000	525330000	240580000	323990000	1.25004	1.42293	1.41164	1.08287	0.925147	0.853175	1.1964	1.23762	1.21302	1.1653	1.20236	1.04756	biovine
Q9TRY0;F1MU79	Q9TRY0;F1MU79	Peptidyl-prolyl cis-trans isomerase FKBP4	FKBP4	sp|Q9TRY0|FKBP4_BOVIN Peptidyl-prolyl cis-trans isomerase FKBP4 OS=Bos taurus OX=9913 GN=FKBP4 PE=1 SV=4;tr|F1MU79|F1MU79_BOVIN Peptidylprolyl isomerase OS=Bos taurus OX=9913 GN=FKBP4 PE=4 SV=2	2	2	2	2	5.4	51.529	459	13.687	20452	20090	24514	32269	21958	63140	59494	74853	69074	63645	56269	53467	66136	72572	61121	2.2	5.4	2.2	206340000	26794000	104140000	75404000	0.931415	0.992065	0.920616	0.914928	0.934779	0.874773	1.46958	1.0853	1.18735	1.1164	1.1761	1.08205	biovine
Q3SX32	Q3SX32	Perilipin	PLIN3	tr|Q3SX32|Q3SX32_BOVIN Perilipin OS=Bos taurus OX=9913 GN=PLIN3 PE=2 SV=1	1	2	2	2	5	47.602	438	15.97	38256	60770	56129	36392	45785	83693	97838	100260	76731	86542	105760	127280	125660	98099	107070	5	5	5	323640000	56836000	78210000	188590000	0.835557	0.96708	0.987765	1.32729	1.13053	1.18876	0.794845	0.886633	0.916214	1.22593	1.15851	1.17362	biovine
Q8HZM7;F1MHI1;Q9TUM6;F1N1N6;A1L5C2;Q8WNR8;Q9TS52	Q8HZM7;F1MHI1;Q9TUM6;F1N1N6;A1L5C2;Q8WNR8	Perilipin	ADRP	tr|Q8HZM7|Q8HZM7_BOVIN Perilipin OS=Bos taurus OX=9913 GN=ADRP PE=2 SV=1;tr|F1MHI1|F1MHI1_BOVIN Perilipin OS=Bos taurus OX=9913 GN=PLIN2 PE=3 SV=1;sp|Q9TUM6|PLIN2_BOVIN Perilipin-2 OS=Bos taurus OX=9913 GN=PLIN2 PE=2 SV=1;tr|F1N1N6|F1N1N6_BOVIN Perilipin O	7	17	17	17	43.9	45.281	412	323.31	700470	644850	843820	787990	651500	680540	697670	842010	636420	656710	470590	495240	562650	437460	451510	37.4	40.3	39.3	10039000000	3206800000	3828600000	3003600000	1.07517	1.03629	1.04226	0.989793	1.06237	1.09685	1.2095	0.969104	0.968882	1.2952	1.28216	1.24615	biovine
F4YD22;Q4JJA4	F4YD22	Peroxiredoxin 1	PRDX1	tr|F4YD22|F4YD22_BUBBU Peroxiredoxin 1 OS=Bubalus bubalis OX=89462 GN=PRDX1 PE=2 SV=1	2	8	8	8	36.2	22.209	199	233.97	898830	646280	752440	1100600	763790	670180	434920	517700	730210	549060	558770	553280	630620	570610	550690	36.2	20.6	32.7	2869600000	1052100000	818020000	999490000	1.1768	1.2206	1.01467	0.846149	0.792117	1.0047	1.44097	1.32993	1.03617	0.98514	0.942884	1.14515	bubalus
A0A3S8XGA0;A0A3Q8VNP8	A0A3S8XGA0;A0A3Q8VNP8	Peroxiredoxin 6	Prdx6	tr|A0A3S8XGA0|A0A3S8XGA0_BUBBU Peroxiredoxin 6 OS=Bubalus bubalis OX=89462 GN=Prdx6 PE=2 SV=1;tr|A0A3Q8VNP8|A0A3Q8VNP8_BUBBU Peroxiredoxin 6 OS=Bubalus bubalis OX=89462 GN=Prdx6 PE=2 SV=1	2	2	2	2	8.5	25.053	224	73.58	238960	202930	133460	109210	153520	255200	234550	157050	140090	175720	192030	189940	145400	111070	146490	8.5	8.5	8.5	1193000000	326020000	507470000	359480000	1.55654	1.45231	1.31087	1.32185	1.33479	1.29661	0.711373	0.797234	0.758209	0.869333	0.893751	0.992559	bubalus
A0A3Q1MAI4;A0A3Q1LW10;Q9BGI2;A0A452DI43	A0A3Q1MAI4;A0A3Q1LW10;Q9BGI2;A0A452DI43	Peroxiredoxin-4	PRDX4	tr|A0A3Q1MAI4|A0A3Q1MAI4_BOVIN Peroxiredoxin-4 OS=Bos taurus OX=9913 GN=PRDX4 PE=4 SV=1;tr|A0A3Q1LW10|A0A3Q1LW10_BOVIN Peroxiredoxin-4 OS=Bos taurus OX=9913 GN=PRDX4 PE=4 SV=1;sp|Q9BGI2|PRDX4_BOVIN Peroxiredoxin-4 OS=Bos taurus OX=9913 GN=PRDX4 PE=2 SV=1;t	4	4	2	2	15.4	29.55	260	12.137	11254	17787	22531	9981.3	14973	26428	36407	39264	22733	32640	39415	29680	46919	60703	40119	8.5	11.2	7.3	131840000	18777000	29301000	83758000	0.75162	0.809681	0.982452	1.18794	1.11541	0.739799	0.66662	0.696477	1.51307	1.50478	1.20294	1.1695	biovine
P12234;A6QQ54	P12234;A6QQ54	Phosphate carrier protein, mitochondrial	SLC25A3	sp|P12234|MPCP_BOVIN Phosphate carrier protein, mitochondrial OS=Bos taurus OX=9913 GN=SLC25A3 PE=1 SV=1;tr|A6QQ54|A6QQ54_BOVIN LOC616319 protein OS=Bos taurus OX=9913 GN=LOC616319 PE=2 SV=1	2	2	2	2	5.2	40.139	362	41.307	53738	36034	67272	73009	54440	164960	120140	148850	169380	128220	47606	36786	57105	63682	46056	1.9	5.2	5.2	916040000	58059000	478900000	379080000	0.987105	1.28654	1.03365	0.661903	0.936983	0.798723	1.34109	1.32101	1.38271	1.23571	1.1609	1.2399	biovine
P13696;A0A3Q1LX99	P13696;A0A3Q1LX99	Phosphatidylethanolamine-binding protein 1	PEBP1	sp|P13696|PEBP1_BOVIN Phosphatidylethanolamine-binding protein 1 OS=Bos taurus OX=9913 GN=PEBP1 PE=1 SV=2;tr|A0A3Q1LX99|A0A3Q1LX99_BOVIN Uncharacterized protein OS=Bos taurus OX=9913 PE=4 SV=1	2	2	2	2	12.3	20.985	187	11.643	0	0	0	0	0	0	0	0	0	0	184250	106770	136110	148150	120320	0	8	12.3	118760000	0	0	118760000			1.53133			0.887384			1.2313			1.13123	biovine
F6QEU6;A6QQ11	F6QEU6;A6QQ11	Phosphoglucomutase 2	PGM2	tr|F6QEU6|F6QEU6_BOVIN Phosphoglucomutase 2 OS=Bos taurus OX=9913 GN=PGM2 PE=1 SV=1;tr|A6QQ11|A6QQ11_BOVIN PGM2 protein (Fragment) OS=Bos taurus OX=9913 GN=PGM2 PE=2 SV=1	2	2	2	2	4	67.392	602	12.738	8108.2	5099.2	8697.2	8176.4	8162	11655	3988.3	6848.6	11771	8199.2	19403	11369	21030	18102	19956	4	1.7	1.7	218980000	28714000	51579000	138690000	0.993408	1.42148	0.972289	0.624749	0.486426	0.569703	1.00176	1.43563	0.907096	1.06557	0.835277	1.05382	biovine
Q08DP0;A0A3Q1LRD1;A6QPB5;F1MJS4	Q08DP0;A0A3Q1LRD1;A6QPB5;F1MJS4	Phosphoglucomutase-1	PGM1	sp|Q08DP0|PGM1_BOVIN Phosphoglucomutase-1 OS=Bos taurus OX=9913 GN=PGM1 PE=2 SV=1;tr|A0A3Q1LRD1|A0A3Q1LRD1_BOVIN Phosphoglucomutase-1 OS=Bos taurus OX=9913 GN=PGM1 PE=3 SV=1;tr|A6QPB5|A6QPB5_BOVIN PGM1 protein OS=Bos taurus OX=9913 GN=PGM1 PE=2 SV=1;tr|F1M	4	4	4	4	9.6	61.589	562	26.293	48234	42778	28922	52155	33672	120940	61554	60496	48615	64275	108580	70564	65895	105520	74511	2.1	2.3	7.3	215200000	46768000	39215000	129220000	1.43247	1.8816	1.45723	1.27043	0.957666	0.947028	1.54891	0.756359	1.41617	0.858933	0.941206	0.884366	biovine
Q3T0P6;G3X7N4;Q58DJ6;A0A3Q1MPQ0;Q862Q5	Q3T0P6;G3X7N4;Q58DJ6;A0A3Q1MPQ0;Q862Q5	Phosphoglycerate kinase 1	PGK1	sp|Q3T0P6|PGK1_BOVIN Phosphoglycerate kinase 1 OS=Bos taurus OX=9913 GN=PGK1 PE=2 SV=3;tr|G3X7N4|G3X7N4_BOVIN Phosphoglycerate kinase OS=Bos taurus OX=9913 GN=PGK1 PE=1 SV=2;tr|Q58DJ6|Q58DJ6_BOVIN Phosphoglycerate kinase OS=Bos taurus OX=9913 GN=PGK1 PE=2	5	6	6	2	16.5	44.537	417	323.31	441500	405730	349920	464690	367340	420200	376050	324090	382250	347960	576980	435560	412480	531670	445850	12.2	16.5	12.2	6444800000	1972800000	1659400000	2812600000	1.20188	1.20761	1.29411	1.10451	1.08073	0.97692	1.26501	1.09855	1.19249	0.952578	0.9314	0.925154	biovine
Q3SZ62;Q862Q0;A0A3Q1MLW8	Q3SZ62;Q862Q0	Phosphoglycerate mutase 1	PGAM1	sp|Q3SZ62|PGAM1_BOVIN Phosphoglycerate mutase 1 OS=Bos taurus OX=9913 GN=PGAM1 PE=2 SV=3;tr|Q862Q0|Q862Q0_BOVIN Phosphoglycerate mutase (Fragment) OS=Bos taurus OX=9913 PE=2 SV=1	3	8	8	5	39.8	28.852	254	323.31	787380	787300	1169400	857540	883330	617920	591990	874580	692390	718340	335040	269530	418650	474080	364200	30.3	24.4	39.8	2274300000	675460000	756720000	842070000	0.891377	0.860205	0.919934	0.891286	0.824108	0.74006	0.970804	0.963875	1.3017	1.32385	1.2175	1.14951	biovine
E1BFZ1	E1BFZ1	Phospholipase A2 inhibitor and LY6/PLAUR domain containing	PINLYP	tr|E1BFZ1|E1BFZ1_BOVIN Phospholipase A2 inhibitor and LY6/PLAUR domain containing OS=Bos taurus OX=9913 GN=PINLYP PE=4 SV=3	1	3	3	3	14.5	21.929	207	58.536	280010	201120	196800	255710	198900	29993	19597	16264	29095	20407	268940	113100	108660	261400	161640	14.5	10.1	14	666370000	380860000	46355000	239160000	1.40779	1.46974	1.66382	1.01116	0.960308	0.699703	1.28562	1.42574	1.61717	0.989442	0.796981	0.672235	biovine
Q3ZBG9	Q3ZBG9	Phospholipid scramblase 2	PLSCR2	sp|Q3ZBG9|PLS2_BOVIN Phospholipid scramblase 2 OS=Bos taurus OX=9913 GN=PLSCR2 PE=2 SV=1	1	2	2	2	6.8	32.576	293	69.081	117880	109870	106850	99973	101230	70489	68103	74619	67405	63667	58640	50142	56658	51608	47701	6.8	3.4	3.4	339140000	155110000	99031000	85004000	1.16448	1.10715	1.22932	1.08535	1.06968	1.05117	0.987583	1.05871	1.08191	1.05552	1.17202	1.18777	biovine
Q6VBM2;Q2HJ26;F1MN04;F1MNL2	Q6VBM2;Q2HJ26;F1MN04;F1MNL2	Phosphoribosylaminoimidazole carboxylase	PAICS	tr|Q6VBM2|Q6VBM2_BOVIN Phosphoribosylaminoimidazole carboxylase OS=Bos taurus OX=9913 GN=PAICS PE=2 SV=1;tr|Q2HJ26|Q2HJ26_BOVIN Phosphoribosylaminoimidazole carboxylase, phosphoribosylaminoimidazole succinocarboxamide synthetase OS=Bos taurus OX=9913 GN=PA	4	2	2	2	4	47.15	425	14.967	58480	55175	90899	78106	62624	0	0	0	0	0	0	0	0	0	0	4	2.4	0	121920000	121920000	0	0	0.933827			0.881052			1.24722			1.4515			biovine
Q95121	Q95121	Pigment epithelium-derived factor	SERPINF1	sp|Q95121|PEDF_BOVIN Pigment epithelium-derived factor OS=Bos taurus OX=9913 GN=SERPINF1 PE=1 SV=1	1	11	11	11	25.2	46.228	416	152.74	762530	567950	750090	769930	643480	895600	714140	893660	843950	739990	1082400	763970	986230	1067100	868680	21.9	20	18.5	2821700000	710600000	948640000	1162400000	1.18501	1.21029	1.24603	0.882623	0.965067	0.879461	1.19651	1.14049	1.22842	1.16568	1.20766	1.13532	biovine
A0A452DHZ3;Q9N2I2;A0A3Q1MRW0;A0A3Q1LP66	A0A452DHZ3;Q9N2I2;A0A3Q1MRW0;A0A3Q1LP66	Plasma serine protease inhibitor	SERPINA5	tr|A0A452DHZ3|A0A452DHZ3_BOVIN Plasma serine protease inhibitor OS=Bos taurus OX=9913 GN=SERPINA5 PE=3 SV=1;sp|Q9N2I2|IPSP_BOVIN Plasma serine protease inhibitor OS=Bos taurus OX=9913 GN=SERPINA5 PE=1 SV=1;tr|A0A3Q1MRW0|A0A3Q1MRW0_BOVIN Plasma serine prote	4	3	3	3	8.2	43.567	389	19.884	71631	65808	89229	78536	69929	58619	50958	74406	71366	58539	131450	101820	146100	159350	119690	6.2	6.2	8.2	346230000	65195000	87660000	193370000	1.02434	1.00137	1.09825	0.941069	0.870497	0.850698	1.12308	1.21912	1.33136	1.27599	1.27105	1.22065	biovine
P06868;E1B726;A7E350	P06868;E1B726;A7E350	Plasminogen	PLG	sp|P06868|PLMN_BOVIN Plasminogen OS=Bos taurus OX=9913 GN=PLG PE=1 SV=2;tr|E1B726|E1B726_BOVIN Plasminogen OS=Bos taurus OX=9913 GN=PLG PE=3 SV=2;tr|A7E350|A7E350_BOVIN PLG protein OS=Bos taurus OX=9913 GN=PLG PE=2 SV=1	3	7	7	7	8.5	91.215	812	110.87	191820	104430	135610	187800	141390	228140	150090	178080	269950	189680	412780	225090	331060	503970	334080	4.7	3.4	7	509210000	165110000	153850000	190240000	1.35667	1.20276	1.23557	0.738595	0.79128	0.673761	1.32824	1.42319	1.50853	0.95912	0.938844	0.99096	biovine
P26201;G3MY21;G3MYH1;A0A4P8K967;A0A4P8K687	P26201;G3MY21	Platelet glycoprotein 4	CD36	sp|P26201|CD36_BOVIN Platelet glycoprotein 4 OS=Bos taurus OX=9913 GN=CD36 PE=1 SV=5;tr|G3MY21|G3MY21_BOVIN Platelet glycoprotein 4 OS=Bos taurus OX=9913 GN=CD36 PE=1 SV=2	5	6	6	4	11.4	52.94	472	323.31	774560	2044700	1924200	710930	1324200	545100	1661600	1528100	465660	1016400	366190	846230	676060	331250	520850	10.2	10	10.2	17160000000	5534400000	7177400000	4448200000	0.584927	0.536305	0.703062	1.5441	1.63479	1.62471	0.536875	0.458146	0.63598	1.4531	1.50344	1.29799	biovine
A0A3Q1LXK9;A0A3Q1MQG2;A0A3Q1M2E4;A0A3Q1M6Q7;A0A3Q1NIP5;A0A3Q1LJL6;A0A3Q1LVA4;E1BF59;A0A3Q1LXH1;A0A3Q1MRS3	A0A3Q1LXK9;A0A3Q1MQG2;A0A3Q1M2E4;A0A3Q1M6Q7;A0A3Q1NIP5;A0A3Q1LJL6;A0A3Q1LVA4;E1BF59;A0A3Q1LXH1;A0A3Q1MRS3	Plectin	PLEC	tr|A0A3Q1LXK9|A0A3Q1LXK9_BOVIN Plectin OS=Bos taurus OX=9913 GN=PLEC PE=1 SV=1;tr|A0A3Q1MQG2|A0A3Q1MQG2_BOVIN Plectin OS=Bos taurus OX=9913 GN=PLEC PE=1 SV=1;tr|A0A3Q1M2E4|A0A3Q1M2E4_BOVIN Plectin OS=Bos taurus OX=9913 GN=PLEC PE=1 SV=1;tr|A0A3Q1M6Q7|A0A3Q	10	9	9	9	2.1	513.69	4516	60.361	135250	97826	88366	136070	101920	193410	159990	159670	201150	164720	330020	278970	289090	353480	292070	0.7	1.4	1.5	531330000	113590000	179720000	238020000	1.32702	1.17417	1.12993	0.959831	0.971285	0.955148	1.33507	1.22116	1.21026	0.867013	0.969342	0.989797	biovine
A0A3Q1M0T4;A0A3Q1MU31;Q3SYT9;A0A3Q1MDS1;A0A3Q1LPY4;A0A3Q1LX34;A0A3Q1MTU9;A0A3Q1N8C6;Q17QV0;A0A452DKH0	A0A3Q1M0T4;A0A3Q1MU31;Q3SYT9;A0A3Q1MDS1;A0A3Q1LPY4;A0A3Q1LX34;A0A3Q1MTU9;A0A3Q1N8C6;Q17QV0;A0A452DKH0	Poly(rC) binding protein 2	PCBP2	tr|A0A3Q1M0T4|A0A3Q1M0T4_BOVIN Poly(rC) binding protein 2 OS=Bos taurus OX=9913 GN=PCBP2 PE=1 SV=1;tr|A0A3Q1MU31|A0A3Q1MU31_BOVIN Poly(rC) binding protein 2 OS=Bos taurus OX=9913 GN=PCBP2 PE=1 SV=1;tr|Q3SYT9|Q3SYT9_BOVIN Poly(RC) binding protein 2 OS=Bos t	10	4	4	2	16.9	34.917	331	52.193	166670	95559	111760	203590	123320	100140	86835	118240	136450	103910	102990	75783	96758	133190	95936	10.9	12.7	12.7	2040200000	634510000	494420000	911310000	1.35152	0.963719	1.07353	0.774886	0.835675	0.789933	1.65091	1.31316	1.38832	0.90626	1.13791	1.00857	biovine
A0A3Q1LVE7;P61286;A0A3Q1MGV5;A4IFC3	A0A3Q1LVE7;P61286;A0A3Q1MGV5;A4IFC3	Polyadenylate-binding protein	PABPC1	tr|A0A3Q1LVE7|A0A3Q1LVE7_BOVIN Polyadenylate-binding protein OS=Bos taurus OX=9913 GN=PABPC1 PE=1 SV=1;sp|P61286|PABP1_BOVIN Polyadenylate-binding protein 1 OS=Bos taurus OX=9913 GN=PABPC1 PE=2 SV=1;tr|A0A3Q1MGV5|A0A3Q1MGV5_BOVIN Uncharacterized protein OS	4	3	3	3	6.6	69.616	625	24.37	58823	43423	54581	62423	48836	98543	102290	121380	107300	101140	56979	43412	54229	62634	51066	3.8	3.8	6.6	340260000	74784000	126040000	139440000	1.2045	0.974323	1.11579	0.88916	1.01137	0.850116	1.27822	1.06091	1.22653	1.11764	1.20012	1.06194	biovine
P81265;A6QNW3;F1MR22;G5E6M1	P81265;A6QNW3;F1MR22	Polymeric immunoglobulin receptor	PIGR	sp|P81265|PIGR_BOVIN Polymeric immunoglobulin receptor OS=Bos taurus OX=9913 GN=PIGR PE=2 SV=1;tr|A6QNW3|A6QNW3_BOVIN PIGR protein OS=Bos taurus OX=9913 GN=PIGR PE=2 SV=1;tr|F1MR22|F1MR22_BOVIN Polymeric immunoglobulin receptor OS=Bos taurus OX=9913 GN=PIG	4	17	17	17	24.6	82.434	757	323.31	2085000	1504900	2507700	2220300	1867700	2380700	1866900	2829000	2449800	2139500	2202200	1676800	2509200	2327600	1959800	21.9	21.7	21.7	136350000000	53753000000	42586000000	40010000000	1.11635	1.11274	1.12369	0.80575	0.872587	0.855598	1.18879	1.14503	1.18767	1.34267	1.32227	1.28033	biovine
Q8WN55;A0A3Q1M994;A8YXY5;F1MPG6;A0A3Q1LLD4	Q8WN55;A0A3Q1M994	Polypyrimidine tract-binding protein 1	PTBP1	sp|Q8WN55|PTBP1_BOVIN Polypyrimidine tract-binding protein 1 OS=Bos taurus OX=9913 GN=PTBP1 PE=2 SV=1;tr|A0A3Q1M994|A0A3Q1M994_BOVIN Polypyrimidine tract-binding protein 1 OS=Bos taurus OX=9913 GN=PTBP1 PE=1 SV=1	5	3	3	3	5.1	57.105	531	17.563	143630	86711	110070	166690	121180	0	0	0	0	0	77134	62264	68938	98483	71537	3.4	0	3.6	154470000	61486000	0	92985000	1.18526		1.07824	0.715555		0.870375	1.37556		1.37667	0.908318		0.963669	biovine
G3MZC7;A0A3Q1MF35;G3MXT3;A4FUF6	G3MZC7;A0A3Q1MF35;G3MXT3;A4FUF6	Pre-mRNA processing factor 40 homolog A	PRPF40A	tr|G3MZC7|G3MZC7_BOVIN Pre-mRNA processing factor 40 homolog A OS=Bos taurus OX=9913 GN=PRPF40A PE=4 SV=2;tr|A0A3Q1MF35|A0A3Q1MF35_BOVIN Pre-mRNA processing factor 40 homolog A OS=Bos taurus OX=9913 GN=PRPF40A PE=4 SV=1;tr|G3MXT3|G3MXT3_BOVIN Pre-mRNA proc	4	2	2	2	2.3	99.858	873	12.279	0	0	0	0	0	30833	27755	62442	75824	44875	57332	36436	46584	73781	50656	0	1.3	1	65794000	0	47573000	18221000		0.687086	1.13179		0.618496	0.719283		1.68967	1.45651		1.39147	0.919615	biovine
A0A3Q1MKU5;Q08E38	A0A3Q1MKU5;Q08E38	Pre-mRNA-processing factor 19	PRPF19	tr|A0A3Q1MKU5|A0A3Q1MKU5_BOVIN Pre-mRNA-processing factor 19 OS=Bos taurus OX=9913 GN=PRPF19 PE=4 SV=1;sp|Q08E38|PRP19_BOVIN Pre-mRNA-processing factor 19 OS=Bos taurus OX=9913 GN=PRPF19 PE=2 SV=1	2	2	2	2	4.6	54.897	501	11.22	0	0	0	0	0	9877.4	6544	8262.3	11177	7394.1	32139	27987	29554	37974	29771	0	3	1.6	92240000	0	40993000	51247000		1.33585	1.07954		0.88503	0.940076		1.51161	1.27554		1.11742	0.992711	biovine
Q5UAG9;W5QMG4;W5QM73;W5QMH6;W5QM94;Q5UJH8;Q5UAX8;W5QM90;A0A068LCM3;Q6EIQ8;Q5UAX7	Q5UAG9;W5QMG4;W5QM73;W5QMH6;W5QM94;Q5UJH8;Q5UAX8;W5QM90;A0A068LCM3;Q6EIQ8;Q5UAX7	Prion protein (Fragment)	Prp	tr|Q5UAG9|Q5UAG9_BUBBU Prion protein (Fragment) OS=Bubalus bubalis OX=89462 GN=Prp PE=2 SV=1;tr|W5QMG4|W5QMG4_BUBBU Major prion protein OS=Bubalus bubalis OX=89462 GN=PRNP PE=2 SV=1;tr|W5QM73|W5QM73_BUBBU Major prion protein OS=Bubalus bubalis OX=89462 GN=	11	2	2	2	9.5	22.829	210	7.5445	17604	16578	16652	23361	16953	71986	65194	70186	78308	65580	58589	64933	58622	67588	59969	5.2	9.5	9.5	191880000	23206000	81931000	86740000	1.0384	1.09768	0.976988	0.97788	0.994114	1.08278	1.37799	1.19408	1.12705	0.982245	1.07023	0.977538	bubalus
P02584;E1BHJ0	P02584;E1BHJ0	Profilin-1	PFN1	sp|P02584|PROF1_BOVIN Profilin-1 OS=Bos taurus OX=9913 GN=PFN1 PE=1 SV=2;tr|E1BHJ0|E1BHJ0_BOVIN Profilin OS=Bos taurus OX=9913 PE=3 SV=2	2	4	4	4	30.7	15.057	140	127.52	260320	221740	295790	318870	254700	350470	273810	340760	389650	306810	271680	223890	289760	341250	259190	30.7	30.7	30.7	993980000	283840000	307660000	402470000	1.02207	1.1423	1.04819	0.870593	0.892442	0.863806	1.25194	1.27	1.3166	1.16133	1.11065	1.11794	biovine
Q09430	Q09430	Profilin-2	PFN2	sp|Q09430|PROF2_BOVIN Profilin-2 OS=Bos taurus OX=9913 GN=PFN2 PE=1 SV=2	1	2	2	2	17.1	15.032	140	14.908	182570	183520	104030	180290	150740	144750	159420	81269	131050	121580	71908	99036	46235	60405	69575	17.1	17.1	17.1	1079500000	428010000	374490000	276960000	1.21116	1.19057	1.03353	1.21746	1.31124	1.42344	1.19603	1.07789	0.8682	0.690129	0.668441	0.664535	biovine
E1BKM4	E1BKM4	Programmed cell death 6 interacting protein	PDCD6IP	tr|E1BKM4|E1BKM4_BOVIN Programmed cell death 6 interacting protein OS=Bos taurus OX=9913 GN=PDCD6IP PE=1 SV=3	1	4	4	4	4.2	96.876	875	24.087	17296	14053	16689	12074	13224	66257	50925	68555	76602	60692	16661	12933	16629	11695	12667	2.4	1.8	1.1	230830000	58570000	74720000	97535000	1.30792	1.09169	1.31531	1.06269	0.839073	1.021	0.913037	1.26214	0.923265	1.26202	1.12956	1.31278	biovine
Q2HJ97;A0A3Q1LRZ4;A0A3Q1MKK4	Q2HJ97;A0A3Q1LRZ4;A0A3Q1MKK4	Prohibitin-2	PHB2	sp|Q2HJ97|PHB2_BOVIN Prohibitin-2 OS=Bos taurus OX=9913 GN=PHB2 PE=2 SV=1;tr|A0A3Q1LRZ4|A0A3Q1LRZ4_BOVIN Prohibitin OS=Bos taurus OX=9913 GN=PHB2 PE=1 SV=1;tr|A0A3Q1MKK4|A0A3Q1MKK4_BOVIN Prohibitin OS=Bos taurus OX=9913 GN=PHB2 PE=1 SV=1	3	3	3	3	9.7	33.357	299	30.004	250530	193930	283510	254220	231130	168170	125610	179970	172320	151110	213260	157710	250530	241420	203850	9.7	9.7	9.7	1782800000	534930000	566390000	681470000	1.08394	1.1129	1.04616	0.839052	0.831249	0.773657	1.0999	1.14036	1.1843	1.22663	1.19099	1.22899	biovine
D7PVJ0	D7PVJ0	Proliferating cell nuclear antigen (Fragment)	PCNA	tr|D7PVJ0|D7PVJ0_BUBBU Proliferating cell nuclear antigen (Fragment) OS=Bubalus bubalis OX=89462 GN=PCNA PE=2 SV=1	1	6	6	6	39	17.299	159	196.79	194910	124510	218120	385440	185830	60324	49137	72672	140880	70792	252420	186860	279200	448380	258330	18.9	14.5	24.5	500920000	205900000	114310000	180700000	1.04886	0.85213	0.977122	0.670021	0.694104	0.723338	2.07415	1.99006	1.73569	1.17376	1.02656	1.08079	bubalus
Q3ZBH5	Q3ZBH5	Proliferation-associated 2G4, 38kDa	PA2G4	tr|Q3ZBH5|Q3ZBH5_BOVIN Proliferation-associated 2G4, 38kDa OS=Bos taurus OX=9913 GN=PA2G4 PE=1 SV=1	1	6	6	6	18.5	43.802	394	97.699	123210	123330	176460	159120	128950	64101	45089	78712	103580	63286	83803	76988	129040	141520	98976	8.4	11.7	14.2	665700000	273740000	222310000	169650000	0.955487	1.01288	0.8467	0.956417	0.712464	0.777845	1.23397	1.6367	1.42984	1.36844	1.24375	1.30375	biovine
A0A3Q1MW92;Q9XTA2;A5D7C6;F6QHN4	A0A3Q1MW92;Q9XTA2;A5D7C6;F6QHN4	Prolyl endopeptidase	PREP	tr|A0A3Q1MW92|A0A3Q1MW92_BOVIN Prolyl endopeptidase OS=Bos taurus OX=9913 GN=PREP PE=4 SV=1;sp|Q9XTA2|PPCE_BOVIN Prolyl endopeptidase OS=Bos taurus OX=9913 GN=PREP PE=2 SV=1;tr|A5D7C6|A5D7C6_BOVIN PREP protein OS=Bos taurus OX=9913 GN=PREP PE=2 SV=1;tr|F6Q	4	3	3	3	5.4	72.934	644	53.814	146880	93065	187560	193980	146690	138090	84569	128350	158870	118060	57395	45710	70596	80494	63217	5.4	5.4	3.7	711280000	201780000	229050000	280450000	1.0013	1.16966	0.907905	0.634433	0.716322	0.723065	1.32238	1.34567	1.2733	1.27861	1.08716	1.11672	biovine
P26779;F1MXP8;A1L555;A0A3Q1MI01;A0A140T8C6	P26779;F1MXP8;A1L555;A0A3Q1MI01;A0A140T8C6	Prosaposin	PSAP	sp|P26779|SAP_BOVIN Prosaposin OS=Bos taurus OX=9913 GN=PSAP PE=1 SV=3;tr|F1MXP8|F1MXP8_BOVIN Prosaposin OS=Bos taurus OX=9913 GN=PSAP PE=4 SV=3;tr|A1L555|A1L555_BOVIN Prosaposin OS=Bos taurus OX=9913 GN=PSAP PE=2 SV=1;tr|A0A3Q1MI01|A0A3Q1MI01_BOVIN Prosap	5	5	5	5	9.3	58.051	525	83.324	161200	330160	288490	165970	225740	56233	210740	219610	64171	137940	102950	391490	399920	104720	244390	6.9	5	7.4	931420000	271570000	221590000	438250000	0.714096	0.407663	0.421253	1.46257	1.52777	1.60191	0.735226	0.46521	0.428495	1.27797	1.59207	1.6364	biovine
A0A452DIU3;Q3ZBF7	A0A452DIU3;Q3ZBF7	Prostaglandin E synthase 3	PTGES3	tr|A0A452DIU3|A0A452DIU3_BOVIN Prostaglandin E synthase 3 OS=Bos taurus OX=9913 GN=PTGES3 PE=4 SV=1;sp|Q3ZBF7|TEBP_BOVIN Prostaglandin E synthase 3 OS=Bos taurus OX=9913 GN=PTGES3 PE=1 SV=1	2	4	4	4	30.2	18.566	159	25.948	36748	53692	108760	40697	60567	184670	167600	244720	315490	227680	30627	46092	85200	36825	49325	10.7	22	18.9	247460000	37694000	185000000	24768000	0.606733	0.811095	0.620922	0.886489	0.736121	0.934455	0.671934	1.38567	0.746579	1.7957	1.07484	1.72732	biovine
Q3T0X5	Q3T0X5	Proteasome subunit alpha type-1	PSMA1	sp|Q3T0X5|PSA1_BOVIN Proteasome subunit alpha type-1 OS=Bos taurus OX=9913 GN=PSMA1 PE=1 SV=1	1	3	3	3	14.1	29.585	263	66.356	105750	91556	102060	132220	102950	31030	22162	23659	29485	24166	41457	46188	53536	54594	47123	14.1	9.5	4.6	360900000	192990000	133660000	34260000	1.0272	1.28404	0.879761	0.889325	0.917074	0.980158	1.28431	1.2201	1.15854	0.991355	0.97902	1.13609	biovine
Q58DU5	Q58DU5	Proteasome subunit alpha type-3	PSMA3	sp|Q58DU5|PSA3_BOVIN Proteasome subunit alpha type-3 OS=Bos taurus OX=9913 GN=PSMA3 PE=1 SV=3	1	2	2	2	3.5	28.405	255	13.116	40490	41802	51449	37765	41312	230060	206670	230070	218320	213540	18351	10116	17043	22183	16306	3.5	3.5	3.5	368970000	57034000	186410000	125530000	0.980103	1.07736	1.12541	1.01186	0.967828	0.620385	0.914141	1.02238	1.36042	1.24538	1.07741	1.0452	biovine
Q3ZCK9	Q3ZCK9	Proteasome subunit alpha type-4	PSMA4	sp|Q3ZCK9|PSA4_BOVIN Proteasome subunit alpha type-4 OS=Bos taurus OX=9913 GN=PSMA4 PE=1 SV=1	1	2	2	2	4.2	29.483	261	14.675	110110	102100	167240	157960	127110	197580	166300	291830	267280	215700	115820	104830	156970	159270	130820	4.2	4.2	4.2	2638600000	713470000	934640000	990480000	0.866258	0.915994	0.885339	0.803241	0.770978	0.80133	1.2427	1.23913	1.21747	1.31571	1.35294	1.19989	biovine
Q5E987	Q5E987	Proteasome subunit alpha type-5	PSMA5	sp|Q5E987|PSA5_BOVIN Proteasome subunit alpha type-5 OS=Bos taurus OX=9913 GN=PSMA5 PE=1 SV=1	1	2	2	2	12	26.411	241	123.36	173420	80378	111930	201860	135410	191100	106810	137540	235270	159670	158240	109160	134380	194720	143860	12	12	12	743510000	159020000	290320000	294160000	1.2807	1.19684	1.09996	0.59359	0.668942	0.758793	1.49073	1.47348	1.35354	0.826601	0.861402	0.934103	biovine
Q2YDE4	Q2YDE4	Proteasome subunit alpha type-6	PSMA6	sp|Q2YDE4|PSA6_BOVIN Proteasome subunit alpha type-6 OS=Bos taurus OX=9913 GN=PSMA6 PE=1 SV=1	1	2	2	2	4.5	27.399	246	11.637	0	0	0	0	0	191570	60511	80708	180930	89547	0	0	0	0	0	3.7	4.5	0	42090000	0	42090000	0		2.13932			0.675746			2.0205			0.901292		biovine
Q3ZBG0;A7E3D5;A0A3Q1NAL4;E1BD83	Q3ZBG0;A7E3D5	Proteasome subunit alpha type-7	PSMA7	sp|Q3ZBG0|PSA7_BOVIN Proteasome subunit alpha type-7 OS=Bos taurus OX=9913 GN=PSMA7 PE=1 SV=1;tr|A7E3D5|A7E3D5_BOVIN Proteasome subunit alpha type (Fragment) OS=Bos taurus OX=9913 GN=PSMA7 PE=2 SV=1	4	3	3	3	12.9	27.869	248	19.614	69886	69612	112850	116160	84096	89760	88173	143060	146930	101740	24496	20830	29423	47234	26421	12.9	8.5	2.8	565900000	244790000	279010000	42096000	0.831026	0.882249	0.927141	0.827768	0.86665	0.788388	1.38128	1.44417	1.78774	1.34192	1.40613	1.11362	biovine
Q32KL2	Q32KL2	Proteasome subunit beta type-5	PSMB5	sp|Q32KL2|PSB5_BOVIN Proteasome subunit beta type-5 OS=Bos taurus OX=9913 GN=PSMB5 PE=1 SV=1	1	2	2	2	9.9	28.609	263	13.575	60170	53255	58300	71297	57758	28733	29446	32688	40394	32283	0	0	0	0	0	9.9	4.6	4.6	162010000	88437000	73574000	0	1.04176	0.890035		0.922037	0.912121		1.23441	1.25125		1.00938	1.01255		biovine
P00978;F1MMK9;A0A3Q1MGB8	P00978;F1MMK9;A0A3Q1MGB8	Protein AMBP	AMBP	sp|P00978|AMBP_BOVIN Protein AMBP OS=Bos taurus OX=9913 GN=AMBP PE=1 SV=2;tr|F1MMK9|F1MMK9_BOVIN Protein AMBP OS=Bos taurus OX=9913 GN=KIF12 PE=4 SV=3;tr|A0A3Q1MGB8|A0A3Q1MGB8_BOVIN Protein AMBP OS=Bos taurus OX=9913 GN=KIF12 PE=4 SV=1	3	5	5	5	14.8	39.234	352	302.04	146740	132540	137360	174970	136640	139630	80031	105080	139710	104820	175650	85884	126300	162990	122450	8.5	8.8	12.2	1178000000	96935000	538480000	542550000	1.07392	1.33209	1.43446	0.969994	0.763509	0.70138	1.28052	1.33286	1.33107	1.00527	1.00248	1.03144	biovine
F6RFE5;Q5E949;A0A3Q1MFU7;A0A3Q1MR38	F6RFE5;Q5E949;A0A3Q1MFU7;A0A3Q1MR38	Protein arginine methyltransferase 1	PRMT1	tr|F6RFE5|F6RFE5_BOVIN Protein arginine methyltransferase 1 OS=Bos taurus OX=9913 GN=PRMT1 PE=3 SV=1;tr|Q5E949|Q5E949_BOVIN HMT1 hnRNP methyltransferase-like 2 isoform 3 OS=Bos taurus OX=9913 GN=HRMT1L2 PE=2 SV=1;tr|A0A3Q1MFU7|A0A3Q1MFU7_BOVIN Protein argi	4	2	2	2	7	39.473	342	83.067	38960	36638	46748	58021	42153	36035	33115	41107	60445	40198	50903	45881	64246	97709	60213	3.8	3.8	7	439920000	140210000	132490000	167220000	0.924252	0.896438	0.845382	0.869167	0.823797	0.761978	1.37644	1.50368	1.62272	1.10901	1.02261	1.06698	biovine
F6QH94;A6QNL5;Q0V8C4;A0A3Q1MRD2	F6QH94;A6QNL5;Q0V8C4;A0A3Q1MRD2	Protein disulfide isomerase family A member 6	PDIA6	tr|F6QH94|F6QH94_BOVIN Protein disulfide isomerase family A member 6 OS=Bos taurus OX=9913 GN=PDIA6 PE=1 SV=1;tr|A6QNL5|A6QNL5_BOVIN PDIA6 protein (Fragment) OS=Bos taurus OX=9913 GN=PDIA6 PE=2 SV=1;tr|Q0V8C4|Q0V8C4_BOVIN Protein disulfide isomerase-associ	4	2	2	2	3.6	48.141	440	16.077	32452	28728	42180	36312	33861	7389.2	7995.8	11680	13266	9218.5	25848	25945	35582	27328	27467	1.4	2.3	1.4	445770000	26951000	390920000	27899000	0.958389	0.801562	0.941057	0.84841	0.867365	0.944588	1.07238	1.43906	0.994939	1.24568	1.26702	1.29545	biovine
P05307;A6H7J6;F6Q9Q9;A0A3Q1LPQ0;G9BHW9	P05307;A6H7J6;F6Q9Q9;A0A3Q1LPQ0	Protein disulfide-isomerase	P4HB	sp|P05307|PDIA1_BOVIN Protein disulfide-isomerase OS=Bos taurus OX=9913 GN=P4HB PE=1 SV=1;tr|A6H7J6|A6H7J6_BOVIN Protein disulfide-isomerase OS=Bos taurus OX=9913 GN=P4HB PE=2 SV=1;tr|F6Q9Q9|F6Q9Q9_BOVIN Protein disulfide-isomerase OS=Bos taurus OX=9913 GN	5	15	15	15	30	57.265	510	323.31	820250	671820	1064100	924370	794260	587010	487570	751740	652290	570320	577460	468680	662030	672110	549500	22	20.6	26.7	5374900000	1755100000	1660000000	1959800000	1.03272	1.02926	1.05088	0.845844	0.854906	0.852921	1.16381	1.14373	1.22313	1.33974	1.3181	1.20479	biovine
P38657;A5D7E8	P38657;A5D7E8	Protein disulfide-isomerase A3	PDIA3	sp|P38657|PDIA3_BOVIN Protein disulfide-isomerase A3 OS=Bos taurus OX=9913 GN=PDIA3 PE=2 SV=1;tr|A5D7E8|A5D7E8_BOVIN Protein disulfide-isomerase OS=Bos taurus OX=9913 GN=PDIA3 PE=2 SV=1	2	6	6	6	13.5	56.929	505	228.96	519140	213700	271310	409720	331870	509950	251260	300210	448530	347890	732780	334530	405900	654370	445410	9.3	11.9	9.3	5072100000	1589900000	1782000000	1700300000	1.56429	1.46584	1.64518	0.643927	0.72224	0.751061	1.23458	1.28929	1.46914	0.817519	0.862945	0.911295	biovine
Q2KJI3;A0A3Q1MH36;A0A3Q1LTT1;A0A3Q1N7H1	Q2KJI3;A0A3Q1MH36;A0A3Q1LTT1;A0A3Q1N7H1	Protein FAM49B	FAM49B	sp|Q2KJI3|FA49B_BOVIN Protein FAM49B OS=Bos taurus OX=9913 GN=FAM49B PE=2 SV=1;tr|A0A3Q1MH36|A0A3Q1MH36_BOVIN Protein FAM49B OS=Bos taurus OX=9913 GN=FAM49B PE=1 SV=1;tr|A0A3Q1LTT1|A0A3Q1LTT1_BOVIN Protein FAM49B OS=Bos taurus OX=9913 GN=FAM49B PE=1 SV=1;t	4	2	2	2	5.9	36.748	324	11.775	0	0	0	0	0	12284	19517	12166	10228	13444	115600	74107	76188	112110	84028	0	2.8	3.1	64577000	0	15296000	49281000		0.913716	1.37573		1.45173	0.881932		0.760785	1.3342		0.904939	0.906698	biovine
Q2KIU3	Q2KIU3	Protein HP-25 homolog 2	sp|Q2KIU3|HP252_BOVIN Protein HP-25 homolog 2 OS=Bos taurus OX=9913	sp|Q2KIU3|HP252_BOVIN Protein HP-25 homolog 2 OS=Bos taurus OX=9913 PE=2 SV=1	1	3	3	3	17.7	22.911	215	20.08	96400	41152	40969	127240	62995	109890	40856	35879	134730	68019	161670	81327	76841	187100	113340	11.6	3.7	9.8	603550000	60663000	328810000	214080000	1.53028	1.61558	1.42642	0.653258	0.600656	0.717549	2.01984	1.98077	1.65079	0.650353	0.527485	0.677969	biovine
A0A3Q1LY20;Q1RMR9	A0A3Q1LY20;Q1RMR9	Protein kinase C and casein kinase substrate in neurons 2	PACSIN2	tr|A0A3Q1LY20|A0A3Q1LY20_BOVIN Protein kinase C and casein kinase substrate in neurons 2 OS=Bos taurus OX=9913 GN=PACSIN2 PE=4 SV=1;tr|Q1RMR9|Q1RMR9_BOVIN Protein kinase C and casein kinase substrate in neurons 2 OS=Bos taurus OX=9913 GN=PACSIN2 PE=2 SV=1	2	3	2	2	7	51.451	445	11.797	0	0	0	0	0	0	0	0	0	0	19049	22784	28391	16121	23302	2	1.3	4.9	45021000	0	0	45021000			0.817483			0.97777			0.691829			1.21839	biovine
A7MBI0;A0A3Q1M3F4	A7MBI0;A0A3Q1M3F4	Protein kinase C and casein kinase substrate in neurons protein 1	PACSIN1	sp|A7MBI0|PACN1_BOVIN Protein kinase C and casein kinase substrate in neurons protein 1 OS=Bos taurus OX=9913 GN=PACSIN1 PE=2 SV=1;tr|A0A3Q1M3F4|A0A3Q1M3F4_BOVIN Protein kinase C and casein kinase substrate in neurons protein 1 OS=Bos taurus OX=9913 GN=PAC	2	3	3	2	6.1	50.658	444	29.249	87078	78043	15019	59067	56477	122610	127680	35605	85491	86220	80929	96705	40200	68080	68705	4.7	6.1	6.1	1243300000	479950000	473200000	290140000	1.54183	1.42206	1.17792	1.38185	1.48086	1.40754	1.04586	0.991545	0.990903	0.265931	0.412955	0.58511	biovine
E1BF96	E1BF96	Protein phosphatase 1 regulatory subunit 10	PPP1R10	tr|E1BF96|E1BF96_BOVIN Protein phosphatase 1 regulatory subunit 10 OS=Bos taurus OX=9913 GN=PPP1R10 PE=4 SV=2	1	4	4	4	5.4	97.556	924	28.578	15767	6496.3	8787.9	15372	8681.4	15627	7899.7	14360	19387	12637	11315	4061.6	4876	7243.8	5734.5	2.3	4.5	3.5	115880000	21590000	53635000	40651000	1.81618	1.23661	1.97314	0.748301	0.625125	0.708274	1.77068	1.53415	1.2632	1.01227	1.13635	0.850292	biovine
A0A3Q1M3I7	A0A3Q1M3I7	Protein phosphatase 1 regulatory subunit 9B	PPP1R9B	tr|A0A3Q1M3I7|A0A3Q1M3I7_BOVIN Protein phosphatase 1 regulatory subunit 9B OS=Bos taurus OX=9913 GN=PPP1R9B PE=4 SV=1	1	2	2	2	2.9	89.403	817	12.735	12544	7353.7	6729.9	9447.2	7391.2	0	0	0	0	0	20745	21354	18726	16879	17492	1.3	0	2.9	57061000	21514000	0	35546000	1.69715		1.18597	0.994926		1.22079	1.27817		0.964955	0.910529		1.07055	biovine
G8GUK4	G8GUK4	Proteolipid protein (Fragment)	PLP	tr|G8GUK4|G8GUK4_BUBBU Proteolipid protein (Fragment) OS=Bubalus bubalis OX=89462 GN=PLP PE=4 SV=1	1	3	3	3	31	9.4967	87	323.31	485280	613420	189470	390790	374670	425980	409250	102130	308180	267880	493170	449200	146460	391190	303380	31	31	31	16100000000	6026600000	5607600000	4465900000	1.29522	1.59019	1.62559	1.63723	1.52774	1.48065	1.04302	1.15044	1.28944	0.505698	0.381253	0.482761	bubalus
P00735;A0A452DI66	P00735;A0A452DI66	Prothrombin	F2	sp|P00735|THRB_BOVIN Prothrombin OS=Bos taurus OX=9913 GN=F2 PE=1 SV=2;tr|A0A452DI66|A0A452DI66_BOVIN Prothrombin OS=Bos taurus OX=9913 GN=F2 PE=3 SV=1	2	11	11	11	19.5	70.505	625	184.44	960240	491270	635140	925820	684810	816070	478730	614560	804420	625520	882960	460670	612560	910750	645560	19.5	14.1	15.7	5064500000	1611700000	1612800000	1840000000	1.4022	1.30463	1.36774	0.717381	0.765331	0.713597	1.35194	1.286	1.41079	0.927469	0.982479	0.948882	biovine
P01252;Q2LDY9	P01252	Prothymosin alpha	PTMA	sp|P01252|PTMA_BOVIN Prothymosin alpha OS=Bos taurus OX=9913 GN=PTMA PE=1 SV=2	2	3	3	3	35.5	12.072	110	88.58	75940	54650	79875	93098	69803	14755	13317	19774	24845	16864	78315	42075	47886	57713	51014	35.5	12.7	25.5	295460000	141010000	52647000	101800000	1.08792	0.874941	1.53517	0.782918	0.78967	0.824774	1.33372	1.47326	1.13132	1.14429	1.17256	0.938683	biovine
A7Z025	A7Z025	PRPF8 protein	PRPF8	tr|A7Z025|A7Z025_BOVIN PRPF8 protein OS=Bos taurus OX=9913 GN=PRPF8 PE=2 SV=1	1	3	3	3	1.6	273.6	2335	29.288	17383	10460	16228	20115	16449	0	0	0	0	0	11017	7968.2	13249	16304	12682	1.6	0	0.9	63203000	19318000	0	43885000	1.05678		0.868712	0.635905		0.628308	1.22287		1.2856	0.986565		1.04471	biovine
Q2KIY5;F1MIH9;A0A3Q1N1J5	Q2KIY5;F1MIH9;A0A3Q1N1J5	Putative phospholipase B-like 2	PLBD2	sp|Q2KIY5|PLBL2_BOVIN Putative phospholipase B-like 2 OS=Bos taurus OX=9913 GN=PLBD2 PE=2 SV=1;tr|F1MIH9|F1MIH9_BOVIN Phospholipase B-like OS=Bos taurus OX=9913 GN=PLBD2 PE=3 SV=2;tr|A0A3Q1N1J5|A0A3Q1N1J5_BOVIN Phospholipase B-like OS=Bos taurus OX=9913 GN	3	2	2	2	4.4	65.692	589	15.188	78963	83042	82045	89967	79256	32542	33129	30028	29312	28948	18211	17360	26535	19068	19467	2	2	2.4	228240000	121580000	94216000	12449000	0.996303	1.12415	0.935481	1.04777	1.14443	0.891766	1.13514	1.01257	0.979504	1.03519	1.03731	1.36308	biovine
Q861T5;A0A3Q1MIX4;A0A3Q1MIC2;Q29RK2	Q861T5;A0A3Q1MIX4;A0A3Q1MIC2;Q29RK2	Pyruvate carboxylase (Fragment)		tr|Q861T5|Q861T5_BOVIN Pyruvate carboxylase (Fragment) OS=Bos taurus OX=9913 PE=2 SV=1;tr|A0A3Q1MIX4|A0A3Q1MIX4_BOVIN Pyruvate carboxylase OS=Bos taurus OX=9913 GN=PC PE=1 SV=1;tr|A0A3Q1MIC2|A0A3Q1MIC2_BOVIN Pyruvate carboxylase OS=Bos taurus OX=9913 GN=PC	4	2	2	2	19	16.309	147	12.91	0	0	0	0	0	18888	42565	25320	17153	25822	0	0	0	0	0	8.8	10.2	0	15596000	0	15596000	0		0.731469			1.6484			0.664279			0.980559		biovine
A0A3Q1MI08;A0A452DJH4;A7MB35;Q2T9Y3	A0A3Q1MI08;A0A452DJH4;A7MB35	Pyruvate dehydrogenase E1 component subunit alpha	PDHA1	tr|A0A3Q1MI08|A0A3Q1MI08_BOVIN Pyruvate dehydrogenase E1 component subunit alpha OS=Bos taurus OX=9913 GN=PDHA1 PE=4 SV=1;tr|A0A452DJH4|A0A452DJH4_BOVIN Pyruvate dehydrogenase E1 component subunit alpha OS=Bos taurus OX=9913 GN=PDHA1 PE=4 SV=1;sp|A7MB35|OD	4	3	3	3	7	42.974	386	27.127	245380	248050	127990	223440	183130	304080	300310	150290	279220	218050	213290	236870	119560	198240	174240	7	4.7	7	1618600000	496480000	522970000	599160000	1.33992	1.39454	1.22412	1.3545	1.37725	1.35945	1.22012	1.28053	1.13774	0.698902	0.689246	0.68618	biovine
A5D984;Q3ZC87;B3IVN4;Q1JPG7	A5D984;Q3ZC87	Pyruvate kinase	PKM	tr|A5D984|A5D984_BOVIN Pyruvate kinase OS=Bos taurus OX=9913 GN=PKM PE=1 SV=1;tr|Q3ZC87|Q3ZC87_BOVIN Pyruvate kinase (Fragment) OS=Bos taurus OX=9913 GN=PKM2 PE=2 SV=1	4	20	20	20	39	57.948	531	323.31	1404500	1096800	1141400	1664200	1280800	1069100	997560	1217400	1223600	1065400	1304900	1064600	1237900	1378100	1193300	24.7	26.7	31.1	13572000000	2656500000	6801600000	4113800000	1.09658	1.00347	1.09352	0.85634	0.936324	0.892148	1.29934	1.14849	1.15486	0.891162	1.14267	1.03738	biovine
A0A452DI24;P50397;A0A3Q1MPF1;A0A3Q1MNB1	A0A452DI24;P50397;A0A3Q1MPF1	Rab GDP dissociation inhibitor	GDI2	tr|A0A452DI24|A0A452DI24_BOVIN Rab GDP dissociation inhibitor OS=Bos taurus OX=9913 GN=GDI2 PE=3 SV=1;sp|P50397|GDIB_BOVIN Rab GDP dissociation inhibitor beta OS=Bos taurus OX=9913 GN=GDI2 PE=2 SV=3;tr|A0A3Q1MPF1|A0A3Q1MPF1_BOVIN Rab GDP dissociation inhib	4	8	8	6	25.5	48.136	423	323.31	455110	402550	485410	466970	427890	400780	423410	509060	442070	402540	201700	193090	218870	222030	194520	21	15.4	18	2319000000	936510000	788150000	594370000	1.06361	0.995628	1.03691	0.940779	1.05185	0.992649	1.09133	1.0982	1.14143	1.13443	1.26462	1.12518	biovine
Q3ZBG1	Q3ZBG1	RAB14 protein	RAB14	tr|Q3ZBG1|Q3ZBG1_BOVIN RAB14 protein OS=Bos taurus OX=9913 GN=RAB14 PE=1 SV=2	1	4	4	4	26.5	23.897	215	80.558	78475	99593	87098	100660	74391	108670	143320	113040	133330	96615	190180	243760	200530	211650	167730	17.7	22.8	21.9	473730000	152520000	122540000	198660000	1.0549	1.12477	1.13385	1.33878	1.48341	1.45329	1.35312	1.38001	1.26185	1.17081	1.17	1.19555	biovine
A0A3Q1LYE7;A1L528;A0A3Q1N147;Q3ZBD1;Q95MD9	A0A3Q1LYE7;A1L528;A0A3Q1N147;Q3ZBD1	RAB1A, member RAS oncogene family	RAB1A	tr|A0A3Q1LYE7|A0A3Q1LYE7_BOVIN RAB1A, member RAS oncogene family OS=Bos taurus OX=9913 GN=RAB1A PE=1 SV=1;tr|A1L528|A1L528_BOVIN RAB1A, member RAS oncogene family OS=Bos taurus OX=9913 GN=RAB1A PE=1 SV=1;tr|A0A3Q1N147|A0A3Q1N147_BOVIN RAB1A, member RAS onc	5	6	2	2	38.4	21.851	198	21.745	0	0	0	0	0	114270	206650	154740	112230	135440	43879	35998	50048	55116	34698	22.7	24.7	24.2	126970000	0	61640000	65328000		0.843695	1.2646		1.52577	1.03747		0.828633	1.58845		1.1425	1.44239	biovine
A0A3Q1MQN4;A5D7E0	A0A3Q1MQN4;A5D7E0	RAB35, member RAS oncogene family	RAB35	tr|A0A3Q1MQN4|A0A3Q1MQN4_BOVIN RAB35, member RAS oncogene family OS=Bos taurus OX=9913 GN=RAB35 PE=4 SV=1;tr|A5D7E0|A5D7E0_BOVIN RAB35 protein OS=Bos taurus OX=9913 GN=RAB35 PE=2 SV=1	2	3	3	3	10.6	22.685	199	323.31	93536	100580	61152	100870	80200	142310	141570	90337	148120	121700	105970	113140	69757	114450	91278	10.1	10.1	10.6	991860000	269970000	312410000	409480000	1.16628	1.16935	1.16096	1.25411	1.16327	1.23951	1.25773	1.21709	1.25386	0.762494	0.742293	0.764226	biovine
Q32LP2;A0A3Q1MS33;A6QQJ5	Q32LP2;A0A3Q1MS33	Radixin	RDX	sp|Q32LP2|RADI_BOVIN Radixin OS=Bos taurus OX=9913 GN=RDX PE=2 SV=1;tr|A0A3Q1MS33|A0A3Q1MS33_BOVIN Radixin OS=Bos taurus OX=9913 GN=RDX PE=1 SV=1	3	12	5	5	16.6	68.567	583	35.384	150370	139600	145780	154490	143830	351760	247310	265020	419140	330350	211540	195050	183620	216380	214490	13.6	7.9	14.4	961780000	239360000	300080000	422340000	1.04547	1.06481	0.986246	0.97059	0.74863	0.909366	1.07412	1.26878	1.00881	1.01356	0.80224	0.856077	biovine
Q3T0M7	Q3T0M7	Ran-specific GTPase-activating protein	RANBP1	sp|Q3T0M7|RANG_BOVIN Ran-specific GTPase-activating protein OS=Bos taurus OX=9913 GN=RANBP1 PE=2 SV=1	1	2	2	2	10.7	23.712	206	14.373	21280	21280	32641	39076	26975	0	0	0	0	0	0	0	0	0	0	5.3	0	5.3	24725000	24725000	0	0	0.788879			0.788879			1.4486			1.21005			biovine
Q1JPH2;Q3ZCK2	Q1JPH2;Q3ZCK2	Ras related v-ral simian leukemia viral oncogene homolog A (Fragment)	RALA	tr|Q1JPH2|Q1JPH2_BOVIN Ras related v-ral simian leukemia viral oncogene homolog A (Fragment) OS=Bos taurus OX=9913 GN=RALA PE=2 SV=1;tr|Q3ZCK2|Q3ZCK2_BOVIN RAS like proto-oncogene A OS=Bos taurus OX=9913 GN=RALA PE=2 SV=1	2	2	2	2	12	20.771	183	11.604	0	0	0	0	0	41580	44177	30761	52851	36015	41326	41312	25949	34531	33313	0	7.7	4.4	76369000	0	44036000	32333000		1.15452	1.24054		1.22663	1.24012		1.46747	1.03656		0.854116	0.778945	biovine
Q2TA29;F2Z4D5;Q3MHP2;A0A452DHW3;A0A3Q1LV61;A0A3Q1M2F8;A0A3Q1M374;A0A3Q1M6P5	Q2TA29;F2Z4D5;Q3MHP2;A0A452DHW3	Ras-related protein Rab-11A	RAB11A	sp|Q2TA29|RB11A_BOVIN Ras-related protein Rab-11A OS=Bos taurus OX=9913 GN=RAB11A PE=2 SV=3;tr|F2Z4D5|F2Z4D5_BOVIN Ras-related protein Rab-11A OS=Bos taurus OX=9913 GN=RAB11A PE=4 SV=1;sp|Q3MHP2|RB11B_BOVIN Ras-related protein Rab-11B OS=Bos taurus OX=9913	8	5	5	5	23.1	24.469	216	56.282	77610	77162	78008	75987	70525	140340	128120	134680	123760	121720	396650	292690	336100	327400	314190	9.3	14.4	23.1	572540000	69394000	161060000	342090000	1.10046	1.15297	1.26245	1.09411	1.05258	0.93157	1.07745	1.01676	1.04204	1.1061	1.10647	1.06973	biovine
Q0IIG8;A0A452DIB1;A0A3Q1LLK2;A0A3Q1LT49	Q0IIG8;A0A452DIB1;A0A3Q1LLK2	Ras-related protein Rab-18	RAB18	sp|Q0IIG8|RAB18_BOVIN Ras-related protein Rab-18 OS=Bos taurus OX=9913 GN=RAB18 PE=2 SV=1;tr|A0A452DIB1|A0A452DIB1_BOVIN Ras-related protein Rab-18 OS=Bos taurus OX=9913 GN=RAB18 PE=4 SV=1;tr|A0A3Q1LLK2|A0A3Q1LLK2_BOVIN Uncharacterized protein OS=Bos tauru	4	3	3	3	18.9	22.991	206	32.062	115790	142100	146080	95444	121110	101220	178090	200310	92135	134970	179090	207350	226690	165480	178800	18.9	13.6	18.9	535550000	144510000	141120000	249920000	0.956073	0.749944	1.00162	1.17331	1.31948	1.15968	0.788077	0.682633	0.925503	1.20618	1.48411	1.26784	biovine
Q2HJH2;A0A3Q1MWA3;G3MYN4	Q2HJH2;A0A3Q1MWA3;G3MYN4	Ras-related protein Rab-1B	RAB1B	sp|Q2HJH2|RAB1B_BOVIN Ras-related protein Rab-1B OS=Bos taurus OX=9913 GN=RAB1B PE=2 SV=1;tr|A0A3Q1MWA3|A0A3Q1MWA3_BOVIN Ras-related protein Rab-1B OS=Bos taurus OX=9913 GN=RAB1B PE=4 SV=1;tr|G3MYN4|G3MYN4_BOVIN Ras-related protein Rab-1B OS=Bos taurus OX=	3	7	7	3	43.3	22.202	201	167.62	251910	126960	149890	273410	162800	105190	105160	118490	125240	100120	249270	170890	246910	311980	213360	29.9	22.4	31.3	1008600000	292600000	284150000	431900000	1.54736	1.05064	1.16831	0.779853	1.05034	0.800947	1.67942	1.2509	1.46222	0.9207	1.18348	1.15725	biovine
F1MJQ1;A0A3Q1M3K7;A0A3Q1M3F1;A0A3Q1LUM6;Q3T0F5	F1MJQ1;A0A3Q1M3K7;A0A3Q1M3F1;A0A3Q1LUM6;Q3T0F5	Ras-related protein Rab-7a	RAB7A	tr|F1MJQ1|F1MJQ1_BOVIN Ras-related protein Rab-7a OS=Bos taurus OX=9913 GN=RAB7A PE=1 SV=1;tr|A0A3Q1M3K7|A0A3Q1M3K7_BOVIN Ras-related protein Rab-7a OS=Bos taurus OX=9913 GN=RAB7A PE=1 SV=1;tr|A0A3Q1M3F1|A0A3Q1M3F1_BOVIN Ras-related protein Rab-7a OS=Bos t	5	2	2	2	12.1	23.516	207	12.974	0	0	0	0	0	0	0	0	0	0	92601	54347	51388	81140	57149	6.8	0	5.3	48856000	0	0	48856000			1.62034			0.95097			1.4198			0.899193	biovine
P62833;P61223;A0A3Q1LTK0;A0A3Q1NCE9	P62833;P61223;A0A3Q1LTK0;A0A3Q1NCE9	Ras-related protein Rap-1A	RAP1A	sp|P62833|RAP1A_BOVIN Ras-related protein Rap-1A OS=Bos taurus OX=9913 GN=RAP1A PE=1 SV=1;sp|P61223|RAP1B_BOVIN Ras-related protein Rap-1b OS=Bos taurus OX=9913 GN=RAP1B PE=2 SV=1;tr|A0A3Q1LTK0|A0A3Q1LTK0_BOVIN Uncharacterized protein OS=Bos taurus OX=9913	4	4	4	4	16.3	20.987	184	24.124	85999	75693	58320	58890	63577	47999	48181	45752	33068	38890	153280	140850	148100	127910	124770	6	10.3	12	323080000	143460000	33864000	145750000	1.35267	1.23422	1.2285	1.19057	1.2389	1.12888	0.926278	0.850296	1.02517	0.917313	1.17645	1.18698	biovine
A6QL85;A6QPV1	A6QL85;A6QPV1	RCC2 protein	RCC2	tr|A6QL85|A6QL85_BOVIN RCC2 protein OS=Bos taurus OX=9913 GN=RCC2 PE=1 SV=1;tr|A6QPV1|A6QPV1_BOVIN RCC2 protein OS=Bos taurus OX=9913 GN=RCC2 PE=2 SV=1	2	3	3	3	6.2	55.942	520	19.598	0	0	0	0	0	70241	25572	30407	84700	46795	27532	16381	25197	40347	23429	4.8	4.4	4.8	66676000	0	36647000	30030000		1.50104	1.17512		0.546469	0.699176		1.81002	1.7221		0.649792	1.07546	biovine
P63243;A0A3Q1M0K2;Q862T3	P63243;A0A3Q1M0K2	Receptor of activated protein C kinase 1	RACK1	sp|P63243|RACK1_BOVIN Receptor of activated protein C kinase 1 OS=Bos taurus OX=9913 GN=RACK1 PE=2 SV=3;tr|A0A3Q1M0K2|A0A3Q1M0K2_BOVIN Receptor of-activated protein C kinase 1 OS=Bos taurus OX=9913 GN=RACK1 PE=1 SV=1	3	4	4	4	12	35.076	317	201.83	139070	117620	195300	228530	178160	117170	109380	146920	145150	118580	135330	124120	159880	168560	135860	11	12	8.2	2253200000	756990000	700450000	795790000	0.78059	0.988109	0.996099	0.660193	0.922415	0.913588	1.28272	1.22407	1.24069	1.09621	1.23899	1.1768	biovine
A0A1L6BNZ8	A0A1L6BNZ8	Receptor protein-tyrosine kinase	ERBB4	tr|A0A1L6BNZ8|A0A1L6BNZ8_BUBBU Receptor protein-tyrosine kinase OS=Bubalus bubalis OX=89462 GN=ERBB4 PE=2 SV=1	1	2	2	2	2.2	144.65	1288	2.7285	35306	33482	43730	34804	36459	0	0	0	0	0	0	0	0	0	0	1.7	0.5	0.5	40581000	40581000	0	0	0.968375			0.918347			0.954607			1.19943			bubalus
Q7YRW9;Q1RMR8;A7YVI6;F1N405	Q7YRW9;Q1RMR8;A7YVI6;F1N405	Reticulon	RTN4	tr|Q7YRW9|Q7YRW9_BOVIN Reticulon OS=Bos taurus OX=9913 GN=RTN4 PE=1 SV=2;tr|Q1RMR8|Q1RMR8_BOVIN Reticulon OS=Bos taurus OX=9913 GN=RTN4 PE=1 SV=1;tr|A7YVI6|A7YVI6_BOVIN Reticulon OS=Bos taurus OX=9913 GN=RTN4 PE=2 SV=1;tr|F1N405|F1N405_BOVIN Reticulon OS=B	4	2	2	2	15.1	22.395	199	323.31	82800	70093	469050	277790	202710	46358	41247	263440	178740	123190	123840	95744	523710	369920	258200	8	8	15.1	1818700000	543270000	611600000	663780000	0.408465	0.376313	0.479628	0.34578	0.334824	0.370813	1.37038	1.45093	1.43269	2.3139	2.13849	2.02831	biovine
P18902;Q32L14;G1K122;A0A3Q1MSW9	P18902;Q32L14;G1K122;A0A3Q1MSW9	Retinol-binding protein 4	RBP4	sp|P18902|RET4_BOVIN Retinol-binding protein 4 OS=Bos taurus OX=9913 GN=RBP4 PE=1 SV=1;tr|Q32L14|Q32L14_BOVIN Retinol-binding protein OS=Bos taurus OX=9913 GN=RBP4 PE=2 SV=1;tr|G1K122|G1K122_BOVIN Retinol-binding protein OS=Bos taurus OX=9913 GN=RBP4 PE=3	4	2	2	2	11.5	21.068	183	16.697	225910	104350	168400	178580	159860	192660	98430	182590	141470	149920	302730	148800	245770	240910	219590	11.5	6	11.5	1289700000	201220000	535370000	553070000	1.41317	1.28509	1.37861	0.652759	0.65655	0.677626	1.1171	0.943637	1.09709	1.05342	1.21792	1.11922	biovine
Q58DT6;G3MW01;P19803;A0A452DJ82;Q7M2Q9	Q58DT6;G3MW01;P19803;A0A452DJ82;Q7M2Q9	Rho GDP dissociation inhibitor (GDI) alpha	ARHGDIA	tr|Q58DT6|Q58DT6_BOVIN Rho GDP dissociation inhibitor (GDI) alpha OS=Bos taurus OX=9913 GN=ARHGDIA PE=2 SV=1;tr|G3MW01|G3MW01_BOVIN Rho GDP-dissociation inhibitor 1 OS=Bos taurus OX=9913 GN=ARHGDIA PE=4 SV=1;sp|P19803|GDIR1_BOVIN Rho GDP-dissociation inhib	5	5	5	5	47.7	19.35	172	309.92	313370	304880	329980	303880	292860	207640	193710	204520	213130	194490	232060	225130	246990	246450	222160	47.7	38.4	47.7	6384400000	2083100000	1972800000	2328500000	1.07003	1.06761	1.04456	1.04104	0.99599	1.01337	1.03763	1.09584	1.10934	1.12675	1.05157	1.11177	biovine
A0A345W857	A0A345W857	Ribosomal protein L15 (Fragment)	RPL15	tr|A0A345W857|A0A345W857_BUBBU Ribosomal protein L15 (Fragment) OS=Bubalus bubalis OX=89462 GN=RPL15 PE=2 SV=1	1	3	3	3	33	10.859	94	109.55	87452	46932	65060	90939	61942	126310	80490	97914	124370	94737	92608	56857	60425	74139	62926	6.4	16	33	985790000	270190000	347980000	367620000	1.41184	1.33327	1.4717	0.757677	0.849615	0.903553	1.46813	1.31279	1.17819	1.05034	1.03353	0.960255	bubalus
F4YD24	F4YD24	Ribosomal protein L23a (Fragment)	RPL23A	tr|F4YD24|F4YD24_BUBBU Ribosomal protein L23a (Fragment) OS=Bubalus bubalis OX=89462 GN=RPL23A PE=2 SV=1	1	2	2	2	14	13.214	114	26.032	77883	88890	109330	148320	87108	31753	31934	41619	71945	37865	100990	110940	129310	193700	105490	7	14	7	104450000	25693000	40515000	38238000	0.894097	0.838584	0.957342	1.02046	0.843365	1.05166	1.70271	1.90004	1.83619	1.25511	1.09914	1.2258	bubalus
F6K450	F6K450	Ribosomal protein L26 (Fragment)	RPL26	tr|F6K450|F6K450_BUBBU Ribosomal protein L26 (Fragment) OS=Bubalus bubalis OX=89462 GN=RPL26 PE=2 SV=1	1	3	3	3	23.9	10.332	88	23.295	141340	96742	154990	177060	134630	203970	147410	210910	293800	201190	232290	209150	276120	284060	234810	23.9	15.9	23.9	1165100000	179040000	495740000	490350000	1.04984	1.01382	0.989268	0.718577	0.73269	0.89072	1.31516	1.46031	1.20974	1.15123	1.04831	1.17593	bubalus
F6K451	F6K451	Ribosomal protein L37a	RPL37a	tr|F6K451|F6K451_BUBBU Ribosomal protein L37a OS=Bubalus bubalis OX=89462 GN=RPL37a PE=2 SV=1	1	2	2	2	18.5	10.275	92	2.829	0	0	0	0	0	18485	18010	33200	27487	24486	198680	172750	190140	227590	142980	9.8	9.8	18.5	296850000	0	132730000	164120000		0.754921	1.38956		0.735522	1.20821		1.12256	1.59176		1.35588	1.32984	bubalus
F4YD27	F4YD27	Ribosomal protein S15a (Fragment)	rps15a	tr|F4YD27|F4YD27_BUBBU Ribosomal protein S15a (Fragment) OS=Bubalus bubalis OX=89462 GN=rps15a PE=2 SV=1	1	3	3	3	39.7	8.4298	73	40.71	188080	232160	219770	191930	184440	73863	169690	126840	83460	111450	80190	157660	150400	87992	116840	39.7	27.4	39.7	1502200000	507730000	503050000	491420000	1.01974	0.662746	0.686323	1.25873	1.52257	1.34937	1.04061	0.748856	0.753098	1.19155	1.13809	1.28723	bubalus
F6K453	F6K453	Ribosomal protein S19 (Fragment)	rps19	tr|F6K453|F6K453_BUBBU Ribosomal protein S19 (Fragment) OS=Bubalus bubalis OX=89462 GN=rps19 PE=2 SV=1	1	3	3	3	46.2	7.4926	65	244.07	164540	75643	125570	207950	118090	82045	39879	103680	76218	75842	245550	130850	217310	307740	176430	23.1	9.2	46.2	944290000	384970000	203760000	355560000	1.39334	1.08179	1.39177	0.640554	0.525817	0.741654	1.76095	1.00496	1.74426	1.06334	1.36705	1.23171	bubalus
F4YD26	F4YD26	Ribosomal protein S6 (Fragment)	RPS6	tr|F4YD26|F4YD26_BUBBU Ribosomal protein S6 (Fragment) OS=Bubalus bubalis OX=89462 GN=RPS6 PE=2 SV=1	1	3	3	3	43.1	8.1953	72	46.484	114070	89490	82383	108290	85474	146190	134650	118640	160810	134600	61051	33690	63403	64119	51732	22.2	22.2	31.9	1460400000	447030000	338660000	674700000	1.33456	1.08611	1.18014	1.04699	1.00037	0.651241	1.26693	1.19473	1.23945	0.963837	0.881426	1.22561	bubalus
A0A3Q1MB96;Q56JX8;E1BGR6	A0A3Q1MB96;Q56JX8;E1BGR6	Ribosomal_S13_N domain-containing protein		tr|A0A3Q1MB96|A0A3Q1MB96_BOVIN Ribosomal_S13_N domain-containing protein OS=Bos taurus OX=9913 PE=3 SV=1;sp|Q56JX8|RS13_BOVIN 40S ribosomal protein S13 OS=Bos taurus OX=9913 GN=RPS13 PE=2 SV=3;tr|E1BGR6|E1BGR6_BOVIN Ribosomal_S13_N domain-containing protei	3	2	2	2	14.4	15.638	139	26.274	78846	55501	98489	161580	85596	37911	24082	41077	66499	37418	36896	26519	42559	75320	36411	6.5	14.4	14.4	404830000	175970000	136360000	92492000	0.921141	1.01318	1.01332	0.648406	0.643594	0.728324	1.88771	1.77719	2.06861	1.15063	1.09779	1.16885	biovine
A0A3Q1LHT7;F1MDC1	A0A3Q1LHT7;F1MDC1	Ribosome binding protein 1	RRBP1	tr|A0A3Q1LHT7|A0A3Q1LHT7_BOVIN Ribosome binding protein 1 OS=Bos taurus OX=9913 GN=RRBP1 PE=1 SV=1;tr|F1MDC1|F1MDC1_BOVIN Ribosome binding protein 1 OS=Bos taurus OX=9913 GN=RRBP1 PE=1 SV=3	2	5	5	5	17.4	166.77	1551	46.874	131770	107420	139210	189770	130520	143440	129880	192750	295940	165460	54654	78557	113870	202490	93787	16.2	16.6	14.3	983280000	349220000	474530000	159530000	1.00958	0.866916	0.582746	0.823016	0.784963	0.837611	1.45395	1.78859	2.15904	1.06658	1.16493	1.21413	biovine
D3JUI8;Q29RT0;E1BPL6	D3JUI8	RNA-binding motif protein, X chromosome	RBMX	tr|D3JUI8|D3JUI8_BOVIN RNA-binding motif protein, X chromosome OS=Bos taurus OX=9913 GN=RBMX PE=1 SV=1	3	6	6	5	13.8	42.312	391	37.521	56711	30582	34284	65138	45907	66019	35869	42255	65186	47833	50461	36278	38064	58982	42251	8.4	6.9	10.2	356720000	104790000	146000000	105920000	1.23535	1.3802	1.19431	0.666173	0.74988	0.858631	1.41891	1.36278	1.39599	0.746814	0.883386	0.900902	biovine
A0A140T861;Q28009	A0A140T861;Q28009	RNA-binding protein FUS	FUS	tr|A0A140T861|A0A140T861_BOVIN RNA-binding protein FUS OS=Bos taurus OX=9913 GN=FUS PE=4 SV=2;sp|Q28009|FUS_BOVIN RNA-binding protein FUS OS=Bos taurus OX=9913 GN=FUS PE=2 SV=2	2	3	3	2	7.8	52.239	512	41.083	117820	65249	123090	208480	122900	128830	122140	159560	193890	129810	77306	52890	122390	136580	87115	7.8	7.8	7.8	2219000000	545970000	571640000	1101400000	0.958666	0.992451	0.887402	0.530911	0.940914	0.607129	1.69634	1.49364	1.56781	1.00155	1.22918	1.40492	biovine
Q5E9T9	Q5E9T9	RNA-splicing ligase RtcB homolog	RTCB	sp|Q5E9T9|RTCB_BOVIN RNA-splicing ligase RtcB homolog OS=Bos taurus OX=9913 GN=RTCB PE=2 SV=1	1	3	3	3	8.7	55.199	505	59.265	91014	55775	99957	71996	71190	106770	60156	89341	129350	94606	141240	100650	162960	112740	116860	3.4	8.7	5.5	398380000	121890000	96456000	180040000	1.27847	1.12858	1.20863	0.783467	0.635858	0.861287	1.01132	1.36725	0.964744	1.40409	0.944348	1.39449	biovine
C3V9V7;A0A3Q1MFR6;G5E666	C3V9V7;A0A3Q1MFR6;G5E666	RNP24	TMED2	tr|C3V9V7|C3V9V7_BOVIN RNP24 OS=Bos taurus OX=9913 GN=TMED2 PE=3 SV=1;tr|A0A3Q1MFR6|A0A3Q1MFR6_BOVIN GOLD domain-containing protein OS=Bos taurus OX=9913 GN=TMED2 PE=3 SV=1;tr|G5E666|G5E666_BOVIN GOLD domain-containing protein OS=Bos taurus OX=9913 PE=3 SV	3	2	2	2	9	22.733	201	34.289	123660	107210	141390	159640	123270	74451	54955	61697	85148	59589	0	0	0	0	0	9	9	0	198830000	107520000	91318000	0	1.00316	1.24941		0.869717	0.922234		1.29504	1.42892		1.14699	1.03538		biovine
Q3SYZ7;F1ML72	Q3SYZ7;F1ML72	RPL34 protein (Fragment)	RPL34	tr|Q3SYZ7|Q3SYZ7_BOVIN RPL34 protein (Fragment) OS=Bos taurus OX=9913 GN=RPL34 PE=2 SV=1;tr|F1ML72|F1ML72_BOVIN Ribosomal protein L34 OS=Bos taurus OX=9913 GN=RPL34 PE=4 SV=2	2	2	2	2	15.9	12.778	113	13.211	67404	51740	57459	80659	59216	95310	62427	73526	143660	78892	114870	90413	100170	214160	108780	8	15.9	15.9	876880000	133930000	320760000	422200000	1.13827	1.20811	1.05598	0.87375	0.791297	0.831155	1.36211	1.82097	1.96874	0.970329	0.931983	0.920849	biovine
Q2TBU9;A0A3Q1M1D5;F1MSD2;A0A3Q1LTA0	Q2TBU9;A0A3Q1M1D5;F1MSD2	RuvB-like 2	RUVBL2	sp|Q2TBU9|RUVB2_BOVIN RuvB-like 2 OS=Bos taurus OX=9913 GN=RUVBL2 PE=2 SV=3;tr|A0A3Q1M1D5|A0A3Q1M1D5_BOVIN RuvB-like helicase OS=Bos taurus OX=9913 GN=RUVBL2 PE=3 SV=1;tr|F1MSD2|F1MSD2_BOVIN RuvB-like helicase OS=Bos taurus OX=9913 GN=RUVBL2 PE=3 SV=2	4	3	3	3	7.8	51.169	463	20.085	0	0	0	0	0	0	0	0	0	0	22719	23065	26436	19107	21789	1.7	0	6	20424000	0	0	20424000			1.04268			1.05856			0.87691			1.21327	biovine
E1AHZ7	E1AHZ7	S100 calcium binding protein A8	S100A8	tr|E1AHZ7|E1AHZ7_BUBBU S100 calcium binding protein A8 OS=Bubalus bubalis OX=89462 GN=S100A8 PE=2 SV=1	1	2	2	2	22.5	10.382	89	7.8076	59525	67579	48773	53725	56824	60685	69581	52423	61684	54592	37959	35813	31056	35415	31916	9	9	22.5	88270000	28278000	27367000	32625000	1.04753	1.11161	1.18934	1.18927	1.27456	1.1221	0.945463	1.12991	1.10963	0.858317	0.960269	0.973054	bubalus
A0A5Q2UVX9	A0A5Q2UVX9	S100 calcium binding protein A9		tr|A0A5Q2UVX9|A0A5Q2UVX9_BUBBU S100 calcium binding protein A9 OS=Bubalus bubalis OX=89462 PE=2 SV=1	1	2	2	2	11.4	16.325	149	10.407	22451	26312	24372	29635	21174	77221	84544	67442	83313	68713	92337	136250	86691	98204	98612	6.7	11.4	11.4	348010000	109030000	158090000	80894000	1.06031	1.12382	0.936367	1.24266	1.23039	1.38168	1.39959	1.21248	0.995863	1.15103	0.981503	0.879112	bubalus
A5PJP2	A5PJP2	SAFB protein	SAFB	tr|A5PJP2|A5PJP2_BOVIN SAFB protein OS=Bos taurus OX=9913 GN=SAFB PE=2 SV=1	1	2	2	2	1.6	101.6	903	11.309	20141	13551	15399	11962	14288	15982	10901	13005	9290.5	11898	23341	15001	20040	13934	17781	0.8	0.8	1.6	160460000	49905000	48491000	62066000	1.40964	1.34325	1.31269	0.948418	0.916204	0.843653	0.837206	0.780846	0.783645	1.07776	1.09304	1.12705	biovine
F4YD29	F4YD29	Secretoglobin, family 2A, member 2 (Fragment)	SCGB2A2	tr|F4YD29|F4YD29_BUBBU Secretoglobin, family 2A, member 2 (Fragment) OS=Bubalus bubalis OX=89462 GN=SCGB2A2 PE=2 SV=1	1	3	3	3	28.8	7.6625	66	9.6875	106780	75197	75061	112720	86196	89339	77443	76120	100050	78121	59217	49946	48080	64998	48164	18.2	28.8	28.8	290300000	113270000	86030000	90999000	1.2388	1.1436	1.22949	0.872395	0.991321	1.037	1.30772	1.28071	1.34951	0.870818	0.974386	0.998256	bubalus
A0A3Q1NI92;E1BNR9	A0A3Q1NI92;E1BNR9	Semaphorin 7A	SEMA7A	tr|A0A3Q1NI92|A0A3Q1NI92_BOVIN Semaphorin 7A OS=Bos taurus OX=9913 GN=SEMA7A PE=3 SV=1;tr|E1BNR9|E1BNR9_BOVIN Semaphorin 7A OS=Bos taurus OX=9913 GN=SEMA7A PE=3 SV=2	2	2	2	2	4.1	71.418	631	13.083	113610	118880	108640	85225	101290	25729	32972	28450	22594	26623	27610	38458	35736	24790	31660	4.1	2.1	2.1	154260000	87182000	25521000	41558000	1.12163	0.96642	0.872078	1.17366	1.23848	1.21472	0.841396	0.848665	0.783007	1.07256	1.06862	1.12874	biovine
A0A3Q1MGL4;A0A3Q1ML00;A0A3Q1MB56;F1N6U4;A0A3Q1LHE1;A0A3Q1MH57	A0A3Q1MGL4;A0A3Q1ML00;A0A3Q1MB56;F1N6U4;A0A3Q1LHE1;A0A3Q1MH57	Septin 9	SEPTIN9	tr|A0A3Q1MGL4|A0A3Q1MGL4_BOVIN Septin 9 OS=Bos taurus OX=9913 GN=SEPTIN9 PE=1 SV=1;tr|A0A3Q1ML00|A0A3Q1ML00_BOVIN Septin 9 OS=Bos taurus OX=9913 GN=SEPTIN9 PE=1 SV=1;tr|A0A3Q1MB56|A0A3Q1MB56_BOVIN Septin 9 OS=Bos taurus OX=9913 GN=SEPTIN9 PE=1 SV=1;tr|F1N6	6	2	2	2	3.6	58.722	524	13.051	0	0	0	0	0	0	0	0	0	0	31710	28373	27655	25020	26834	0	1.7	3.6	55204000	0	0	55204000			1.18171			1.05735			0.932399			1.0306	biovine
A0A452DIM2;A2VE99;A0A3Q1MUN6;A0A3Q1LZ10;A0A3Q1LMZ8;Q3SZN0;A0A3Q1MG56;A0A3Q1MIY9;A0A3Q1MFV9;A0A3Q1MHE0;A0A3Q1N7R1;Q0VCP4;Q2KJB1;F1MDV8;A0A3Q1LNH8;A0A3Q1LN12	A0A452DIM2;A2VE99;A0A3Q1MUN6;A0A3Q1LZ10;A0A3Q1LMZ8;Q3SZN0;A0A3Q1MG56;A0A3Q1MIY9;A0A3Q1MFV9;A0A3Q1MHE0	Septin-11	SEPTIN11	tr|A0A452DIM2|A0A452DIM2_BOVIN Septin-11 OS=Bos taurus OX=9913 GN=SEPTIN11 PE=3 SV=1;sp|A2VE99|SEP11_BOVIN Septin-11 OS=Bos taurus OX=9913 GN=SEPTIN11 PE=2 SV=1;tr|A0A3Q1MUN6|A0A3Q1MUN6_BOVIN Septin-11 OS=Bos taurus OX=9913 GN=SEPTIN11 PE=3 SV=1;tr|A0A3Q1L	16	6	6	6	18.1	48.41	419	292.51	418530	312710	323750	489190	340970	214230	153740	162960	261200	177960	152760	118810	116030	165260	128370	18.1	14.8	11.5	1088600000	421860000	380210000	286490000	1.22747	1.20381	1.19	0.917119	0.863902	0.925528	1.4347	1.46775	1.28737	0.949497	0.915711	0.903872	biovine
Q2NKY7	Q2NKY7	Septin-2	SEPTIN2	sp|Q2NKY7|SEPT2_BOVIN Septin-2 OS=Bos taurus OX=9913 GN=SEPTIN2 PE=2 SV=1	1	2	2	2	5.3	41.571	361	14.3	30896	45275	36845	26233	37828	40999	57293	49056	36629	48787	72152	152260	98153	38820	107520	2.8	5.3	2.8	256680000	101660000	100960000	54057000	0.816749	0.840367	0.671057	1.19686	1.17435	1.41611	0.693481	0.750794	0.361049	0.974014	1.00551	0.912881	biovine
Q0VC68;F1MEZ1;A0A3Q1MEH4;A0A3Q1LNL9	Q0VC68;F1MEZ1;A0A3Q1MEH4;A0A3Q1LNL9	Septin-5	SEPTIN5	sp|Q0VC68|SEPT5_BOVIN Septin-5 OS=Bos taurus OX=9913 GN=SEPTIN5 PE=2 SV=1;tr|F1MEZ1|F1MEZ1_BOVIN Septin-5 OS=Bos taurus OX=9913 GN=SEPTIN5 PE=3 SV=3;tr|A0A3Q1MEH4|A0A3Q1MEH4_BOVIN Septin-5 OS=Bos taurus OX=9913 GN=SEPTIN5 PE=3 SV=1;tr|A0A3Q1LNL9|A0A3Q1LNL9	4	2	2	2	4.3	42.704	369	11.906	0	0	0	0	0	0	0	0	0	0	19193	23151	9826.9	36102	20898	0	2.4	1.9	35167000	0	0	35167000			0.918413			1.10781			1.72753			0.470232	biovine
F1MIH2;F1MBT8;A6QNM0;Q6Q137;A0A3Q1M3S4;Q6Q140;A0A3Q1N7J7;Q3T008;A0A3Q1MLN7;A0A3Q1MXU1;A1L524	F1MIH2;F1MBT8;A6QNM0;Q6Q137;A0A3Q1M3S4	Septin-7	SEPTIN7	tr|F1MIH2|F1MIH2_BOVIN Septin-7 OS=Bos taurus OX=9913 GN=SEPTIN7 PE=3 SV=3;tr|F1MBT8|F1MBT8_BOVIN Septin-7 OS=Bos taurus OX=9913 GN=SEPTIN7 PE=3 SV=2;tr|A6QNM0|A6QNM0_BOVIN Septin 7 OS=Bos taurus OX=9913 GN=SEPT7 PE=2 SV=1;sp|Q6Q137|SEPT7_BOVIN Septin-7 OS	11	9	9	9	19.2	48.668	417	286.85	599970	480590	420210	674330	487300	501320	422380	357390	523060	401930	382160	348770	300890	397200	330130	14.9	13.7	15.3	3236200000	1176800000	1051400000	1008100000	1.23121	1.24728	1.1576	0.98623	1.05088	1.05646	1.38381	1.30137	1.20316	0.862323	0.889185	0.911429	biovine
A0A3Q1MAQ8;Q08DU0;F1MUB9	A0A3Q1MAQ8;Q08DU0;F1MUB9	Serine protease 8	PRSS8	tr|A0A3Q1MAQ8|A0A3Q1MAQ8_BOVIN Serine protease 8 OS=Bos taurus OX=9913 GN=PRSS8 PE=3 SV=1;tr|Q08DU0|Q08DU0_BOVIN Protease, serine, 8 OS=Bos taurus OX=9913 GN=PRSS8 PE=2 SV=1;tr|F1MUB9|F1MUB9_BOVIN Serine protease 8 OS=Bos taurus OX=9913 GN=PRSS8 PE=3 SV=1	3	4	4	4	16.5	36.398	339	117.56	118470	61526	74039	120540	89845	100970	32028	35304	52337	39349	197100	113930	123700	228770	151750	13	8.3	16.5	516410000	124230000	60068000	332110000	1.3186	2.56601	1.29885	0.684802	0.813947	0.750774	1.34164	1.33007	1.50755	0.824075	0.897202	0.815157	biovine
F1N152;A0A452DI93	F1N152;A0A452DI93	Serine protease HTRA1	H	sp|F1N152|HTRA1_BOVIN Serine protease HTRA1 OS=Bos taurus OX=9913 GN=HTRA1 PE=2 SV=1;tr|A0A452DI93|A0A452DI93_BOVIN Serine protease HTRA1 OS=Bos taurus OX=9913 GN=HTRA1 PE=4 SV=1	2	3	3	3	5.1	51.906	487	33.864	20540	11491	14335	17943	16290	66102	71748	110550	88039	74999	0	0	0	0	0	3.7	3.1	1.4	45437000	32746000	12691000	0	1.2609	0.881372		0.705402	0.956653		1.10147	1.17387		0.879988	1.47402		biovine
Q0VCY7;A0A3Q1MVT2	Q0VCY7;A0A3Q1MVT2	Serine/arginine-rich splicing factor 1	SRSF1	sp|Q0VCY7|SRSF1_BOVIN Serine/arginine-rich splicing factor 1 OS=Bos taurus OX=9913 GN=SRSF1 PE=2 SV=1;tr|A0A3Q1MVT2|A0A3Q1MVT2_BOVIN Serine/arginine-rich-splicing factor 1 OS=Bos taurus OX=9913 GN=SRSF1 PE=1 SV=1	2	4	4	4	17.3	27.744	248	48.966	106540	77018	103570	163080	100570	112750	102210	130410	172220	122950	116810	93017	117450	151380	111240	17.3	17.3	13.7	724840000	290720000	212910000	221210000	1.05936	0.917039	1.05007	0.765815	0.831314	0.836183	1.62156	1.40073	1.36084	1.02983	1.06068	1.05583	biovine
Q3B7L6;F1MXY9;A0A3Q1MQP8;A7MB38;A0A3Q1LIG8	Q3B7L6;F1MXY9;A0A3Q1MQP8;A7MB38	Serine/arginine-rich splicing factor 6	SRSF6	sp|Q3B7L6|SRSF6_BOVIN Serine/arginine-rich splicing factor 6 OS=Bos taurus OX=9913 GN=SRSF6 PE=2 SV=1;tr|F1MXY9|F1MXY9_BOVIN Serine/arginine-rich-splicing factor 6 OS=Bos taurus OX=9913 GN=SRSF6 PE=4 SV=2;tr|A0A3Q1MQP8|A0A3Q1MQP8_BOVIN Serine and arginine	5	3	3	3	8.1	39.646	345	19.973	60881	43675	50971	50003	48022	22824	20890	23335	24838	20796	83072	72755	92541	94280	76902	5.5	3.5	8.1	289040000	78033000	62456000	148550000	1.26777	1.09752	1.08023	0.909479	1.00452	0.946074	1.04125	1.19436	1.22598	1.06141	1.12209	1.20336	biovine
A0A3Q1MDR9;Q3T106	A0A3Q1MDR9;Q3T106	Serine/arginine-rich-splicing factor 7	SRSF7	tr|A0A3Q1MDR9|A0A3Q1MDR9_BOVIN Serine/arginine-rich-splicing factor 7 OS=Bos taurus OX=9913 GN=SRSF7 PE=4 SV=1;sp|Q3T106|SRSF7_BOVIN Serine/arginine-rich splicing factor 7 OS=Bos taurus OX=9913 GN=SRSF7 PE=2 SV=1	2	2	2	2	13.1	15.763	137	11.563	0	0	0	0	0	13515	7908.4	7018.3	10299	6933.8	47707	26121	30197	42978	34906	6.6	6.6	13.1	122490000	0	34451000	88042000		1.94915	1.36673		1.14056	0.748324		1.48533	1.23125		1.01219	0.865095	biovine
A0A3Q1MJE6;A0A3Q1NGM8;Q3SWW9;A0A3Q1N170;P61287;A0A3Q1MLW0	A0A3Q1MJE6;A0A3Q1NGM8;Q3SWW9;A0A3Q1N170;P61287;A0A3Q1MLW0	Serine/threonine-protein phosphatase	PPP1CB	tr|A0A3Q1MJE6|A0A3Q1MJE6_BOVIN Serine/threonine-protein phosphatase OS=Bos taurus OX=9913 GN=PPP1CB PE=3 SV=1;tr|A0A3Q1NGM8|A0A3Q1NGM8_BOVIN Serine/threonine-protein phosphatase OS=Bos taurus OX=9913 GN=PPP1CB PE=3 SV=1;sp|Q3SWW9|PP1B_BOVIN Serine/threonin	6	5	5	2	17.4	36.57	321	43.132	246840	237630	181610	236880	183120	122760	110630	67178	135980	103820	82456	72953	50137	87151	68852	17.4	10.6	6.2	920230000	391650000	201460000	327120000	1.34797	1.18243	1.19758	1.29767	1.06559	1.05956	1.29358	1.30977	1.26577	0.991754	0.647062	0.728185	biovine
A0A3Q1M1U2;A0A3Q1LW84;Q32PI5;A5D973	A0A3Q1M1U2;A0A3Q1LW84;Q32PI5;A5D973	Serine/threonine-protein phosphatase 2A 65 kDa regulatory subunit A alpha isoform	PPP2R1A	tr|A0A3Q1M1U2|A0A3Q1M1U2_BOVIN Serine/threonine-protein phosphatase 2A 65 kDa regulatory subunit A alpha isoform OS=Bos taurus OX=9913 GN=PPP2R1A PE=4 SV=1;tr|A0A3Q1LW84|A0A3Q1LW84_BOVIN Serine/threonine-protein phosphatase 2A 65 kDa regulatory subunit A a	4	4	4	4	6.9	64.172	581	26.738	158600	160830	138610	174440	146670	186040	174630	171010	215400	182110	169400	155020	139160	178670	148360	5.5	6.9	5.5	1124400000	344830000	250890000	528720000	1.08134	1.02158	1.14182	1.09654	0.958926	1.04489	1.18934	1.1828	1.2043	0.945047	0.939048	0.937989	biovine
Q29443;G3X6N3	Q29443;G3X6N3	Serotransferrin	TF	sp|Q29443|TRFE_BOVIN Serotransferrin OS=Bos taurus OX=9913 GN=TF PE=2 SV=1;tr|G3X6N3|G3X6N3_BOVIN Serotransferrin OS=Bos taurus OX=9913 GN=TF PE=1 SV=2	2	43	38	37	50.4	77.752	704	323.31	8010300	3292400	4957900	6910000	5221200	9529300	3702800	5806300	8057300	6051400	7353900	3085200	4584300	6110600	4778200	48.7	48.2	47.2	246540000000	71693000000	82623000000	92228000000	1.53419	1.57473	1.53905	0.630583	0.611891	0.645682	1.32345	1.33148	1.27885	0.949571	0.959497	0.95942	biovine
A6QPQ2;A0A0A0MP89	A6QPQ2;A0A0A0MP89	Serpin A3-8	SERPINA3-8	sp|A6QPQ2|SPA38_BOVIN Serpin A3-8 OS=Bos taurus OX=9913 GN=SERPINA3-8 PE=2 SV=1;tr|A0A0A0MP89|A0A0A0MP89_BOVIN Serpin A3-8 OS=Bos taurus OX=9913 GN=SERPINA3-8 PE=3 SV=2	2	10	3	3	21.1	46.963	418	148.17	220570	74370	143770	163140	191600	208780	79134	140010	153050	184630	169710	62504	117050	133300	149250	19.4	21.1	15.8	102660000	29153000	37647000	35860000	1.1512	1.1308	1.13709	0.388152	0.428609	0.418787	0.851461	0.828955	0.893132	0.750365	0.758327	0.784255	biovine
A0A0A0MPA0;Q32T06	A0A0A0MPA0;Q32T06	SERPIN domain-containing protein	LOC784932	tr|A0A0A0MPA0|A0A0A0MPA0_BOVIN SERPIN domain-containing protein OS=Bos taurus OX=9913 GN=LOC784932 PE=1 SV=1;tr|Q32T06|Q32T06_BOVIN Endopin 2C OS=Bos taurus OX=9913 PE=2 SV=1	2	10	2	2	21.6	46.882	417	323.31	699130	450360	394630	694990	515540	466450	382580	350990	467410	385440	425660	256290	220300	419820	302990	12	18.5	12.9	6430200000	1516200000	3525600000	1388500000	1.35611	1.21018	1.40486	0.873569	0.99258	0.84587	1.34808	1.21267	1.38559	0.765469	0.910622	0.727087	biovine
F1MMS7;G3X8C3;F1MN78;A0A3Q1LMW6;X5F5B4;A6QPZ4;A8E4Q3;A0A3Q1ML33;I6Y6B2;A0A3Q1LKA9;E1B8B5;A0A3Q1LY36	F1MMS7;G3X8C3;F1MN78;A0A3Q1LMW6;X5F5B4;A6QPZ4;A8E4Q3;A0A3Q1ML33	SERPIN domain-containing protein		tr|F1MMS7|F1MMS7_BOVIN SERPIN domain-containing protein OS=Bos taurus OX=9913 PE=3 SV=2;tr|G3X8C3|G3X8C3_BOVIN SERPIN domain-containing protein OS=Bos taurus OX=9913 GN=LOC786410 PE=3 SV=1;tr|F1MN78|F1MN78_BOVIN Serpin B4 OS=Bos taurus OX=9913 PE=2 SV=1;tr	12	3	3	3	7.9	44.522	390	63.635	103960	70782	77946	95051	67419	86226	61845	60386	78303	57329	35170	27619	24758	32983	27699	2.6	2.6	5.4	182990000	69708000	77080000	36207000	1.542	1.50406	1.26972	1.04988	1.07877	0.997112	1.40985	1.36585	1.19077	1.15614	1.05332	0.893823	biovine
E1BMJ0;P50448	E1BMJ0;P50448	Serpin family G member 1	SERPING1	tr|E1BMJ0|E1BMJ0_BOVIN Serpin family G member 1 OS=Bos taurus OX=9913 GN=SERPING1 PE=3 SV=3;sp|P50448|F12AI_BOVIN Factor XIIa inhibitor OS=Bos taurus OX=9913 PE=1 SV=1	2	7	7	7	13	51.772	468	323.31	425270	624110	808340	476100	557600	495040	725190	954880	616630	649140	490840	756120	1036500	640270	680950	11.5	11.5	13	15632000000	4819200000	5025800000	5786600000	0.762679	0.762609	0.720817	1.11928	1.11716	1.11039	0.853838	0.949918	0.94026	1.44968	1.47099	1.52214	biovine
Q2KJH6	Q2KJH6	Serpin H1	SERPINH1	sp|Q2KJH6|SERPH_BOVIN Serpin H1 OS=Bos taurus OX=9913 GN=SERPINH1 PE=2 SV=1	1	3	3	3	7.9	46.506	418	28.423	136590	83308	206660	190460	144400	138010	71840	223660	222220	149320	114020	74777	220390	201580	145490	7.9	5.3	5.7	2399400000	990250000	1085700000	323480000	0.945914	0.924257	0.783696	0.576925	0.481114	0.513967	1.31898	1.48821	1.38552	1.43116	1.49786	1.51481	biovine
A6QPP2;F6R4P6;A0A3Q1MAK6	A6QPP2;F6R4P6;A0A3Q1MAK6	SERPIND1 protein	SERPIND1	tr|A6QPP2|A6QPP2_BOVIN SERPIND1 protein OS=Bos taurus OX=9913 GN=SERPIND1 PE=2 SV=1;tr|F6R4P6|F6R4P6_BOVIN Serpin family D member 1 OS=Bos taurus OX=9913 GN=SERPIND1 PE=3 SV=1;tr|A0A3Q1MAK6|A0A3Q1MAK6_BOVIN Serpin family D member 1 OS=Bos taurus OX=9913 GN	3	7	7	7	16.1	55.207	496	193.17	630190	325320	446100	631770	465070	407270	190360	288710	400660	294210	671170	317500	442420	677080	474850	14.3	13.1	16.1	4003700000	1000200000	1144900000	1858700000	1.35504	1.38428	1.41344	0.699508	0.647021	0.668632	1.35844	1.36182	1.42588	0.95921	0.981306	0.931705	biovine
A1L5B7;Q2KJD1	A1L5B7;Q2KJD1	SERPINE1 mRNA binding protein 1	SERBP1	tr|A1L5B7|A1L5B7_BOVIN SERPINE1 mRNA binding protein 1 OS=Bos taurus OX=9913 GN=SERBP1 PE=1 SV=1;tr|Q2KJD1|Q2KJD1_BOVIN SERPINE1 mRNA binding protein 1 OS=Bos taurus OX=9913 GN=SERBP1 PE=1 SV=1	2	6	6	6	16.3	42.329	386	40.671	108880	73015	116440	225730	111280	31050	27347	38376	102990	41264	83325	55227	82983	155670	80242	12.2	10.4	10.1	1238000000	398400000	589860000	249710000	0.978433	0.752472	1.03842	0.656138	0.662733	0.688256	2.02849	2.49588	1.94001	1.04637	0.930012	1.03416	biovine
A4IFB1	A4IFB1	Serrate RNA effector molecule homolog	SRRT	sp|A4IFB1|SRRT_BOVIN Serrate RNA effector molecule homolog OS=Bos taurus OX=9913 GN=SRRT PE=2 SV=1	1	2	2	2	1.9	100.57	876	11.949	23770	11745	18005	23610	18352	25787	19248	22100	26914	22815	0	0	0	0	0	1.9	0.9	1	555420000	295570000	259850000	0	1.29523	1.13027		0.639985	0.843655		1.28651	1.17966		0.981092	0.968661		biovine
A0A140T897;P02769;A0A3Q1LNN7	A0A140T897;P02769;A0A3Q1LNN7	Serum albumin	ALB	tr|A0A140T897|A0A140T897_BOVIN Serum albumin OS=Bos taurus OX=9913 GN=ALB PE=4 SV=1;sp|P02769|ALBU_BOVIN Serum albumin OS=Bos taurus OX=9913 GN=ALB PE=1 SV=4;tr|A0A3Q1LNN7|A0A3Q1LNN7_BOVIN Serum albumin OS=Bos taurus OX=9913 GN=ALB PE=4 SV=1	3	53	53	9	69	69.323	607	323.31	18317000	12866000	19603000	12201000	14766000	16174000	11501000	17778000	10880000	13232000	16179000	11253000	17290000	10778000	13103000	69	67.5	67.2	2024300000000	639780000000	649900000000	734570000000	1.24048	1.22234	1.23476	0.871326	0.869181	0.858811	0.82629	0.822249	0.82256	1.32758	1.34356	1.31955	biovine
A0A0N6YQM6;A0A076JSH7	A0A0N6YQM6;A0A076JSH7	Serum amyloid A protein	SAA1	tr|A0A0N6YQM6|A0A0N6YQM6_BUBBU Serum amyloid A protein OS=Bubalus bubalis OX=89462 GN=SAA1 PE=2 SV=1;tr|A0A076JSH7|A0A076JSH7_BUBBU Serum amyloid A protein OS=Bubalus bubalis OX=89462 GN=saa-1 PE=2 SV=1	2	4	2	2	24.6	14.568	130	20.393	66735	36661	35621	132770	62023	125170	59298	43557	213520	92453	0	0	0	0	0	24.6	20	13.1	199650000	143560000	56090000	0	1.07597	1.35388		0.591087	0.641385		2.14066	2.3095		0.574319	0.471126		bubalus
V5LEH6;D2U6Q0;F6K454	V5LEH6;D2U6Q0	Serum amyloid A protein	SAA3	tr|V5LEH6|V5LEH6_BUBBU Serum amyloid A protein OS=Bubalus bubalis OX=89462 GN=SAA3 PE=2 SV=1;tr|D2U6Q0|D2U6Q0_BUBBU Serum amyloid A protein (Fragment) OS=Bubalus bubalis OX=89462 GN=saa PE=2 SV=1	3	8	8	6	45.8	14.537	131	323.31	452180	375300	367510	843450	462760	273050	229060	208450	551120	281490	695440	537200	519940	1143000	667850	34.4	37.4	45.8	7864800000	2372500000	2187500000	3304800000	0.977137	0.970017	1.04131	0.811004	0.813741	0.804372	1.82265	1.95787	1.71146	0.79417	0.740524	0.778528	bubalus
Q3T004	Q3T004	Serum amyloid P-component	APCS	sp|Q3T004|SAMP_BOVIN Serum amyloid P-component OS=Bos taurus OX=9913 GN=APCS PE=2 SV=1	1	2	2	2	8	25.183	224	12.311	285030	105910	114580	332330	176010	271920	107520	133990	289130	169310	164200	51965	73165	188760	108890	8	8	8	259950000	72208000	121850000	65886000	1.6194	1.60605	1.50794	0.601727	0.635048	0.477225	1.88813	1.7077	1.73349	0.650986	0.791389	0.671917	biovine
Q08DX1;Q2KJA1	Q08DX1;Q2KJA1	SH3 domain containing GRB2 like 2, endophilin A1	SH3GL2	tr|Q08DX1|Q08DX1_BOVIN SH3 domain containing GRB2 like 2, endophilin A1 OS=Bos taurus OX=9913 GN=SH3GL2 PE=2 SV=1;sp|Q2KJA1|SH3G1_BOVIN Endophilin-A2 OS=Bos taurus OX=9913 GN=SH3GL1 PE=2 SV=1	2	2	2	2	5.4	39.886	352	12.554	0	0	0	0	0	18047	21609	19031	18673	20396	16254	22794	16882	17833	18286	0	5.4	2	76660000	0	40550000	36110000		0.88483	0.888877		1.05947	1.24653		0.915523	0.975227		0.933075	0.92322	biovine
Q3ZCL8	Q3ZCL8	SH3 domain-binding glutamic acid-rich-like protein 3	SH3BGRL3	sp|Q3ZCL8|SH3L3_BOVIN SH3 domain-binding glutamic acid-rich-like protein 3 OS=Bos taurus OX=9913 GN=SH3BGRL3 PE=3 SV=1	1	2	2	2	19.4	10.438	93	27.532	23678	22671	15547	19441	19400	35043	30350	25097	27016	29684	15306	15433	10499	12558	11889	8.6	10.8	8.6	243260000	104000000	46922000	92341000	1.22052	1.18053	1.28741	1.16861	1.02244	1.29809	1.00211	0.91012	1.05627	0.801392	0.845472	0.883085	biovine
F1N0F2;A5D986;Q2KI90	F1N0F2;A5D986;Q2KI90	Sialic acid acetylesterase	SIAE	tr|F1N0F2|F1N0F2_BOVIN Sialic acid acetylesterase OS=Bos taurus OX=9913 GN=SIAE PE=4 SV=1;tr|A5D986|A5D986_BOVIN Cytosolic sialic acid 9-O-acetylesterase homolog OS=Bos taurus OX=9913 GN=SIAE PE=2 SV=1;tr|Q2KI90|Q2KI90_BOVIN Sialic acid acetylesterase OS=B	3	2	2	2	4.3	59.672	533	13.236	56535	54523	69080	56314	56771	76616	67184	66863	82889	65899	44915	41527	41957	48633	40103	1.7	2.6	2.6	141620000	62128000	47959000	31531000	0.995843	1.16263	1.11999	0.960402	1.0195	1.03551	0.99195	1.25782	1.2127	1.21682	1.01463	1.04623	biovine
Q32LP6;P61635;F1MX38	Q32LP6;P61635;F1MX38	Signal transducer and activator of transcription	STAT3	tr|Q32LP6|Q32LP6_BOVIN Signal transducer and activator of transcription OS=Bos taurus OX=9913 GN=STAT3 PE=2 SV=1;sp|P61635|STAT3_BOVIN Signal transducer and activator of transcription 3 OS=Bos taurus OX=9913 GN=STAT3 PE=2 SV=1;tr|F1MX38|F1MX38_BOVIN Signal	3	2	2	2	4.2	83.111	722	11.561	38989	24775	27571	41019	33420	0	0	0	0	0	0	0	0	0	0	4.2	0	0	29324000	29324000	0	0	1.16664			0.741323			1.22738			0.824985			biovine
Q862I9;Q95140;F1MDN4;A7E336;Q862M5;Q862E2;Q862Q6	Q862I9;Q95140;F1MDN4;A7E336;Q862M5;Q862E2	Similar to acidic ribosomal phosphoprotein PO (Fragment)		tr|Q862I9|Q862I9_BOVIN Similar to acidic ribosomal phosphoprotein PO (Fragment) OS=Bos taurus OX=9913 PE=2 SV=1;sp|Q95140|RLA0_BOVIN 60S acidic ribosomal protein P0 OS=Bos taurus OX=9913 GN=RPLP0 PE=2 SV=3;tr|F1MDN4|F1MDN4_BOVIN 60S acidic ribosomal protei	7	3	3	3	26.8	18.51	168	202.59	128870	107810	173260	161660	126030	159560	152060	188740	220650	165670	142680	126590	189960	205560	143680	26.8	26.8	26.8	1160900000	189730000	476340000	494850000	1.02253	0.963119	0.99304	0.855431	0.917849	0.881055	1.28271	1.33186	1.43068	1.37475	1.13925	1.3221	biovine
Q862R3;Q3T003;F1MHJ6	Q862R3;Q3T003;F1MHJ6	Similar to ribosomal protein L18a (Fragment)		tr|Q862R3|Q862R3_BOVIN Similar to ribosomal protein L18a (Fragment) OS=Bos taurus OX=9913 PE=2 SV=1;sp|Q3T003|RL18A_BOVIN 60S ribosomal protein L18a OS=Bos taurus OX=9913 GN=RPL18A PE=2 SV=1;tr|F1MHJ6|F1MHJ6_BOVIN Ribosomal_L18A domain-containing protein O	3	3	3	3	22.2	18.312	158	320.59	275150	190620	350340	400500	289180	102320	85229	143440	181900	122920	161270	149740	263120	335040	217210	22.2	22.2	22.2	874150000	431290000	244240000	198620000	0.951484	0.832411	0.742461	0.659174	0.69337	0.689379	1.38495	1.47982	1.54247	1.21149	1.16694	1.21136	biovine
Q862N4;P61257;G3MYC1;E1BCF5	Q862N4;P61257;G3MYC1	Similar to ribosomal protein L26 (Fragment)		tr|Q862N4|Q862N4_BOVIN Similar to ribosomal protein L26 (Fragment) OS=Bos taurus OX=9913 PE=2 SV=1;sp|P61257|RL26_BOVIN 60S ribosomal protein L26 OS=Bos taurus OX=9913 GN=RPL26 PE=2 SV=1;tr|G3MYC1|G3MYC1_BOVIN KOW domain-containing protein OS=Bos taurus OX	4	3	3	3	19.4	15.278	129	18.216	70516	66831	131080	72857	85432	141650	82250	130250	139400	98562	92483	40078	66212	83416	53136	19.4	14	14	394710000	262460000	89878000	42364000	0.825405	1.43717	1.7405	0.782271	0.8345	0.754253	0.852807	1.41434	1.56986	1.53432	1.3215	1.24609	biovine
Q862D2;P39872;B1H0W8;A0A3Q1LRW8	Q862D2;P39872;B1H0W8;A0A3Q1LRW8	Similar to ribosomal protein L3 (Fragment)		tr|Q862D2|Q862D2_BOVIN Similar to ribosomal protein L3 (Fragment) OS=Bos taurus OX=9913 PE=2 SV=1;sp|P39872|RL3_BOVIN 60S ribosomal protein L3 OS=Bos taurus OX=9913 GN=RPL3 PE=2 SV=2;tr|B1H0W8|B1H0W8_BOVIN Ribosomal protein L3 OS=Bos taurus OX=9913 GN=Rpl3	4	2	2	2	18.3	11.704	104	53.959	147840	107610	133180	239340	127120	295550	191790	358700	510810	275560	74346	58891	67195	137400	70388	11.5	18.3	11.5	6146000000	312030000	5509100000	324870000	1.163	1.07254	1.05623	0.846523	0.696001	0.836662	1.88279	1.85372	1.95204	1.04767	1.30171	0.954637	biovine
Q862S8;Q861U5;Q3T0R1;A0A3Q1MQW8;A0A3Q1LZK3	Q862S8;Q861U5;Q3T0R1;A0A3Q1MQW8;A0A3Q1LZK3	Similar to ribosomal protein S18 (Fragment)		tr|Q862S8|Q862S8_BOVIN Similar to ribosomal protein S18 (Fragment) OS=Bos taurus OX=9913 PE=2 SV=1;tr|Q861U5|Q861U5_BOVIN Similar to 40S ribosomal protein S18 (Fragment) OS=Bos taurus OX=9913 PE=2 SV=1;sp|Q3T0R1|RS18_BOVIN 40S ribosomal protein S18 OS=Bos	5	4	4	4	24.8	14.757	125	37.294	21985	13433	14610	23889	17328	212230	206730	226130	268840	196940	48756	45426	65341	76664	55100	7.2	24.8	12.8	466680000	121530000	220420000	124730000	1.26876	1.07764	0.884864	0.775219	1.04971	0.824428	1.37864	1.36509	1.39136	0.843144	1.14822	1.18586	biovine
Q862D8;Q862E1;Q862Q2;Q3T169;Q862I7;A0A3Q1M583	Q862D8;Q862E1;Q862Q2;Q3T169;Q862I7	Similar to S3 ribosomal protein (Fragment)		tr|Q862D8|Q862D8_BOVIN Similar to S3 ribosomal protein (Fragment) OS=Bos taurus OX=9913 PE=2 SV=1;tr|Q862E1|Q862E1_BOVIN Similar to ribosomal protein S3 (Fragment) OS=Bos taurus OX=9913 PE=2 SV=1;tr|Q862Q2|Q862Q2_BOVIN Similar to ribosomal protein S3 (Frag	6	3	3	3	22.8	16.082	145	323.31	264340	158150	234720	452270	269350	129960	85990	132930	251820	139780	159290	119000	163270	265790	163050	14.5	14.5	22.8	1024500000	303440000	300960000	420140000	0.9814	0.929747	0.97694	0.587154	0.615181	0.729837	1.67912	1.80155	1.63011	0.871431	0.950994	1.00135	biovine
E9NST3	E9NST3	Sodium phosphate solute carrier family 34 member 2	Slc34a2	tr|E9NST3|E9NST3_BUBBU Sodium phosphate solute carrier family 34 member 2 OS=Bubalus bubalis OX=89462 GN=Slc34a2 PE=2 SV=1	1	10	10	10	12	75.937	693	306.72	940490	1487100	1168800	775800	986240	1105900	1740500	1369100	951840	1181100	1092500	1694500	1318700	922790	1153500	10.4	12	10.4	7430800000	1891600000	2584500000	2954600000	0.953612	0.936331	0.947117	1.50785	1.47363	1.46901	0.786624	0.805893	0.799991	1.18511	1.15917	1.14322	bubalus
P48765;F1MC36;A8E655	P48765;F1MC36;A8E655	Sodium/calcium exchanger 1	SLC8A1	sp|P48765|NAC1_BOVIN Sodium/calcium exchanger 1 OS=Bos taurus OX=9913 GN=SLC8A1 PE=1 SV=1;tr|F1MC36|F1MC36_BOVIN Sodium/calcium exchanger 1 OS=Bos taurus OX=9913 GN=SLC8A1 PE=3 SV=1;tr|A8E655|A8E655_BOVIN SLC8A1 protein OS=Bos taurus OX=9913 GN=SLC8A1 PE=2	3	2	2	2	1.6	108.03	970	12.986	5806.2	5888.6	2685.9	5628.8	3362.4	21703	25150	12155	16436	11258	35185	38412	18948	28410	10324	0.7	0.7	1.6	69323000	13540000	41275000	14508000	1.7268	1.92778	3.40808	1.75131	2.23397	3.72065	1.67404	1.45994	2.75184	0.798804	1.07968	1.83534	biovine
A0A3Q1N346;F1MR06;Q8HYW6;E1B8N5;F1N1K4;A0A3Q1M1C8	A0A3Q1N346;F1MR06	Sodium/potassium-transporting ATPase subunit alpha	ATP1A3	tr|A0A3Q1N346|A0A3Q1N346_BOVIN Sodium/potassium-transporting ATPase subunit alpha OS=Bos taurus OX=9913 GN=ATP1A3 PE=3 SV=1;tr|F1MR06|F1MR06_BOVIN Sodium/potassium-transporting ATPase subunit alpha OS=Bos taurus OX=9913 GN=ATP1A3 PE=3 SV=3	6	23	23	12	26.2	106.87	975	323.31	2006300	1871200	932790	1669000	1495900	1982500	1789600	868620	1613100	1433600	1833400	1736100	748580	1441700	1320000	21.9	21.4	21	20269000000	7319600000	6376300000	6573000000	1.3412	1.38288	1.38894	1.25089	1.24833	1.31523	1.11572	1.12521	1.0922	0.623564	0.605901	0.567106	biovine
Q08DA1;A0A3Q1MFY4;F1MI32;A0A3Q1LUJ8;A0A3Q1MDM5;Q8HYW7;F1MXW4	Q08DA1;A0A3Q1MFY4;F1MI32;A0A3Q1LUJ8;A0A3Q1MDM5	Sodium/potassium-transporting ATPase subunit alpha-1	ATP1A1	sp|Q08DA1|AT1A1_BOVIN Sodium/potassium-transporting ATPase subunit alpha-1 OS=Bos taurus OX=9913 GN=ATP1A1 PE=1 SV=1;tr|A0A3Q1MFY4|A0A3Q1MFY4_BOVIN Sodium/potassium-transporting ATPase subunit alpha OS=Bos taurus OX=9913 GN=ATP1A1 PE=1 SV=1;tr|F1MI32|F1MI3	7	19	10	9	19.2	112.64	1021	157.99	330640	317340	280050	297330	287560	598620	577820	518180	555620	541130	464630	436310	363920	458430	401990	17.2	18.4	17	1958400000	571150000	683420000	703840000	1.14981	1.10624	1.15582	1.10356	1.0678	1.08538	1.03398	1.02678	1.1404	0.973884	0.957589	0.905296	biovine
A2VDL6	A2VDL6	Sodium/potassium-transporting ATPase subunit alpha-2	ATP1A2	sp|A2VDL6|AT1A2_BOVIN Sodium/potassium-transporting ATPase subunit alpha-2 OS=Bos taurus OX=9913 GN=ATP1A2 PE=1 SV=1	1	16	5	5	18.5	112.18	1020	109.53	145570	140820	29335	104220	98440	145480	166810	61867	121280	121170	231140	255440	103450	249430	193180	16	14.7	14.6	1541000000	440510000	572210000	528290000	1.47877	1.20063	1.1965	1.43052	1.37666	1.32229	1.05872	1.00091	1.29118	0.297999	0.51058	0.535511	biovine
A0A3Q1MAQ1;G3MWR4;Q3ZCH8;F6QVN4	A0A3Q1MAQ1;G3MWR4	Sodium/potassium-transporting ATPase subunit beta	ATP1B1	tr|A0A3Q1MAQ1|A0A3Q1MAQ1_BOVIN Sodium/potassium-transporting ATPase subunit beta OS=Bos taurus OX=9913 GN=ATP1B1 PE=3 SV=1;tr|G3MWR4|G3MWR4_BOVIN Sodium/potassium-transporting ATPase subunit beta OS=Bos taurus OX=9913 GN=ATP1B1 PE=1 SV=1	4	3	3	3	8.9	34.585	302	73.563	275450	247870	106200	182310	189640	371310	370240	198450	258880	288850	284150	286490	140490	188610	217620	4.3	4.3	8.9	6784900000	1293400000	2753600000	2737900000	1.45249	1.28548	1.30572	1.30706	1.28177	1.31647	0.961348	0.896244	0.866694	0.560008	0.687035	0.645575	biovine
L0CMU6	L0CMU6	Sodium/potassium-transporting ATPase subunit beta		tr|L0CMU6|L0CMU6_BUBBU Sodium/potassium-transporting ATPase subunit beta OS=Bubalus bubalis OX=89462 PE=2 SV=1	1	2	2	2	4.8	33.392	290	43.265	160590	118230	62749	113030	113320	131860	111150	51062	96912	93386	174990	149860	89134	131920	127040	4.8	4.8	4.8	1670500000	497310000	450560000	722650000	1.41714	1.41199	1.37744	1.04333	1.19022	1.17963	0.997441	1.03776	1.03841	0.553733	0.546784	0.701622	bubalus
Q28030;A6QLL5	Q28030;A6QLL5	Sodium/potassium-transporting ATPase subunit beta-2	ATP1B2	sp|Q28030|AT1B2_BOVIN Sodium/potassium-transporting ATPase subunit beta-2 OS=Bos taurus OX=9913 GN=ATP1B2 PE=2 SV=1;tr|A6QLL5|A6QLL5_BOVIN Sodium/potassium-transporting ATPase subunit beta OS=Bos taurus OX=9913 GN=ATP1B2 PE=2 SV=1	2	2	2	2	4.8	33.401	290	15.944	116860	72321	36190	75617	70474	107260	87518	38298	78707	73162	131970	106380	66594	100120	94410	4.8	4.8	4.8	1396400000	476560000	422230000	497590000	1.6582	1.46606	1.39784	1.02621	1.19622	1.12679	1.07298	1.07579	1.06048	0.513523	0.523468	0.70537	biovine
Q27960;F1N6D4;A0A3Q1MG98;A7YY70;A0A3Q1MQ71	Q27960;F1N6D4;A0A3Q1MG98	Sodium-dependent phosphate transport protein 2B	SLC34A2	sp|Q27960|NPT2B_BOVIN Sodium-dependent phosphate transport protein 2B OS=Bos taurus OX=9913 GN=SLC34A2 PE=1 SV=1;tr|F1N6D4|F1N6D4_BOVIN Sodium-dependent phosphate transport protein 2B OS=Bos taurus OX=9913 GN=SLC34A2 PE=4 SV=1;tr|A0A3Q1MG98|A0A3Q1MG98_BOVI	5	9	9	9	10.4	75.825	693	60.309	344150	611760	437060	268100	393570	739660	1210600	956140	610220	803080	687180	1130600	901360	577250	753700	7.4	8.4	9.2	5449200000	1326100000	1544200000	2578900000	0.874431	0.921029	0.911742	1.55439	1.50745	1.50007	0.6812	0.75985	0.765888	1.1105	1.19059	1.19591	biovine
Q58DQ6;Q3T0F0;F1N2B5;A0A3Q1MQ59;Q5EA54;Q08DL0	Q58DQ6;Q3T0F0;F1N2B5;A0A3Q1MQ59;Q5EA54;Q08DL0	Solute carrier family 3 (Activators of dibasic and neutral amino acid transport), member 2	SLC3A2	tr|Q58DQ6|Q58DQ6_BOVIN Solute carrier family 3 (Activators of dibasic and neutral amino acid transport), member 2 OS=Bos taurus OX=9913 GN=SLC3A2 PE=2 SV=1;tr|Q3T0F0|Q3T0F0_BOVIN SLC3A2 protein OS=Bos taurus OX=9913 GN=SLC3A2 PE=2 SV=1;tr|F1N2B5|F1N2B5_BOV	6	3	3	3	8.8	55.594	491	63.771	67640	24116	28932	70612	36460	260580	92832	143150	243670	158830	300110	114050	161090	292570	182240	2.6	4.5	8.8	299660000	82739000	103530000	113390000	1.85518	1.64062	1.64678	0.661437	0.584474	0.625823	1.9367	1.53416	1.60541	0.793527	0.901278	0.883944	biovine
A0A089FXT1	A0A089FXT1	Solute carrier family 3 member 2	SLC3A2	tr|A0A089FXT1|A0A089FXT1_BUBBU Solute carrier family 3 member 2 OS=Bubalus bubalis OX=89462 GN=SLC3A2 PE=2 SV=1	1	5	5	5	10.7	63.11	572	323.31	279850	135080	209140	293420	200450	397530	158130	252910	417420	266390	598490	254420	368530	616480	399120	3.7	5.2	10.7	427550000	102790000	136850000	187910000	1.39611	1.49229	1.49952	0.673884	0.593603	0.637452	1.46381	1.56695	1.5446	1.04335	0.949397	0.923356	bubalus
A0A3Q1MXU7;F1MYC9;A0A3Q1LUF1;Q1RMK4;F1MKE9;A0A3Q1LWU2;E1BMN5	A0A3Q1MXU7;F1MYC9;A0A3Q1LUF1	Spectrin beta chain	SPTBN1	tr|A0A3Q1MXU7|A0A3Q1MXU7_BOVIN Spectrin beta chain OS=Bos taurus OX=9913 GN=SPTBN1 PE=1 SV=1;tr|F1MYC9|F1MYC9_BOVIN Spectrin beta chain OS=Bos taurus OX=9913 GN=SPTBN1 PE=1 SV=1;tr|A0A3Q1LUF1|A0A3Q1LUF1_BOVIN Spectrin beta chain OS=Bos taurus OX=9913 GN=SP	7	32	32	32	15.2	272.68	2350	323.31	1761800	1782500	1502600	1386000	1534700	1253200	1218300	1050600	934420	1065500	1261400	1125200	938820	1043200	1064200	13.2	10.1	11.4	5916000000	1929600000	1888600000	2097900000	1.14798	1.17616	1.1853	1.16146	1.14341	1.05732	0.903108	0.876978	0.980267	0.979084	0.986016	0.882184	biovine
Q3T147;F6R6R6;Q5E970;Q861P7	Q3T147;F6R6R6;Q5E970	Spliceosome RNA helicase DDX39B	DDX39B	sp|Q3T147|DX39B_BOVIN Spliceosome RNA helicase DDX39B OS=Bos taurus OX=9913 GN=DDX39B PE=2 SV=1;tr|F6R6R6|F6R6R6_BOVIN DExD-box helicase 39A OS=Bos taurus OX=9913 GN=DDX39A PE=4 SV=1;tr|Q5E970|Q5E970_BOVIN DEAD (Asp-Glu-Ala-Asp) box polypeptide 39 isoform	4	3	3	3	6.1	48.964	428	18.384	45785	39902	56590	58233	48156	32928	27453	39235	28767	29155	0	0	0	0	0	1.6	2.1	2.3	73496000	53492000	20004000	0	0.950764	1.12941		0.828599	0.941622		1.20926	0.986692		1.17514	1.34574		biovine
A0A3Q1M720;A2VDM7	A0A3Q1M720;A2VDM7	Splicing factor 1	SF1	tr|A0A3Q1M720|A0A3Q1M720_BOVIN Splicing factor 1 OS=Bos taurus OX=9913 GN=SF1 PE=4 SV=1;tr|A2VDM7|A2VDM7_BOVIN Splicing factor 1 OS=Bos taurus OX=9913 GN=SF1 PE=2 SV=1	2	2	2	2	4.5	64.652	603	13.772	43724	35152	51949	77329	46455	32162	43120	49344	46559	40831	68800	65254	84922	95108	76063	4.5	2.2	4.5	240020000	73162000	65564000	101300000	0.941212	0.787686	0.904513	0.756689	1.05606	0.857894	1.6646	1.14029	1.25038	1.11826	1.20849	1.11647	biovine
F1MX61	F1MX61	Splicing factor 3b subunit 1	SF3B1	tr|F1MX61|F1MX61_BOVIN Splicing factor 3b subunit 1 OS=Bos taurus OX=9913 GN=SF3B1 PE=4 SV=2	1	4	4	4	4.3	145.86	1304	34.014	55554	55379	74342	92064	63276	76938	49747	80804	115210	77488	85353	76067	93549	133100	91661	3.1	3.4	3.1	719050000	228730000	306520000	183810000	0.877963	0.992902	0.931181	0.875198	0.641996	0.829873	1.45496	1.48681	1.45209	1.17488	1.04279	1.0206	biovine
E1BQ37;A0A3Q1LXA1;A6QPE4;REV__E1BBH1;REV__A0A3Q1NG53;REV__A0A3Q1MN56;REV__A0A3Q1M8W3;REV__A0A3Q1LNS5	E1BQ37;A0A3Q1LXA1	Splicing factor proline and glutamine rich	SFPQ	tr|E1BQ37|E1BQ37_BOVIN Splicing factor proline and glutamine rich OS=Bos taurus OX=9913 GN=SFPQ PE=1 SV=1;tr|A0A3Q1LXA1|A0A3Q1LXA1_BOVIN Splicing factor proline and glutamine rich OS=Bos taurus OX=9913 GN=SFPQ PE=1 SV=1	8	6	6	5	12.2	76.248	707	211.99	170980	118080	149100	198200	137600	58833	47322	81030	55565	63367	74879	55865	86698	101440	62672	12.2	9.2	8.1	2288700000	614100000	857320000	817300000	1.24259	0.928449	1.19478	0.85814	0.746792	0.891387	1.44041	0.876876	1.61859	1.08358	1.27874	1.38336	biovine
Q863B3;A0A3Q1MBN7	Q863B3;A0A3Q1MBN7	Staphylococcal nuclease domain-containing protein 1	SND1	sp|Q863B3|SND1_BOVIN Staphylococcal nuclease domain-containing protein 1 OS=Bos taurus OX=9913 GN=SND1 PE=1 SV=1;tr|A0A3Q1MBN7|A0A3Q1MBN7_BOVIN Staphylococcal nuclease domain-containing protein OS=Bos taurus OX=9913 GN=SND1 PE=1 SV=1	2	2	2	2	3.2	101.99	910	13.642	0	0	0	0	0	249060	176240	201530	241570	194340	75289	75231	78192	91289	80643	0	3.2	1.1	153910000	0	114230000	39682000		1.28157	0.933609		0.906864	0.932889		1.24303	1.13201		1.037	0.969607	biovine
F1N1C2	F1N1C2	Stathmin		tr|F1N1C2|F1N1C2_BOVIN Stathmin OS=Bos taurus OX=9913 PE=3 SV=2	1	4	4	2	18.4	16.011	141	107.83	259730	389940	462740	461040	341660	154520	262220	255720	264070	193790	169030	255690	280080	371500	254550	18.4	17.7	18.4	1300500000	288320000	342900000	669240000	0.7602	0.797358	0.664035	1.14131	1.35311	1.00448	1.34941	1.36266	1.45944	1.35439	1.31957	1.10029	biovine
Q3ZCH0	Q3ZCH0	Stress-70 protein, mitochondrial	HSPA9	sp|Q3ZCH0|GRP75_BOVIN Stress-70 protein, mitochondrial OS=Bos taurus OX=9913 GN=HSPA9 PE=2 SV=1	1	8	8	8	14.7	73.741	679	55.874	195490	155200	174860	219330	177760	189990	151280	189290	241560	182730	366560	392280	466970	440370	392500	7.5	6.6	10.3	1372200000	408380000	381060000	582730000	1.09974	1.03973	0.933911	0.873087	0.827888	0.999439	1.23385	1.32195	1.12196	0.983686	1.0359	1.18973	biovine
O97593	O97593	Structural maintenance of chromosomes protein 1A	SMC1A	sp|O97593|SMC1A_BOVIN Structural maintenance of chromosomes protein 1A OS=Bos taurus OX=9913 GN=SMC1A PE=1 SV=1	1	3	3	3	2.6	143.25	1233	18.555	55777	64192	75928	71395	65814	14976	33545	34358	20557	27156	0	0	0	0	0	1.7	1.7	0	94372000	71279000	23093000	0	0.847494	0.55148		0.975355	1.23527		1.0848	0.756997		1.15368	1.26521		biovine
Q0QF04;A7E3V1;P31039;G3MY67;A0A3Q1MCH3;Q2HJI1;G5E6M7;Q2QJG4	Q0QF04;A7E3V1;P31039;G3MY67;A0A3Q1MCH3;Q2HJI1;G5E6M7	Succinate dehydrogenase (quinone) (Fragment)	SDHA	tr|Q0QF04|Q0QF04_BOVIN Succinate dehydrogenase (quinone) (Fragment) OS=Bos taurus OX=9913 GN=SDHA PE=2 SV=1;tr|A7E3V1|A7E3V1_BOVIN Succinate dehydrogenase (quinone) (Fragment) OS=Bos taurus OX=9913 GN=SDHA PE=2 SV=1;sp|P31039|SDHA_BOVIN Succinate dehydroge	8	3	3	3	7	60.843	557	38.97	189660	158360	127200	224190	174030	197510	151220	109580	220030	159850	198750	166530	130500	248430	171560	4.7	4.7	7	1204000000	367710000	340090000	496180000	1.08981	1.2356	1.15849	0.909958	0.946012	0.970681	1.28823	1.37648	1.44806	0.730908	0.685518	0.760667	biovine
A6QQA8;F1MM32;A0A3Q1N9Y5	A6QQA8;F1MM32;A0A3Q1N9Y5	Sulfhydryl oxidase	QSOX1	tr|A6QQA8|A6QQA8_BOVIN Sulfhydryl oxidase OS=Bos taurus OX=9913 GN=QSOX1 PE=2 SV=1;tr|F1MM32|F1MM32_BOVIN Sulfhydryl oxidase OS=Bos taurus OX=9913 GN=QSOX1 PE=4 SV=3;tr|A0A3Q1N9Y5|A0A3Q1N9Y5_BOVIN Sulfhydryl oxidase OS=Bos taurus OX=9913 GN=QSOX1 PE=4 SV=1	3	10	10	10	21.9	62.974	567	244.56	365580	358630	539540	362140	375770	415420	413550	685090	392080	424440	411570	411730	574830	383960	381580	16.4	15.2	18.9	3513900000	1205800000	1349900000	958160000	0.972882	0.978748	1.07859	0.954387	0.974343	1.07901	0.963728	0.923758	1.00624	1.43583	1.6141	1.50645	biovine
J9QMD3	J9QMD3	Superoxide dismutase	SOD2	tr|J9QMD3|J9QMD3_BUBBU Superoxide dismutase OS=Bubalus bubalis OX=89462 GN=SOD2 PE=2 SV=1	1	2	2	2	7.2	24.638	222	3.7492	0	0	0	0	0	44388	34456	70846	49149	44973	0	0	0	0	0	0	7.2	0	67872000	0	67872000	0		0.986992			0.766149			1.09286			1.5753		bubalus
J9QN81;F8UTU4;F4YD09	J9QN81;F8UTU4	Superoxide dismutase [Cu-Zn]	SOD1	tr|J9QN81|J9QN81_BUBBU Superoxide dismutase [Cu-Zn] OS=Bubalus bubalis OX=89462 GN=SOD1 PE=2 SV=1;tr|F8UTU4|F8UTU4_BUBBU Superoxide dismutase 1 (Fragment) OS=Bubalus bubalis OX=89462 PE=2 SV=1	3	7	7	7	32.2	15.671	152	10.158	140200	114480	135280	147690	149240	210900	201520	200010	184470	198370	159310	157030	197220	155760	173220	19.1	20.4	32.2	2493700000	742390000	960070000	791200000	0.939426	1.06316	0.919697	0.767087	1.01588	0.906535	0.989614	0.929929	0.899203	0.906459	1.00827	1.13855	bubalus
A6QNW4;P17599;F1MCX7	A6QNW4;P17599;F1MCX7	SYN1 protein	SYN1	tr|A6QNW4|A6QNW4_BOVIN SYN1 protein OS=Bos taurus OX=9913 GN=SYN1 PE=2 SV=1;sp|P17599|SYN1_BOVIN Synapsin-1 OS=Bos taurus OX=9913 GN=SYN1 PE=1 SV=2;tr|F1MCX7|F1MCX7_BOVIN Synapsin-1 OS=Bos taurus OX=9913 GN=SYN1 PE=4 SV=3	3	2	2	2	3	70.44	670	55.371	62041	67101	27178	54845	44679	68542	66075	34327	53250	50530	54667	62262	42049	55800	42754	3	3	3	915900000	103620000	544560000	267710000	1.38859	1.35646	1.27864	1.50185	1.30764	1.45628	1.22753	1.05383	1.30514	0.608295	0.679339	0.98351	biovine
Q17QQ3;A0A3Q1MJT6;A0A3Q1NFZ1	Q17QQ3;A0A3Q1MJT6;A0A3Q1NFZ1	Synaptosomal-associated protein 25	SNAP25	sp|Q17QQ3|SNP25_BOVIN Synaptosomal-associated protein 25 OS=Bos taurus OX=9913 GN=SNAP25 PE=1 SV=1;tr|A0A3Q1MJT6|A0A3Q1MJT6_BOVIN Synaptosomal-associated protein OS=Bos taurus OX=9913 GN=SNAP25 PE=3 SV=1;tr|A0A3Q1NFZ1|A0A3Q1NFZ1_BOVIN Synaptosomal-associat	3	3	3	3	19.4	23.315	206	258.03	393410	380880	172760	304260	298970	438690	389690	227280	360460	336290	228000	160440	115990	211430	169760	19.4	19.4	19.4	1458800000	550400000	610430000	297960000	1.31588	1.3045	1.34307	1.27397	1.15879	0.945099	1.01769	1.07187	1.24546	0.577851	0.675845	0.683259	biovine
Q3SZA6;A5D9B6;A0A3Q1MAP8;F6QH17	Q3SZA6;A5D9B6;A0A3Q1MAP8	Syndecan binding protein (Syntenin)	SDCBP	tr|Q3SZA6|Q3SZA6_BOVIN Syndecan binding protein (Syntenin) OS=Bos taurus OX=9913 GN=SDCBP PE=2 SV=1;tr|A5D9B6|A5D9B6_BOVIN Syntenin OS=Bos taurus OX=9913 GN=SDCBP PE=2 SV=1;tr|A0A3Q1MAP8|A0A3Q1MAP8_BOVIN Uncharacterized protein OS=Bos taurus OX=9913 PE=4 S	4	3	3	3	6.4	32.389	298	18.88	117570	153400	210210	144170	178230	84446	125640	159490	105840	145120	72280	97863	117070	103920	118200	6.4	4.4	5.4	1630400000	639480000	446710000	544250000	0.659653	0.581905	0.611506	0.860686	0.865766	0.827944	0.808899	0.729327	0.879188	1.17943	1.09902	0.99044	biovine
P61267;A0A3Q1M6X8;A0A3Q1LXU8;P32850;A4FV26;G3X6B7	P61267;A0A3Q1M6X8	Syntaxin-1B	STX1B	sp|P61267|STX1B_BOVIN Syntaxin-1B OS=Bos taurus OX=9913 GN=STX1B PE=1 SV=1;tr|A0A3Q1M6X8|A0A3Q1M6X8_BOVIN Syntaxin-1B OS=Bos taurus OX=9913 GN=STX1B PE=3 SV=1	6	5	5	5	16	33.274	288	67.067	453990	406460	158850	314690	324160	432120	395590	179100	295400	329800	448200	399200	178680	280250	330710	8.3	11.1	16	2300300000	688000000	686790000	925560000	1.40051	1.31025	1.35527	1.25389	1.19948	1.2071	0.970786	0.895694	0.847419	0.490036	0.543056	0.540292	biovine
P61763;Q08DX9;F6R0H3;Q2NL10;F1MHC2	P61763;Q08DX9;F6R0H3	Syntaxin-binding protein 1	STXBP1	sp|P61763|STXB1_BOVIN Syntaxin-binding protein 1 OS=Bos taurus OX=9913 GN=STXBP1 PE=1 SV=1;tr|Q08DX9|Q08DX9_BOVIN STXBP1 protein OS=Bos taurus OX=9913 GN=STXBP1 PE=2 SV=1;tr|F6R0H3|F6R0H3_BOVIN Syntaxin-binding protein 1 OS=Bos taurus OX=9913 GN=STXBP1 PE=	5	6	6	6	10.1	67.568	594	42.11	83032	66916	29198	72311	59102	128600	93221	52003	123460	89549	207750	150970	70553	158220	128870	2.9	6.4	5.9	1142900000	371010000	324650000	447220000	1.40489	1.43609	1.61209	1.13221	1.04101	1.17149	1.22349	1.37869	1.22775	0.494027	0.580721	0.547474	biovine
F1MDH3;A0A3Q1MLQ7;A0A3Q1N5M2;A0A3Q1M5E5;A0A3Q1MU54;F1MQI1;Q0II79	F1MDH3;A0A3Q1MLQ7	Talin 1	TLN1	tr|F1MDH3|F1MDH3_BOVIN Talin 1 OS=Bos taurus OX=9913 GN=TLN1 PE=1 SV=3;tr|A0A3Q1MLQ7|A0A3Q1MLQ7_BOVIN Talin 1 OS=Bos taurus OX=9913 GN=TLN1 PE=1 SV=1	7	8	8	8	3.4	268.2	2527	323.31	32240	39047	46124	34939	33977	60640	57199	68974	53880	51518	242300	219500	226390	205470	187760	2.1	1.7	3.1	765560000	164580000	212010000	388970000	0.948877	1.17706	1.29048	1.14922	1.11027	1.16905	1.02831	1.04585	1.09432	1.35751	1.33883	1.20574	biovine
Q2KJ45;G3MX91	Q2KJ45;G3MX91	TAR DNA binding protein	TARDBP	tr|Q2KJ45|Q2KJ45_BOVIN TAR DNA binding protein OS=Bos taurus OX=9913 GN=TARDBP PE=2 SV=1;tr|G3MX91|G3MX91_BOVIN TAR DNA binding protein OS=Bos taurus OX=9913 GN=TARDBP PE=4 SV=1	2	2	2	2	7	33.61	298	14.558	167480	160380	210100	264600	184370	74022	71891	100320	113350	82991	78669	61522	81118	107530	77365	7	7	7	310060000	99572000	112440000	98046000	0.908391	0.891928	1.01686	0.869881	0.866251	0.795217	1.43516	1.36581	1.3899	1.13956	1.20881	1.04851	biovine
Q32L40;G5E531	Q32L40;G5E531	T-complex protein 1 subunit alpha	TCP1	sp|Q32L40|TCPA_BOVIN T-complex protein 1 subunit alpha OS=Bos taurus OX=9913 GN=TCP1 PE=1 SV=1;tr|G5E531|G5E531_BOVIN T-complex protein 1 subunit alpha OS=Bos taurus OX=9913 GN=TCP1 PE=3 SV=1	2	3	3	3	5.9	60.206	556	23.611	139540	93713	200620	144420	127690	42054	37774	60235	48575	43739	127680	112160	168260	146730	124180	4.1	2.2	5.9	1175600000	444300000	206000000	525310000	1.0928	0.961476	1.02818	0.73391	0.863623	0.903205	1.13102	1.11056	1.18159	1.57115	1.37715	1.35497	biovine
A0A3Q1LV18;Q3ZBH0	A0A3Q1LV18;Q3ZBH0	T-complex protein 1 subunit beta	CCT2	tr|A0A3Q1LV18|A0A3Q1LV18_BOVIN T-complex protein 1 subunit beta OS=Bos taurus OX=9913 GN=CCT2 PE=1 SV=1;sp|Q3ZBH0|TCPB_BOVIN T-complex protein 1 subunit beta OS=Bos taurus OX=9913 GN=CCT2 PE=1 SV=3	2	4	4	4	5.5	56.562	525	27.547	157180	110110	159950	222000	153700	140030	93069	133300	213650	131870	189540	131580	190430	257930	181270	5.5	5.5	5.5	742850000	193880000	283820000	265150000	1.02264	1.06188	1.04562	0.716396	0.705763	0.725879	1.44437	1.62016	1.42291	1.04066	1.01084	1.05053	biovine
Q2T9X2;F1N0E5	Q2T9X2;F1N0E5	T-complex protein 1 subunit delta	CCT4	sp|Q2T9X2|TCPD_BOVIN T-complex protein 1 subunit delta OS=Bos taurus OX=9913 GN=CCT4 PE=1 SV=3;tr|F1N0E5|F1N0E5_BOVIN T-complex protein 1 subunit delta OS=Bos taurus OX=9913 GN=CCT4 PE=3 SV=2	2	3	3	3	6.5	58.206	542	19.152	39180	31653	58520	32933	36327	62400	52008	93609	49957	55781	152700	103360	143060	173770	131410	2.4	2.4	6.5	160400000	35950000	37243000	87209000	1.07854	1.11866	1.16201	0.871335	0.93236	0.786546	0.906571	0.895592	1.32235	1.61092	1.67815	1.08865	biovine
Q3T0K2;Q58DJ8	Q3T0K2;Q58DJ8	T-complex protein 1 subunit gamma	CCT3	sp|Q3T0K2|TCPG_BOVIN T-complex protein 1 subunit gamma OS=Bos taurus OX=9913 GN=CCT3 PE=1 SV=1;tr|Q58DJ8|Q58DJ8_BOVIN T-complex protein 1 subunit gamma OS=Bos taurus OX=9913 GN=CCT3 PE=2 SV=1	2	5	5	5	6.4	60.585	545	37.847	194200	85065	147530	313890	147140	225270	104730	194210	332390	171020	88432	51025	89049	136300	84279	5.3	6.4	2.2	1157600000	457490000	371290000	328800000	1.31983	1.31721	1.04928	0.578123	0.612385	0.60543	2.13327	1.94357	1.61725	1.00265	1.1356	1.0566	biovine
F1MGX0;Q3MHL7;Q17QX5;F1MQ35;Q3T084;F1MP48	F1MGX0;Q3MHL7	T-complex protein 1 subunit zeta	CCT6A	tr|F1MGX0|F1MGX0_BOVIN T-complex protein 1 subunit zeta OS=Bos taurus OX=9913 GN=CCT6A PE=1 SV=3;sp|Q3MHL7|TCPZ_BOVIN T-complex protein 1 subunit zeta OS=Bos taurus OX=9913 GN=CCT6A PE=1 SV=3	6	5	5	5	12.8	46.969	430	34.714	22276	19273	25572	30901	22009	67577	72714	146980	83466	87621	62192	64718	136310	75417	81193	4.4	10.7	5.6	167180000	16110000	63966000	87106000	1.01213	0.771242	0.765977	0.875687	0.82987	0.797088	1.40402	0.95258	0.928861	1.16189	1.67745	1.67884	biovine
Q2YDE9	Q2YDE9	Testin	TES	sp|Q2YDE9|TES_BOVIN Testin OS=Bos taurus OX=9913 GN=TES PE=2 SV=1	1	2	2	2	4.8	48.049	421	12.522	66064	26500	60211	66125	49180	6290	2289.3	9585.6	6138.3	5762.1	78846	39294	82540	83126	59506	4.8	2.1	4.8	703310000	280400000	112670000	310230000	1.34331	1.09162	1.32501	0.538837	0.397303	0.660337	1.34455	1.06529	1.39693	1.2243	1.66356	1.38709	biovine
Q2KIS7;A0A3Q1LZS5;A0A452DIU4	Q2KIS7;A0A3Q1LZS5;A0A452DIU4	Tetranectin	CLEC3B	sp|Q2KIS7|TETN_BOVIN Tetranectin OS=Bos taurus OX=9913 GN=CLEC3B PE=2 SV=1;tr|A0A3Q1LZS5|A0A3Q1LZS5_BOVIN Tetranectin OS=Bos taurus OX=9913 GN=CLEC3B PE=4 SV=1;tr|A0A452DIU4|A0A452DIU4_BOVIN Tetranectin OS=Bos taurus OX=9913 GN=CLEC3B PE=4 SV=1	3	4	4	4	28.7	22.144	202	323.31	277840	112800	119670	398660	204430	261940	103250	107860	404000	194800	371310	122730	148050	544800	257920	15.8	15.8	28.7	1679400000	495490000	495220000	688740000	1.3591	1.34466	1.43963	0.551778	0.530031	0.475845	1.95011	2.07392	2.11228	0.585384	0.553696	0.574015	biovine
H6WAG8	H6WAG8	Thioredoxin reductase 1 (Fragment)	TXNRD1	tr|H6WAG8|H6WAG8_BUBBU Thioredoxin reductase 1 (Fragment) OS=Bubalus bubalis OX=89462 GN=TXNRD1 PE=3 SV=2	1	2	2	2	4.9	47.851	432	13.034	0	0	0	0	0	104510	81213	105030	101690	114800	0	0	0	0	0	2.5	2.3	0	27009000	0	27009000	0		0.910366			0.70743			0.885801			0.914895		bubalus
F1N3A1;A0A3Q1MQV3;Q9TS92;Q95116;F1N1W3	F1N3A1;A0A3Q1MQV3	Thrombospondin-1	THBS1	tr|F1N3A1|F1N3A1_BOVIN Thrombospondin-1 OS=Bos taurus OX=9913 GN=THBS1 PE=4 SV=1;tr|A0A3Q1MQV3|A0A3Q1MQV3_BOVIN Thrombospondin-1 OS=Bos taurus OX=9913 GN=THBS1 PE=4 SV=1	5	35	35	2	30	129.39	1170	323.31	1268300	1313200	3296800	1627400	1690000	1443300	1663000	3819300	1816700	2055600	1593000	1665900	3567500	1909300	2063900	21.8	22.4	27.2	26319000000	8304200000	8049600000	9965300000	0.750473	0.702131	0.77184	0.777041	0.80901	0.807161	0.962959	0.883781	0.925093	1.95077	1.858	1.72852	biovine
Q28194	Q28194	Thrombospondin-1 (Fragment)		tr|Q28194|Q28194_BOVIN Thrombospondin-1 (Fragment) OS=Bos taurus OX=9913 PE=2 SV=1	1	12	2	2	62.4	25.015	229	117.45	20941	28918	75033	23261	31812	15843	22517	53903	18335	23686	100120	63807	133480	106780	88374	37.6	47.6	62.4	277420000	94026000	95263000	88131000	0.658274	0.668876	1.13291	0.909028	0.950646	0.722011	0.731202	0.774086	1.20827	2.35864	2.27573	1.5104	biovine
A0A3Q1NEA9;A0A3Q1LKN2;A0A3Q1NHH9;F1MPH3;P01267;A0A3Q1M6P2	A0A3Q1NEA9;A0A3Q1LKN2;A0A3Q1NHH9;F1MPH3;P01267;A0A3Q1M6P2	Thyroglobulin	TG	tr|A0A3Q1NEA9|A0A3Q1NEA9_BOVIN Thyroglobulin OS=Bos taurus OX=9913 GN=TG PE=4 SV=1;tr|A0A3Q1LKN2|A0A3Q1LKN2_BOVIN Thyroglobulin OS=Bos taurus OX=9913 GN=TG PE=4 SV=1;tr|A0A3Q1NHH9|A0A3Q1NHH9_BOVIN Thyroglobulin OS=Bos taurus OX=9913 GN=TG PE=4 SV=1;tr|F1MP	6	5	5	5	1.7	274.06	2508	131.05	798020	106670	138170	175690	277020	791150	103200	119550	211140	260110	642530	79721	102060	116480	212250	0.9	1.4	1.1	5168500000	1362000000	1556500000	2250100000	2.88073	3.0416	3.02723	0.385062	0.396755	0.3756	0.634214	0.811733	0.548787	0.498773	0.459613	0.480848	biovine
Q9TT36;Q3SYR0	Q9TT36;Q3SYR0	Thyroxine-binding globulin	SERPINA7	sp|Q9TT36|THBG_BOVIN Thyroxine-binding globulin OS=Bos taurus OX=9913 GN=SERPINA7 PE=2 SV=1;tr|Q3SYR0|Q3SYR0_BOVIN Serpin peptidase inhibitor, clade A (Alpha-1 antiproteinase, antitrypsin), member 7 OS=Bos taurus OX=9913 GN=SERPINA7 PE=2 SV=1	2	2	2	2	4.4	46.017	411	23.083	0	0	0	0	0	184910	88827	129320	167390	133360	19270	11767	14473	17462	14721	0	4.4	2.7	119450000	0	36329000	83124000		1.38655	1.30901		0.666069	0.799334		1.25517	1.1862		0.969706	0.983153	biovine
Q2KIM0	Q2KIM0	Tissue alpha-L-fucosidase	FUCA1	sp|Q2KIM0|FUCO_BOVIN Tissue alpha-L-fucosidase OS=Bos taurus OX=9913 GN=FUCA1 PE=2 SV=1	1	4	4	4	7.9	54.088	468	24.22	86959	160810	208170	72517	124040	168790	199920	274570	112640	172300	0	0	0	0	0	6.2	5.6	0	378520000	209770000	168760000	0	0.701056	0.979629		1.29644	1.1603		0.584626	0.653743		1.67825	1.59356		biovine
G5E5C8;Q2TBL6;Q58DR3	G5E5C8;Q2TBL6	Transaldolase	TALDO1	tr|G5E5C8|G5E5C8_BOVIN Transaldolase OS=Bos taurus OX=9913 GN=TALDO1 PE=1 SV=1;sp|Q2TBL6|TALDO_BOVIN Transaldolase OS=Bos taurus OX=9913 GN=TALDO1 PE=2 SV=1	3	4	4	4	11.6	37.681	337	27.625	226680	152960	175350	173760	164740	140520	89963	93465	107380	95634	163150	109350	123580	121350	118800	8	5.9	9.5	1413900000	489110000	327680000	597160000	1.37599	1.46935	1.37332	0.928493	0.940701	0.920455	1.05475	1.12282	1.02146	1.0644	0.97732	1.04024	biovine
E1BCU6	E1BCU6	Transcobalamin 1	TCN1	tr|E1BCU6|E1BCU6_BOVIN Transcobalamin 1 OS=Bos taurus OX=9913 GN=TCN1 PE=1 SV=1	1	2	2	2	4.4	47.262	427	15.351	172770	68603	280180	77319	132420	0	0	0	0	0	422740	269900	653520	218400	353650	2.6	0	4.4	455090000	123180000	0	331910000	1.30471		1.19536	0.518071		0.763184	0.583892		0.61756	2.11584		1.84793	biovine
Q29RL9;F1MIT2;Q148K0;G1K224	Q29RL9;F1MIT2;Q148K0;G1K224	Transcription elongation factor A protein 1	TCEA1	sp|Q29RL9|TCEA1_BOVIN Transcription elongation factor A protein 1 OS=Bos taurus OX=9913 GN=TCEA1 PE=2 SV=1;tr|F1MIT2|F1MIT2_BOVIN Transcription elongation factor A protein 1 OS=Bos taurus OX=9913 GN=TCEA1 PE=4 SV=2;sp|Q148K0|TCEA2_BOVIN Transcription elong	4	2	2	2	7.3	33.89	301	14.244	11327	10026	10069	16725	10236	26312	19439	23354	40397	24646	0	0	0	0	0	3.3	7.3	3.3	79472000	27520000	51952000	0	1.10658	1.0676		0.979484	0.788728		1.63394	1.63909		0.983685	0.947578		biovine
Q3SZ32;M5FK31;E1BJ20;G3MXN8	Q3SZ32;M5FK31;E1BJ20;G3MXN8	Transcription elongation factor B (SIII), polypeptide 2 (18kDa, elongin B)	TCEB2	tr|Q3SZ32|Q3SZ32_BOVIN Transcription elongation factor B (SIII), polypeptide 2 (18kDa, elongin B) OS=Bos taurus OX=9913 GN=TCEB2 PE=2 SV=1;tr|M5FK31|M5FK31_BOVIN Elongin B OS=Bos taurus OX=9913 GN=TCEB2 PE=4 SV=1;tr|E1BJ20|E1BJ20_BOVIN Ubiquitin-like domai	4	2	2	2	21.2	13.17	118	25.001	133570	90984	137670	197210	128690	94134	64901	103650	128130	86624	49204	37651	66055	73589	53848	21.2	21.2	10.2	408540000	161440000	148970000	98128000	1.03792	1.0867	0.913757	0.707001	0.749227	0.699209	1.53244	1.47915	1.36661	1.06978	1.19655	1.22669	biovine
A0A3Q1M0W4;E1B9H5	A0A3Q1M0W4;E1B9H5	Transforming growth factor beta receptor 3	TGFBR3	tr|A0A3Q1M0W4|A0A3Q1M0W4_BOVIN Transforming growth factor beta receptor 3 OS=Bos taurus OX=9913 GN=TGFBR3 PE=4 SV=1;tr|E1B9H5|E1B9H5_BOVIN Transforming growth factor beta receptor 3 OS=Bos taurus OX=9913 GN=TGFBR3 PE=4 SV=3	2	2	2	2	2.7	93.126	844	16.325	0	0	0	0	0	13807	22359	26170	13609	16775	27424	43261	44607	24691	33950	1.4	2.7	1.4	64058000	0	22461000	41597000		0.82307	0.807776		1.33288	1.27426		0.811267	0.727275		1.56006	1.3139	biovine
P21214;A0A3Q1M2Z5	P21214;A0A3Q1M2Z5	Transforming growth factor beta-2 proprotein	TGFB2	sp|P21214|TGFB2_BOVIN Transforming growth factor beta-2 proprotein OS=Bos taurus OX=9913 GN=TGFB2 PE=1 SV=3;tr|A0A3Q1M2Z5|A0A3Q1M2Z5_BOVIN Transforming growth factor beta OS=Bos taurus OX=9913 GN=TGFB2 PE=3 SV=1	2	2	2	2	4.3	47.691	414	11.909	0	0	0	0	0	0	0	0	0	0	54640	64521	104120	53637	61321	2.4	0	1.9	18122000	0	0	18122000			0.891049			1.05218			0.874692			1.69795	biovine
F1MBS3;P55906;A0A3Q1MNL9	F1MBS3;P55906;A0A3Q1MNL9	Transforming growth factor-beta-induced protein ig-h3	TGFBI	tr|F1MBS3|F1MBS3_BOVIN Transforming growth factor-beta-induced protein ig-h3 OS=Bos taurus OX=9913 GN=TGFBI PE=1 SV=3;sp|P55906|BGH3_BOVIN Transforming growth factor-beta-induced protein ig-h3 OS=Bos taurus OX=9913 GN=TGFBI PE=1 SV=2;tr|A0A3Q1MNL9|A0A3Q1MN	3	2	2	2	4.6	70.791	649	16.425	69121	72417	91755	66062	62500	0	0	0	0	0	0	0	0	0	0	4.6	0	1.7	55810000	55810000	0	0	1.10594			1.15867			1.05699			1.46808			biovine
V6F957;Q9TS87	V6F957;Q9TS87	Transgelin	TAGLN	tr|V6F957|V6F957_BOVIN Transgelin OS=Bos taurus OX=9913 GN=TAGLN PE=3 SV=1;sp|Q9TS87|TAGL_BOVIN Transgelin OS=Bos taurus OX=9913 GN=TAGLN PE=1 SV=4	2	4	4	4	18.9	22.599	201	30.2	127670	52307	90093	95977	85579	89200	30896	24764	52133	49581	172940	64837	103730	79674	101840	10.4	11.4	12.9	353530000	104360000	73242000	175930000	1.49184	1.79908	1.69815	0.611213	0.623142	0.636656	1.1215	1.05147	0.782345	1.05275	0.499466	1.01856	biovine
G3X757;A0A3Q1M0U9;Q3ZBT1	G3X757;A0A3Q1M0U9;Q3ZBT1	Transitional endoplasmic reticulum ATPase	VCP	tr|G3X757|G3X757_BOVIN Transitional endoplasmic reticulum ATPase OS=Bos taurus OX=9913 GN=VCP PE=3 SV=1;tr|A0A3Q1M0U9|A0A3Q1M0U9_BOVIN Transitional endoplasmic reticulum ATPase OS=Bos taurus OX=9913 GN=VCP PE=3 SV=1;sp|Q3ZBT1|TERA_BOVIN Transitional endopl	3	6	6	6	11.7	89.302	806	55.582	11401	9257.5	8611.4	17416	10392	119830	107370	139010	150810	118370	127730	154830	183090	209460	146130	5.8	7.9	9.6	885450000	193590000	426210000	265650000	1.09709	1.01233	0.874085	0.890829	0.907071	1.05954	1.6759	1.27406	1.43338	0.828657	1.17437	1.25293	biovine
A7E3W4;A7Z014;A5PJ79;Q6B855;Q6PT94	A7E3W4;A7Z014;A5PJ79;Q6B855;Q6PT94	Transketolase	TKT	tr|A7E3W4|A7E3W4_BOVIN Transketolase OS=Bos taurus OX=9913 GN=TKT PE=2 SV=1;tr|A7Z014|A7Z014_BOVIN TKT protein OS=Bos taurus OX=9913 GN=TKT PE=1 SV=1;tr|A5PJ79|A5PJ79_BOVIN TKT protein OS=Bos taurus OX=9913 GN=TKT PE=2 SV=1;sp|Q6B855|TKT_BOVIN Transketolas	5	6	6	6	9.1	64.875	596	36.324	124120	95619	107890	129360	105890	251630	161370	250690	272950	219360	59022	52587	91558	78029	74675	3	7.6	6	887180000	202420000	442450000	242310000	1.17216	1.14711	0.790385	0.903003	0.73564	0.704212	1.22165	1.2443	1.04491	1.01889	1.14282	1.22609	biovine
A0A452DI79;Q08DM8	A0A452DI79;Q08DM8	Translin	TSN	tr|A0A452DI79|A0A452DI79_BOVIN Translin OS=Bos taurus OX=9913 GN=TSN PE=4 SV=1;sp|Q08DM8|TSN_BOVIN Translin OS=Bos taurus OX=9913 GN=TSN PE=2 SV=1	2	2	2	2	11.5	24.929	218	12.663	41679	37716	39031	53740	41620	67264	55351	79785	77901	64357	56923	51282	54662	74387	52193	6	11.5	6	81497000	18644000	34167000	28687000	1.00142	1.04517	1.09063	0.906199	0.860062	0.982546	1.29121	1.21045	1.42523	0.937794	1.23973	1.04731	biovine
O46375;A0A3Q1MRM2	O46375;A0A3Q1MRM2	Transthyretin	T	sp|O46375|TTHY_BOVIN Transthyretin OS=Bos taurus OX=9913 GN=TTR PE=1 SV=1;tr|A0A3Q1MRM2|A0A3Q1MRM2_BOVIN Transthyretin OS=Bos taurus OX=9913 GN=TTR PE=3 SV=1	2	4	4	4	21.1	15.727	147	302.27	1094400	349080	439350	930370	630360	1412500	534470	611820	1181000	831340	726910	232540	298700	578110	401850	21.1	21.1	16.3	24911000000	8201200000	8480100000	8229600000	1.73615	1.69906	1.80891	0.553779	0.642902	0.578674	1.47593	1.4206	1.43862	0.696983	0.735944	0.743312	biovine
Q5E956;A0A452DIX3	Q5E956;A0A452DIX3	Triosephosphate isomerase	TPI1	sp|Q5E956|TPIS_BOVIN Triosephosphate isomerase OS=Bos taurus OX=9913 GN=TPI1 PE=2 SV=3;tr|A0A452DIX3|A0A452DIX3_BOVIN Triosephosphate isomerase OS=Bos taurus OX=9913 GN=TPI1 PE=3 SV=1	2	8	8	8	41	26.689	249	323.31	968460	614940	621030	794000	686830	542710	410940	446000	441870	424980	829510	433350	418560	857010	585130	35.3	32.1	32.9	23030000000	7973000000	7065500000	7991700000	1.41004	1.27702	1.41765	0.895331	0.966963	0.740605	1.15604	1.03974	1.46465	0.904198	1.04946	0.715328	biovine
Q0V8B6;A0A3Q1LHR9;F1MK08;A0A3Q1N178	Q0V8B6;A0A3Q1LHR9;F1MK08;A0A3Q1N178	Tripeptidyl-peptidase 1	TPP1	sp|Q0V8B6|TPP1_BOVIN Tripeptidyl-peptidase 1 OS=Bos taurus OX=9913 GN=TPP1 PE=2 SV=1;tr|A0A3Q1LHR9|A0A3Q1LHR9_BOVIN Tripeptidyl-peptidase 1 OS=Bos taurus OX=9913 GN=TPP1 PE=4 SV=1;tr|F1MK08|F1MK08_BOVIN Tripeptidyl-peptidase 1 OS=Bos taurus OX=9913 GN=TPP1	4	4	4	4	8	61.351	563	144.37	63071	113370	150800	65978	91130	105820	105370	163800	91706	106070	83127	112980	161020	82192	97233	4.1	6.6	6.6	237990000	104690000	45088000	88208000	0.692099	0.997643	0.854926	1.24405	0.993401	1.16195	0.723999	0.86458	0.84531	1.65478	1.54426	1.65602	biovine
Q5KR47;Q0VBX6;A0A3Q1LTF6;A0A3Q1MKG1	Q5KR47	Tropomyosin alpha-3 chain	TPM3	sp|Q5KR47|TPM3_BOVIN Tropomyosin alpha-3 chain OS=Bos taurus OX=9913 GN=TPM3 PE=2 SV=1	4	14	8	6	42.3	32.818	284	89.246	446010	338210	636950	425850	411070	482450	394490	586060	499040	479130	615380	473210	651760	602750	566190	37	40.5	40.5	2804700000	877860000	744630000	1182200000	1.085	1.00693	1.08688	0.822755	0.823346	0.83578	1.03595	1.04155	1.06457	1.54949	1.22318	1.15113	biovine
Q5KR48	Q5KR48	Tropomyosin beta chain	TPM2	sp|Q5KR48|TPM2_BOVIN Tropomyosin beta chain OS=Bos taurus OX=9913 GN=TPM2 PE=2 SV=1	1	10	4	3	31.7	32.836	284	141.39	310320	195140	135670	124110	177460	92303	75320	53511	40087	58905	387820	263730	178610	176620	233720	26.8	29.2	31.7	1238400000	355320000	255910000	627120000	1.74868	1.56698	1.65934	1.09963	1.27867	1.1284	0.699369	0.680536	0.755691	0.76451	0.908429	0.764205	biovine
G3MYN5;F8SWQ9	G3MYN5;F8SWQ9	Troponin I1, slow skeletal type	TNNI1	tr|G3MYN5|G3MYN5_BOVIN Troponin I1, slow skeletal type OS=Bos taurus OX=9913 GN=TNNI1 PE=4 SV=2;tr|F8SWQ9|F8SWQ9_BOVIN Slow skeletal troponin I OS=Bos taurus OX=9913 PE=2 SV=1	2	2	2	2	8.6	21.672	187	14.497	50525	35961	45836	31160	39043	99774	47201	67690	60034	66564	0	0	0	0	0	8.6	6.4	0	429130000	172480000	256650000	0	1.29409	1.49892		0.921061	0.709107		0.798094	0.901899		1.17399	1.01692		biovine
Q8MKH8;Q8MKH7;Q8MKI0;Q8MKH9;Q8MKI2;Q8MKI1;Q8MKI4;Q8MKI3;A0A3S5ZPQ2;G3MXQ2;A0A3S5ZPW3;A0A3Q1MHL7;A0A452DJI6	Q8MKH8;Q8MKH7;Q8MKI0;Q8MKH9;Q8MKI2;Q8MKI1;Q8MKI4;Q8MKI3;A0A3S5ZPQ2;G3MXQ2;A0A3S5ZPW3;A0A3Q1MHL7;A0A452DJI6	Troponin T fast skeletal muscle type	Tnnt3	tr|Q8MKH8|Q8MKH8_BOVIN Troponin T fast skeletal muscle type OS=Bos taurus OX=9913 GN=Tnnt3 PE=2 SV=1;tr|Q8MKH7|Q8MKH7_BOVIN Troponin T fast skeletal muscle type OS=Bos taurus OX=9913 GN=Tnnt3 PE=2 SV=1;tr|Q8MKI0|Q8MKI0_BOVIN Troponin T fast skeletal muscle	13	5	5	4	16	29.816	250	30.933	316670	87140	105090	77058	143430	103130	47522	51334	45387	60732	182580	114150	132770	74378	128220	8	9.2	16	399710000	127430000	43359000	228930000	2.20784	1.69812	1.42396	0.607544	0.782487	0.890267	0.537252	0.747333	0.580081	0.732692	0.845255	1.03549	biovine
Q8MKH6;A0A3Q1M430;A0A3Q1MFN5;B1GVZ4;A7YY27;G3MZI6;Q9TUM9;P13789;G3N264	Q8MKH6;A0A3Q1M430;A0A3Q1MFN5	Troponin T, slow skeletal muscle	TNNT1	sp|Q8MKH6|TNNT1_BOVIN Troponin T, slow skeletal muscle OS=Bos taurus OX=9913 GN=TNNT1 PE=2 SV=3;tr|A0A3Q1M430|A0A3Q1M430_BOVIN Troponin T, slow skeletal muscle OS=Bos taurus OX=9913 GN=TNNT1 PE=4 SV=1;tr|A0A3Q1MFN5|A0A3Q1MFN5_BOVIN Troponin T, slow skeleta	9	3	2	2	12.9	31.284	263	12.837	118620	46777	79534	86349	65536	10791	4334.7	21897	6770	7696.4	11026	6329.6	4330.5	4435.3	5828.3	8.7	9.9	7.2	152020000	70013000	68954000	13050000	1.81	1.40208	1.8918	0.71376	0.563211	1.08601	1.31758	0.879632	0.760994	1.21359	2.8451	0.743013	biovine
Q19RN6	Q19RN6	Tubulin beta-3 (Fragment)	TUBB3	tr|Q19RN6|Q19RN6_BUBBU Tubulin beta-3 (Fragment) OS=Bubalus bubalis OX=89462 PE=2 SV=1	1	8	8	8	45.7	20.05	175	323.31	895700	876580	618330	858570	773070	1182500	1066700	862380	1099100	967080	979000	933340	712680	931250	834210	32	37.7	40	17723000000	3908500000	6310100000	7504700000	1.15863	1.22275	1.17357	1.13389	1.10301	1.11883	1.1106	1.13651	1.11633	0.799837	0.891736	0.854317	bubalus
Q3ZBU7	Q3ZBU7	Tubulin beta-4A chain	TUBB4A	sp|Q3ZBU7|TBB4A_BOVIN Tubulin beta-4A chain OS=Bos taurus OX=9913 GN=TUBB4A PE=2 SV=1	1	12	2	2	35.6	49.585	444	181.14	307620	304740	136940	227640	234550	251640	277960	135380	192910	208720	263710	312750	159560	214120	230430	24.5	24.8	25.5	1050700000	336290000	302070000	412370000	1.31153	1.20563	1.14443	1.29925	1.33174	1.35725	0.970539	0.924253	0.929219	0.583841	0.64862	0.692445	biovine
[truncated: 60 more rows]

## Sheet: Sheet2
Protein IDs	Majority protein IDs	Protein names	Gene names	Fasta headers	Number of proteins	Peptides	Razor + unique peptides	Unique peptides	Sequence coverage [%]	Mol. weight [kDa]	Sequence length	Score	Reporter intensity M1C	Reporter intensity M1N	Reporter intensity U1N	Reporter intensity U1C	Reporter intensity Mix1	Reporter intensity M2C	Reporter intensity M2N	Reporter intensity U2N	Reporter intensity U2C	Reporter intensity Mix2	Reporter intensity M3C	Reporter intensity M3N	Reporter intensity U3N	Reporter intensity U3C	Reporter intensity Mix4	Sequence coverage TMT1 [%]	Sequence coverage TMT2 [%]	Sequence coverage TMT3 [%]	Intensity	Intensity TMT1	Intensity TMT2	Intensity TMT3	Reporter intensity M1C	Reporter intensity M2C	Reporter intensity M3C	Reporter intensity M1N	Reporter intensity M2N	Reporter intensity M3N	Reporter intensity U1C	Reporter intensity U2C	Reporter intensity U3C	Reporter intensity U1N	Reporter intensity U2N	Reporter intensity U3N	species	FC MC/MN	pValue MC/MN
[truncated: 780 more rows]
[truncated: 6 more columns]

[truncated: 10 more sheets: Sheet3, Sheet4, Sheet5, FC MC MN, FC MC UC, FC UC UN, FC MN UN, Changes proteins Functions, PRM, For heatmap]
