# Supplementary material for: Changes in Whey Proteome between Mediterranean and Murrah Buffalo Colostrum and Mature Milk Reflect Their Pharmaceutical and Medicinal Value
Source: Molecules. 2022 Feb 27;27(5):1575. doi: 10.3390/molecules27051575 (PMC8912021; doi:10.3390/molecules27051575)
Supplement: Supplementary file 1 [file molecules-27-01575-s001.zip › molecules-1588243-supplementary/Supplementary file 2.xlsx]

## Sheet: BP
Category	Term	Genes	MCMN	MCMN	MCUC	MCUC	MNUN	MNUN	UCUN	UCUN
			Count	P-Value	Count	P-Value	Count	P-Value	Count	P-Value
GOTERM_BP_DIRECT	2-oxoglutarate metabolic process						2	0.064	2	0.067
GOTERM_BP_DIRECT	actin crosslink formation		2	0.072
GOTERM_BP_DIRECT	acute-phase response		5	8.2e-06
GOTERM_BP_DIRECT	angiogenesis								5	0.029
GOTERM_BP_DIRECT	ATP metabolic process						3	0.018
GOTERM_BP_DIRECT	axon development						2	0.056
GOTERM_BP_DIRECT	binding of sperm to zona pellucida		3	0.017			3	0.02
GOTERM_BP_DIRECT	blood coagulation		3	0.055
GOTERM_BP_DIRECT	blood vessel morphogenesis								2	0.099
GOTERM_BP_DIRECT	cardiac muscle cell development				2	0.029
GOTERM_BP_DIRECT	cell adhesion								5	0.062
GOTERM_BP_DIRECT	cell cycle arrest						3	0.077
GOTERM_BP_DIRECT	cell redox homeostasis						3	0.081
GOTERM_BP_DIRECT	cell-cell adhesion				3	0.043
GOTERM_BP_DIRECT	cellular potassium ion homeostasis						3	0.0023	2	0.075
GOTERM_BP_DIRECT	cellular sodium ion homeostasis						3	0.0057
GOTERM_BP_DIRECT	central nervous system development								3	0.06
GOTERM_BP_DIRECT	chromatin silencing						3	0.026
GOTERM_BP_DIRECT	collagen biosynthetic process		2	0.037	2	0.024
GOTERM_BP_DIRECT	collagen fibril organization		4	0.0013
GOTERM_BP_DIRECT	complement activation, alternative pathway		2	0.051
GOTERM_BP_DIRECT	CRD-mediated mRNA stabilization				2	0.024
GOTERM_BP_DIRECT	cytoplasmic translation				3	0.0066
GOTERM_BP_DIRECT	DNA topological change		2	0.051			2	0.056
GOTERM_BP_DIRECT	endocytosis								4	0.043
GOTERM_BP_DIRECT	fibrinolysis		3	0.0047
GOTERM_BP_DIRECT	focal adhesion assembly		2	0.099
GOTERM_BP_DIRECT	gluconeogenesis		3	0.011
GOTERM_BP_DIRECT	glycolytic process		3	0.015					3	0.019
GOTERM_BP_DIRECT	glyoxylate cycle						2	0.016	2	0.017
GOTERM_BP_DIRECT	hyaluronan metabolic process		3	0.00081
GOTERM_BP_DIRECT	in utero embryonic development		5	0.031					7	0.0025
GOTERM_BP_DIRECT	innate immune response		5	0.09
GOTERM_BP_DIRECT	isocitrate metabolic process						2	0.024	2	0.026
GOTERM_BP_DIRECT	locomotion						2	0.071	2	0.075
GOTERM_BP_DIRECT	membrane repolarization						2	0.048
GOTERM_BP_DIRECT	membrane tubulation								2	0.091
GOTERM_BP_DIRECT	mRNA processing				3	0.07
GOTERM_BP_DIRECT	mRNA transport				3	0.0061	3	0.016	3	0.018
GOTERM_BP_DIRECT	muscle contraction		4	0.0019	5	2e-05
GOTERM_BP_DIRECT	negative regulation of cellular component movement						2	0.032
GOTERM_BP_DIRECT	negative regulation of complement activation, lectin pathway								2	0.017
GOTERM_BP_DIRECT	negative regulation of cytokine-mediated signaling pathway								2	0.051
GOTERM_BP_DIRECT	negative regulation of endopeptidase activity		12	4.7e-13			5	0.0014	5	0.0016
GOTERM_BP_DIRECT	negative regulation of endothelial cell proliferation								3	0.015
GOTERM_BP_DIRECT	negative regulation of fibrinolysis								2	0.034
GOTERM_BP_DIRECT	negative regulation of JUN kinase activity		2	0.058
GOTERM_BP_DIRECT	negative regulation of plasminogen activation								2	0.042
GOTERM_BP_DIRECT	negative regulation of RNA splicing						2	0.032
GOTERM_BP_DIRECT	negative regulation of telomere maintenance via telomerase				2	0.043	2	0.071
GOTERM_BP_DIRECT	neurofilament cytoskeleton organization						2	0.04	2	0.042
GOTERM_BP_DIRECT	neuron projection morphogenesis						3	0.028	3	0.031
GOTERM_BP_DIRECT	nitrogen compound metabolic process								2	0.099
GOTERM_BP_DIRECT	nucleosome assembly						4	0.064
GOTERM_BP_DIRECT	osteoblast differentiation				3	0.071
GOTERM_BP_DIRECT	pentose-phosphate shunt		2	0.037
GOTERM_BP_DIRECT	phagocytosis, engulfment								2	0.099
GOTERM_BP_DIRECT	platelet aggregation		3	0.022					4	0.0023
GOTERM_BP_DIRECT	positive regulation of angiogenesis								6	0.00082
GOTERM_BP_DIRECT	positive regulation of apoptotic process		4	0.077			4	0.095	5	0.028
GOTERM_BP_DIRECT	positive regulation of cell migration		4	0.069
GOTERM_BP_DIRECT	positive regulation of collagen biosynthetic process		2	0.079
GOTERM_BP_DIRECT	positive regulation of endocytic recycling		2	0.029	2	0.02			2	0.034
GOTERM_BP_DIRECT	positive regulation of endothelial cell proliferation								4	0.0081
GOTERM_BP_DIRECT	positive regulation of ERK1 and ERK2 cascade		4	0.073
GOTERM_BP_DIRECT	positive regulation of extrinsic apoptotic signaling pathway								3	0.014
GOTERM_BP_DIRECT	positive regulation of gap junction assembly								2	0.026
GOTERM_BP_DIRECT	positive regulation of NIK/NF-kappaB signaling						3	0.0035
GOTERM_BP_DIRECT	positive regulation of plasminogen activation		2	0.044
GOTERM_BP_DIRECT	positive regulation of potassium ion import						2	0.024
GOTERM_BP_DIRECT	positive regulation of potassium ion transmembrane transporter activity						2	0.04	2	0.042
GOTERM_BP_DIRECT	positive regulation of protein localization to Cajal body						2	0.056
GOTERM_BP_DIRECT	positive regulation of sodium ion export from cell						2	0.032
GOTERM_BP_DIRECT	positive regulation of telomere maintenance via telomerase						3	0.023
GOTERM_BP_DIRECT	positive regulation of toll-like receptor 4 signaling pathway						2	0.071
GOTERM_BP_DIRECT	positive regulation of translation						3	0.019
GOTERM_BP_DIRECT	positive regulation of tumor necrosis factor biosynthetic process								2	0.067
GOTERM_BP_DIRECT	potassium ion import						3	0.015
GOTERM_BP_DIRECT	protein folding		4	0.046			8	2.7e-05
GOTERM_BP_DIRECT	protein polymerization		2	0.072					2	0.083
GOTERM_BP_DIRECT	protein stabilization						6	0.0015	4	0.058
GOTERM_BP_DIRECT	protein transport								5	0.073
GOTERM_BP_DIRECT	regulation of ATPase activity				2	0.029
GOTERM_BP_DIRECT	regulation of endocytosis						3	0.0074	3	0.0081
GOTERM_BP_DIRECT	regulation of gene expression						3	0.091
GOTERM_BP_DIRECT	regulation of nucleic acid-templated transcription						2	0.086
GOTERM_BP_DIRECT	regulation of smooth muscle contraction								2	0.059
GOTERM_BP_DIRECT	renal system process								2	0.075
GOTERM_BP_DIRECT	response to calcium ion								3	0.018
GOTERM_BP_DIRECT	response to heat		4	0.0011
GOTERM_BP_DIRECT	response to virus		3	0.042
GOTERM_BP_DIRECT	retina homeostasis		3	0.0062					3	0.0081
GOTERM_BP_DIRECT	ribosomal small subunit assembly				2	0.071	3	0.0065
GOTERM_BP_DIRECT	skeletal muscle contraction				2	0.08
GOTERM_BP_DIRECT	sodium ion export from cell						3	0.0018	2	0.067
GOTERM_BP_DIRECT	substantia nigra development								3	0.027
GOTERM_BP_DIRECT	substrate adhesion-dependent cell spreading		3	0.031
GOTERM_BP_DIRECT	synaptic vesicle endocytosis						2	0.094
GOTERM_BP_DIRECT	synaptic vesicle fusion to presynaptic active zone membrane						2	0.094	2	0.099
GOTERM_BP_DIRECT	synaptic vesicle priming						2	0.056	2	0.059
GOTERM_BP_DIRECT	toxin transport						3	0.019
GOTERM_BP_DIRECT	translation		6	0.0092	13	3.7e-11	15	1.2e-10	9	0.00012
GOTERM_BP_DIRECT	translational elongation		2	0.093	2	0.062	4	0.00014
GOTERM_BP_DIRECT	tricarboxylic acid cycle								3	0.021
GOTERM_BP_DIRECT	vasoconstriction								2	0.099
GOTERM_BP_DIRECT	vitamin transport		2	0.037

## Sheet: MF
Category	Term	Genes	MCMN	MCMN	MCUC	MCUC	MNUN	MNUN	UCUN	UCUN
			Count	P-Value	Count	P-Value	Count	P-Value	Count	P-Value
GOTERM_MF_DIRECT	actin binding		5	0.0067	8	7.1e-07
GOTERM_MF_DIRECT	ATPase activator activity						2	0.084
GOTERM_MF_DIRECT	beta-tubulin binding								2	0.088
GOTERM_MF_DIRECT	cadherin binding involved in cell-cell adhesion				3	0.052
GOTERM_MF_DIRECT	calcium ion binding		10	0.048	4	0.0064
GOTERM_MF_DIRECT	carbohydrate binding						4	0.046
GOTERM_MF_DIRECT	cysteine-type endopeptidase inhibitor activity		3	0.021
GOTERM_MF_DIRECT	cytoskeletal protein binding		2	0.095					4	0.00016
GOTERM_MF_DIRECT	DNA binding, bending		3	0.0036			2	0.092
GOTERM_MF_DIRECT	double-stranded RNA binding						3	0.068
GOTERM_MF_DIRECT	drug binding						4	0.0027	3	0.035
GOTERM_MF_DIRECT	endopeptidase inhibitor activity		4	0.00019					3	0.0071
GOTERM_MF_DIRECT	extracellular matrix structural constituent		3	0.038
GOTERM_MF_DIRECT	GTPase activity						5	0.065
GOTERM_MF_DIRECT	heparin binding		4	0.058					4	0.074
GOTERM_MF_DIRECT	hydrolase activity, acting on carbon-nitrogen (but not peptide) bonds								2	0.08
GOTERM_MF_DIRECT	identical protein binding								5	0.036
GOTERM_MF_DIRECT	immunoglobulin receptor binding		2	0.017					2	0.018
GOTERM_MF_DIRECT	isocitrate dehydrogenase (NADP+) activity						2	0.017	2	0.018
GOTERM_MF_DIRECT	low-density lipoprotein particle binding						2	0.1
GOTERM_MF_DIRECT	low-density lipoprotein particle receptor binding		2	0.049
GOTERM_MF_DIRECT	microfilament motor activity				2	0.066	2	0.1
GOTERM_MF_DIRECT	motor activity				3	0.026
GOTERM_MF_DIRECT	mRNA binding				4	0.019	4	0.058
GOTERM_MF_DIRECT	NAD binding						3	0.033	4	0.0034
GOTERM_MF_DIRECT	nucleotide binding		7	0.03	8	0.001
GOTERM_MF_DIRECT	poly(A) RNA binding		18	0.00055	23	6.5e-10	32	2.9e-12	20	0.00022
GOTERM_MF_DIRECT	potassium ion binding						2	0.1
GOTERM_MF_DIRECT	protease binding		3	0.027					3	0.033
GOTERM_MF_DIRECT	protein binding		8	0.00048			8	0.00063	10	2.2e-05
GOTERM_MF_DIRECT	protein binding, bridging								4	0.00039
GOTERM_MF_DIRECT	protein heterodimerization activity						4	0.073
GOTERM_MF_DIRECT	protein kinase binding						4	0.033
GOTERM_MF_DIRECT	pyruvate dehydrogenase (NAD+) activity						2	0.051
GOTERM_MF_DIRECT	receptor binding		5	0.0087					7	0.00026
GOTERM_MF_DIRECT	retinol binding		2	0.08
GOTERM_MF_DIRECT	RNA binding				6	0.016	6	0.077
GOTERM_MF_DIRECT	serine-type endopeptidase activity								5	0.051
GOTERM_MF_DIRECT	serine-type endopeptidase inhibitor activity		10	3.3e-08					6	0.0011
GOTERM_MF_DIRECT	small molecule binding		2	0.072
GOTERM_MF_DIRECT	sodium ion binding						2	0.084	2	0.088
GOTERM_MF_DIRECT	sodium:potassium-exchanging ATPase activity						3	0.002	2	0.071
GOTERM_MF_DIRECT	structural constituent of ribosome				15	1.1e-11	17	4e-11	9	0.00074
GOTERM_MF_DIRECT	supercoiled DNA binding		2	0.033			2	0.034
GOTERM_MF_DIRECT	translation elongation factor activity				2	0.097	5	1.5e-05
GOTERM_MF_DIRECT	ubiquitin protein ligase binding		4	0.07
GOTERM_MF_DIRECT	unfolded protein binding		4	0.0083			6	7.1e-05
GOTERM_MF_DIRECT	vinculin binding		2	0.017
GOTERM_MF_DIRECT	virion binding		2	0.041

## Sheet: CC
Category	Term	Genes	MCMN	MCMN	MCUC	MCUC	MNUN	MNUN	UCUN	UCUN
			Count	P-Value	Count	P-Value	Count	P-Value	Count	P-Value
GOTERM_CC_DIRECT	A band				2	0.047
GOTERM_CC_DIRECT	apical plasma membrane								6	0.014
GOTERM_CC_DIRECT	axon								4	0.076
GOTERM_CC_DIRECT	basal lamina		2	0.089
GOTERM_CC_DIRECT	blood microparticle		20	3.1e-24			5	0.0027
GOTERM_CC_DIRECT	blood microparticle								13	2e-12
GOTERM_CC_DIRECT	brush border		3	0.043			5	0.00033	3	0.054
GOTERM_CC_DIRECT	catalytic step 2 spliceosome				3	0.063
GOTERM_CC_DIRECT	caveola				3	0.02
GOTERM_CC_DIRECT	caveola								3	0.059
GOTERM_CC_DIRECT	cell		5	0.0015			3	0.087
GOTERM_CC_DIRECT	cell body						4	0.0031
GOTERM_CC_DIRECT	cell surface		7	0.043
GOTERM_CC_DIRECT	cell-cell adherens junction				3	0.072	4	0.034	4	0.047
GOTERM_CC_DIRECT	chaperonin-containing T-complex						2	0.067
GOTERM_CC_DIRECT	chromaffin granule		2	0.074
GOTERM_CC_DIRECT	CRD-mediated mRNA stability complex				2	0.028
GOTERM_CC_DIRECT	cytoplasm				24	0.017
GOTERM_CC_DIRECT	cytoplasmic ribonucleoprotein granule				2	0.092
GOTERM_CC_DIRECT	cytoplasmic vesicle						4	0.068
GOTERM_CC_DIRECT	cytosol						13	0.096	15	0.064
GOTERM_CC_DIRECT	cytosolic large ribosomal subunit				6	1.2e-05	7	8.7e-06	4	0.018
GOTERM_CC_DIRECT	cytosolic small ribosomal subunit		3	0.038	8	7.1e-10	9	6.1e-10	5	0.0004
GOTERM_CC_DIRECT	endoplasmic reticulum		10	0.015			10	0.015	10	0.03
GOTERM_CC_DIRECT	endoplasmic reticulum lumen		4	0.0067			3	0.057
GOTERM_CC_DIRECT	endoplasmic reticulum-Golgi intermediate compartment		4	0.0036			3	0.038
GOTERM_CC_DIRECT	external side of plasma membrane								5	0.049
GOTERM_CC_DIRECT	extracellular exosome		70	3.1e-29	35	3.1e-11	67	1.7e-26	84	1.4e-37
GOTERM_CC_DIRECT	extracellular matrix		5	0.012	4	0.018	6	0.002	6	0.0035
GOTERM_CC_DIRECT	extracellular region		20	9.9e-09			9	0.041	16	3.5e-05
GOTERM_CC_DIRECT	extracellular space		40	7.7e-19			17	0.0025	35	8.8e-13
GOTERM_CC_DIRECT	fascia adherens						2	0.06	2	0.068
GOTERM_CC_DIRECT	fibrinogen complex		3	0.0012					4	2.2e-05
GOTERM_CC_DIRECT	filopodium								3	0.05
GOTERM_CC_DIRECT	focal adhesion		11	0.00017	13	3.3e-08	18	3.4e-10	17	1.8e-08
GOTERM_CC_DIRECT	intermediate filament								3	0.081
GOTERM_CC_DIRECT	internode region of axon						2	0.023
GOTERM_CC_DIRECT	intracellular ribonucleoprotein complex				8	1.7e-08	6	0.00011	5	0.0021
GOTERM_CC_DIRECT	large ribosomal subunit				2	0.019
GOTERM_CC_DIRECT	lateral plasma membrane						3	0.03
GOTERM_CC_DIRECT	membrane		13	0.045	14	0.00032	28	7.8e-10	23	1.1e-05
GOTERM_CC_DIRECT	mitochondrion						12	0.08	13	0.087
GOTERM_CC_DIRECT	myelin sheath		6	0.0047			20	1.1e-18	19	2.6e-16
GOTERM_CC_DIRECT	myofibril				3	0.0029
GOTERM_CC_DIRECT	myosin complex				4	0.00098
GOTERM_CC_DIRECT	myosin filament				3	0.00013
GOTERM_CC_DIRECT	neurofilament						3	0.0012	2	0.06
GOTERM_CC_DIRECT	nuclear heterochromatin						3	0.0083
GOTERM_CC_DIRECT	nucleolus		9	0.095	9	0.0082	14	0.00077	12	0.017
GOTERM_CC_DIRECT	nucleoplasm				12	0.046	16	0.078
GOTERM_CC_DIRECT	nucleosome						4	0.022
GOTERM_CC_DIRECT	platelet alpha granule						2	0.074
GOTERM_CC_DIRECT	platelet alpha granule								3	0.0033
GOTERM_CC_DIRECT	proteasome core complex, alpha-subunit complex						2	0.06
GOTERM_CC_DIRECT	protein complex						5	0.051
GOTERM_CC_DIRECT	ribosome		3	0.092
GOTERM_CC_DIRECT	ruffle						3	0.076
GOTERM_CC_DIRECT	sarcoplasmic reticulum lumen						2	0.03
GOTERM_CC_DIRECT	sodium:potassium-exchanging ATPase complex						3	0.0016	2	0.068
GOTERM_CC_DIRECT	spindle								3	0.097
GOTERM_CC_DIRECT	stress fiber						4	0.0053
GOTERM_CC_DIRECT	synaptic vesicle						3	0.063
GOTERM_CC_DIRECT	viral nucleocapsid				2	0.047	2	0.074
GOTERM_CC_DIRECT	Z disc				4	0.0056
GOTERM_CC_DIRECT	zona pellucida receptor complex						2	0.06

## Sheet: KEGG
Category	Term	Genes	MCMN	MCMN	MCUC	MCUC	MNUN	MNUN	UCUN	UCUN
			Count	P-Value	Count	P-Value	Count	P-Value	Count	P-Value
KEGG_PATHWAY	Alcoholism						6	0.077
KEGG_PATHWAY	Aldosterone-regulated sodium reabsorption						3	0.064
KEGG_PATHWAY	Amoebiasis		8	4.5e-05
KEGG_PATHWAY	Biosynthesis of amino acids		4	0.023
KEGG_PATHWAY	Biosynthesis of amino acids				3	0.072	4	0.039	4	0.04
KEGG_PATHWAY	Biosynthesis of antibiotics		6	0.032	5	0.039	7	0.022	9	0.0016
KEGG_PATHWAY	Carbohydrate digestion and absorption						3	0.07
KEGG_PATHWAY	Carbon metabolism		5	0.014			5	0.028	7	0.0011
KEGG_PATHWAY	Complement and coagulation cascades		13	8.3e-13					9	1.1e-06
KEGG_PATHWAY	ECM-receptor interaction		5	0.0065
KEGG_PATHWAY	Endocrine and other factor-regulated calcium reabsorption						3	0.073	3	0.074
KEGG_PATHWAY	Endocytosis								7	0.046
KEGG_PATHWAY	Focal adhesion		7	0.0087			6	0.069	6	0.072
KEGG_PATHWAY	Glycolysis / Gluconeogenesis						4	0.029	4	0.03
KEGG_PATHWAY	Insulin secretion						4	0.056
KEGG_PATHWAY	Mineral absorption						4	0.011
KEGG_PATHWAY	Phagosome						6	0.026
KEGG_PATHWAY	Prion diseases		3	0.031
KEGG_PATHWAY	Proteasome						3	0.085
KEGG_PATHWAY	Protein digestion and absorption						5	0.012
KEGG_PATHWAY	Protein processing in endoplasmic reticulum		5	0.057			6	0.033
KEGG_PATHWAY	Proximal tubule bicarbonate reclamation						3	0.022
KEGG_PATHWAY	Ribosome		6	0.0058	15	3.2e-14	16	6.2e-12	10	1.2e-05
KEGG_PATHWAY	RNA transport				4	0.076
KEGG_PATHWAY	Staphylococcus aureus infection		7	1e-05					5	0.0036
KEGG_PATHWAY	Synaptic vesicle cycle						5	0.0043	5	0.0045
KEGG_PATHWAY	Systemic lupus erythematosus						7	0.011	6	0.042
KEGG_PATHWAY	Thyroid hormone synthesis						4	0.036
KEGG_PATHWAY	Tight junction		4	0.039

## Sheet: STRING details
Gene ID	Details			Types compared
LGMN	Legumain isoform X1 (433 aa)			MCMN
TOP2A	DNA topoisomerase 2-alpha isoform X1 (1532 aa)			MCMN
EEF1A1	Elongation factor 1-alpha 1 (462 aa)			MCMN
MB	Myoglobin (154 aa)			MCMN
ATP6V1H	Derived by automated computational analysis using gene prediction method: Gnomon. Supporting evidence includes similarity to: 13 Proteins, and 100% coverage of the annotated genomic feature by RNAseq alignments, including 28 samples with support for all annotated introns (483 aa)			MCMN
FHL1	The sequence of the model RefSeq protein was modified relative to its source genomic sequence to represent the inferred complete CDS: deleted 1 base in 1 codon (339 aa)			MCMN
RPL13A	Derived by automated computational analysis using gene prediction method: Gnomon. Supporting evidence includes similarity to: 13 Proteins, and 100% coverage of the annotated genomic feature by RNAseq alignments, including 29 samples with support for all annotated introns (203 aa)			MCMN
DNAJA1	dnaJ homolog subfamily A member 1 (397 aa)			MCMN
MYO1C	Derived by automated computational analysis using gene prediction method: Gnomon. Supporting evidence includes similarity to: 26 Proteins, and 100% coverage of the annotated genomic feature by RNAseq alignments, including 24 samples with support for all annotated introns (1063 aa)			MCMN
ITIH1	Inter-alpha-trypsin inhibitor heavy chain H1 (906 aa)			MCMN
PLG	Plasminogen-like (816 aa)			MCMN
FABP3	Fatty acid-binding protein, heart (133 aa)			MCMN
F2	Derived by automated computational analysis using gene prediction method: Gnomon. Supporting evidence includes similarity to: 100% coverage of the annotated genomic feature by RNAseq alignments, including 2 samples with support for all annotated introns (631 aa)			MCMN
PDIA3	Protein disulfide-isomerase A3 (505 aa)			MCMN
SLC34A2	Sodium-dependent phosphate transport protein 2B isoform X1 (711 aa)			MCMN
SAFB	Scaffold attachment factor B1 isoform X1 (1082 aa)			MCMN
CHRDL2	Derived by automated computational analysis using gene prediction method: Gnomon. Supporting evidence includes similarity to: 3 Proteins, and 99% coverage of the annotated genomic feature by RNAseq alignments, including 10 samples with support for all annotated introns (278 aa)			MCMN
RTCB	tRNA-splicing ligase RtcB homolog (501 aa)			MCMN
NONO	Derived by automated computational analysis using gene prediction method: Gnomon. Supporting evidence includes similarity to: 14 Proteins, and 100% coverage of the annotated genomic feature by RNAseq alignments, including 28 samples with support for all annotated introns (470 aa)			MCMN
HPX	Derived by automated computational analysis using gene prediction method: Gnomon. Supporting evidence includes similarity to: 3 Proteins, and 100% coverage of the annotated genomic feature by RNAseq alignments, including 6 samples with support for all annotated introns (459 aa)			MCMN
PDLIM5	PDZ and LIM domain protein 5-like isoform X1 (627 aa)			MCMN
CCDC88A	The sequence of the model RefSeq protein was modified relative to its source genomic sequence to represent the inferred complete CDS: substituted 1 base at 1 genomic stop codon (1869 aa)			MCMN
LPO	Derived by automated computational analysis using gene prediction method: Gnomon. Supporting evidence includes similarity to: 2 mRNAs, 9 Proteins, and 98% coverage of the annotated genomic feature by RNAseq alignments, including 1 sample with support for all annotated introns (725 aa)			MCMN
HP	Haptoglobin (401 aa)			MCMN
CCT3	Derived by automated computational analysis using gene prediction method: Gnomon. Supporting evidence includes similarity to: 12 Proteins, and 100% coverage of the annotated genomic feature by RNAseq alignments, including 28 samples with support for all annotated introns (545 aa)			MCMN
LMNA	Derived by automated computational analysis using gene prediction method: Gnomon. Supporting evidence includes similarity to: 8 Proteins, and 100% coverage of the annotated genomic feature by RNAseq alignments, including 28 samples with support for all annotated introns (665 aa)			MCMN
AP2A1	AP-2 complex subunit alpha-1 isoform X1 (978 aa)			MCMN
BGN	Derived by automated computational analysis using gene prediction method: Gnomon. Supporting evidence includes similarity to: 18 Proteins, and 100% coverage of the annotated genomic feature by RNAseq alignments, including 27 samples with support for all annotated introns (369 aa)			MCMN
TPI1	Derived by automated computational analysis using gene prediction method: Gnomon. Supporting evidence includes similarity to: 7 Proteins, and 96% coverage of the annotated genomic feature by RNAseq alignments, including 30 samples with support for all annotated introns (286 aa)			MCMN
AFM	Afamin isoform X1 (604 aa)			MCMN
A2M	Alpha-2-macroglobulin isoform X1 (1478 aa)			MCMN
LALBA	Alpha-lactalbumin (142 aa)			MCMN
CKM	Creatine kinase M-type (381 aa)			MCMN
PGRMC1	Membrane-associated progesterone receptor component 1-like isoform X1 (194 aa)			MCMN
SERPIND1	Derived by automated computational analysis using gene prediction method: Gnomon. Supporting evidence includes similarity to: 4 Proteins, and 100% coverage of the annotated genomic feature by RNAseq alignments, including 9 samples with support for all annotated introns (589 aa)			MCMN
MSTN	Growth/differentiation factor 8 (375 aa)			MCMN
CD5L	CD5 antigen-like (91 aa)			MCMN
HSP90AB1	Derived by automated computational analysis using gene prediction method: Gnomon. Supporting evidence includes similarity to: 1 mRNA, 1 EST, 36 Proteins, and 100% coverage of the annotated genomic feature by RNAseq alignments, including 30 samples with support for all annotated introns (724 aa)			MCMN
MYL1	Derived by automated computational analysis using gene prediction method: Gnomon. Supporting evidence includes similarity to: 15 Proteins, and 100% coverage of the annotated genomic feature by RNAseq alignments, including 10 samples with support for all annotated introns (194 aa)			MCMN
CDH13	Cadherin-13 (200 aa)			MCMN
FLNA	filamin-A isoform X1 (2648 aa)			MCMN
TG	Derived by automated computational analysis using gene prediction method: Gnomon. Supporting evidence includes similarity to: 5 Proteins, and 99% coverage of the annotated genomic feature by RNAseq alignments, including 1 sample with support for all annotated introns (2769 aa)			MCMN
CP	Derived by automated computational analysis using gene prediction method: Gnomon. Supporting evidence includes similarity to: 5 Proteins, and 8% coverage of the annotated genomic feature by RNAseq alignments (1043 aa)			MCMN
HSPB1	Derived by automated computational analysis using gene prediction method: Gnomon. Supporting evidence includes similarity to: 4 Proteins, and 100% coverage of the annotated genomic feature by RNAseq alignments, including 28 samples with support for all annotated introns (201 aa)			MCMN
CFI	Derived by automated computational analysis using gene prediction method: Gnomon. Supporting evidence includes similarity to: 2 Proteins, and 100% coverage of the annotated genomic feature by RNAseq alignments, including 18 samples with support for all annotated introns (618 aa)			MCMN
LUM	Derived by automated computational analysis using gene prediction method: Gnomon. Supporting evidence includes similarity to: 3 Proteins, and 100% coverage of the annotated genomic feature by RNAseq alignments, including 27 samples with support for all annotated introns (342 aa)			MCMN
IDH2	Derived by automated computational analysis using gene prediction method: Gnomon. Supporting evidence includes similarity to: 8 Proteins, and 100% coverage of the annotated genomic feature by RNAseq alignments, including 28 samples with support for all annotated introns (452 aa)			MCMN
SERPINF2	Alpha-2-antiplasmin isoform X1 (493 aa)			MCMN
MYDGF	UPF0556 protein C19orf10 homolog (174 aa)			MCMN
C6	Complement component C6 isoform X1 (932 aa)			MCMN
ENO3	Derived by automated computational analysis using gene prediction method: Gnomon. Supporting evidence includes similarity to: 19 Proteins, and 100% coverage of the annotated genomic feature by RNAseq alignments, including 13 samples with support for all annotated introns (440 aa)			MCMN
LAMB1	Laminin subunit beta-1 (1786 aa)			MCMN
SLC3A2	4F2 cell-surface antigen heavy chain (572 aa)			MCMN
TTR	Transthyretin (147 aa)			MCMN
ITIH4	Derived by automated computational analysis using gene prediction method: Gnomon. Supporting evidence includes similarity to: 2 Proteins, and 100% coverage of the annotated genomic feature by RNAseq alignments, including 10 samples with support for all annotated introns (904 aa)			MCMN
PSAP	Proactivator polypeptide isoform X1 (528 aa)			MCMN
DSTN	Derived by automated computational analysis using gene prediction method: Gnomon. Supporting evidence includes similarity to: 13 Proteins, and 100% coverage of the annotated genomic feature by RNAseq alignments, including 5 samples with support for all annotated introns (174 aa)			MCMN
APOA4	Derived by automated computational analysis using gene prediction method: Gnomon. Supporting evidence includes similarity to: 4 Proteins, and 100% coverage of the annotated genomic feature by RNAseq alignments, including 5 samples with support for all annotated introns (405 aa)			MCMN
HMGB1	Derived by automated computational analysis using gene prediction method: Gnomon. Supporting evidence includes similarity to: 23 Proteins, and 100% coverage of the annotated genomic feature by RNAseq alignments, including 30 samples with support for all annotated introns (215 aa)			MCMN
RPL27A	Derived by automated computational analysis using gene prediction method: Gnomon. Supporting evidence includes similarity to: 10 Proteins, and 100% coverage of the annotated genomic feature by RNAseq alignments, including 29 samples with support for all annotated introns (148 aa)			MCMN
PYGM	Derived by automated computational analysis using gene prediction method: Gnomon. Supporting evidence includes similarity to: 19 Proteins, and 100% coverage of the annotated genomic feature by RNAseq alignments, including 11 samples with support for all annotated introns (842 aa)			MCMN
HNRNPAB	The sequence of the model RefSeq protein was modified relative to its source genomic sequence to represent the inferred complete CDS: substituted 1 base at 1 genomic stop codon (274 aa)			MCMN
ACTN1	Derived by automated computational analysis using gene prediction method: Gnomon. Supporting evidence includes similarity to: 2 Proteins, and 100% coverage of the annotated genomic feature by RNAseq alignments (914 aa)			MCMN
GSTP1	Derived by automated computational analysis using gene prediction method: Gnomon. Supporting evidence includes similarity to: 15 Proteins, and 100% coverage of the annotated genomic feature by RNAseq alignments, including 16 samples with support for all annotated introns (210 aa)			MCMN
RPS23	Derived by automated computational analysis using gene prediction method: Gnomon. Supporting evidence includes similarity to: 14 Proteins, and 100% coverage of the annotated genomic feature by RNAseq alignments, including 30 samples with support for all annotated introns (143 aa)			MCMN
CFB	Complement factor B isoform X1 (775 aa)			MCMN
HNRNPR	Derived by automated computational analysis using gene prediction method: Gnomon. Supporting evidence includes similarity to: 2 Proteins, and 98% coverage of the annotated genomic feature by RNAseq alignments, including 28 samples with support for all annotated introns (636 aa)			MCMN
HBA1	Hemoglobin subunit alpha-4-like (142 aa)			MCMN
CLEC3B	Derived by automated computational analysis using gene prediction method: Gnomon. Supporting evidence includes similarity to: 3 Proteins, and 100% coverage of the annotated genomic feature by RNAseq alignments, including 28 samples with support for all annotated introns (202 aa)			MCMN
TALDO1	Derived by automated computational analysis using gene prediction method: Gnomon. Supporting evidence includes similarity to: 4 Proteins, and 97% coverage of the annotated genomic feature by RNAseq alignments (339 aa)			MCMN
CTCF	Transcriptional repressor CTCF isoform X1 (727 aa)			MCMN
COL1A1	Collagen alpha-1(I) chain-like (1463 aa)			MCMN
TF	Derived by automated computational analysis using gene prediction method: Gnomon. Supporting evidence includes similarity to: 11 Proteins, and 98% coverage of the annotated genomic feature by RNAseq alignments (704 aa)			MCMN
ACTN2	Derived by automated computational analysis using gene prediction method: Gnomon. Supporting evidence includes similarity to: 6 Proteins, and 99% coverage of the annotated genomic feature by RNAseq alignments (899 aa)			MCMN
RBMX	Derived by automated computational analysis using gene prediction method: Gnomon. Supporting evidence includes similarity to: 23 Proteins, and 100% coverage of the annotated genomic feature by RNAseq alignments, including 29 samples with support for all annotated introns (391 aa)			MCMN
RBP4	Derived by automated computational analysis using gene prediction method: Gnomon. Supporting evidence includes similarity to: 6 Proteins, and 100% coverage of the annotated genomic feature by RNAseq alignments, including 18 samples with support for all annotated introns (201 aa)			MCMN
HSP90B1	Derived by automated computational analysis using gene prediction method: Gnomon. Supporting evidence includes similarity to: 1 mRNA, 13 Proteins, and 100% coverage of the annotated genomic feature by RNAseq alignments, including 30 samples with support for all annotated introns (804 aa)			MCMN
CD14	Derived by automated computational analysis using gene prediction method: Gnomon. Supporting evidence includes similarity to: 4 mRNAs, 10 Proteins, and 100% coverage of the annotated genomic feature by RNAseq alignments, including 21 samples with support for all annotated introns (375 aa)			MCMN
PSIP1	PC4 and SFRS1-interacting protein isoform X1 (530 aa)			MCMN
GPI	Glucose-6-phosphate isomerase-like (352 aa)			MCMN
RPL7A	60S ribosomal protein L7a (266 aa)			MCMN
RPS15A	40S ribosomal protein S15a-like (130 aa)			MCMN
APOH	Beta-2-glycoprotein 1 (345 aa)			MCMN
PSMA5	Derived by automated computational analysis using gene prediction method: Gnomon. Supporting evidence includes similarity to: 1 EST, 16 Proteins, and 100% coverage of the annotated genomic feature by RNAseq alignments, including 30 samples with support for all annotated introns (241 aa)			MCMN
EEF1G	Elongation factor 1-gamma (440 aa)			MCMN
FGG	Fibrinogen gamma-B chain-like isoform X1 (443 aa)			MCMN
CRISP3	Cysteine-rich secretory protein 3 (244 aa)			MCMN
CD109	Derived by automated computational analysis using gene prediction method: Gnomon. Supporting evidence includes similarity to: 100% coverage of the annotated genomic feature by RNAseq alignments, including 10 samples with support for all annotated introns (253 aa)			MCMN
RPS19	Derived by automated computational analysis using gene prediction method: Gnomon. Supporting evidence includes similarity to: 1 mRNA, 2 Proteins, and 100% coverage of the annotated genomic feature by RNAseq alignments, including 30 samples with support for all annotated introns (145 aa)			MCMN
MFI2	Derived by automated computational analysis using gene prediction method: Gnomon. Supporting evidence includes similarity to: 100% coverage of the annotated genomic feature by RNAseq alignments, including 4 samples with support for all annotated introns (746 aa)			MCMN
SERPINH1	Derived by automated computational analysis using gene prediction method: Gnomon. Supporting evidence includes similarity to: 14 Proteins, and 100% coverage of the annotated genomic feature by RNAseq alignments, including 28 samples with support for all annotated introns (418 aa)			MCMN
KNG1	Derived by automated computational analysis using gene prediction method: Gnomon. Supporting evidence includes similarity to: 6 Proteins, and 100% coverage of the annotated genomic feature by RNAseq alignments, including 6 samples with support for all annotated introns (617 aa)			MCMN
ITIH2	Inter-alpha-trypsin inhibitor heavy chain H2 (946 aa)			MCMN
HSPA5	Derived by automated computational analysis using gene prediction method: Gnomon. Supporting evidence includes similarity to: 1 EST, 23 Proteins, and 100% coverage of the annotated genomic feature by RNAseq alignments, including 30 samples with support for all annotated introns (655 aa)			MCMN
MYOM2	Derived by automated computational analysis using gene prediction method: Gnomon. Supporting evidence includes similarity to: 4 Proteins, and 100% coverage of the annotated genomic feature by RNAseq alignments, including 4 samples with support for all annotated introns (1495 aa)			MCMN
TES	Derived by automated computational analysis using gene prediction method: Gnomon. Supporting evidence includes similarity to: 32 Proteins, and 100% coverage of the annotated genomic feature by RNAseq alignments, including 23 samples with support for all annotated introns (421 aa)			MCMN
MUC15	Mucin-15 isoform X1 (330 aa)			MCMN
PRKCSH	Derived by automated computational analysis using gene prediction method: Gnomon. Supporting evidence includes similarity to: 100% coverage of the annotated genomic feature by RNAseq alignments, including 1 sample with support for all annotated introns (534 aa)			MCMN
EHD2	Derived by automated computational analysis using gene prediction method: Gnomon. Supporting evidence includes similarity to: 14 Proteins, and 100% coverage of the annotated genomic feature by RNAseq alignments, including 26 samples with support for all annotated introns (543 aa)			MCMN
APCS	The sequence of the model RefSeq protein was modified relative to its source genomic sequence to represent the inferred complete CDS: substituted 1 base at 1 genomic stop codon (224 aa)			MCMN
CLDN11	Derived by automated computational analysis using gene prediction method: Gnomon. Supporting evidence includes similarity to: 12 Proteins, and 100% coverage of the annotated genomic feature by RNAseq alignments, including 16 samples with support for all annotated introns (208 aa)			MCMN
IGJ	Immunoglobulin J chain (158 aa)			MCMN
AHSG	alpha-2-HS-glycoprotein (359 aa)			MCMN
NEB	Nebulin-like (979 aa)			MCMN
B4GALT1	Beta-1,4-galactosyltransferase 1 (402 aa)			MCMN
GP2	Pancreatic secretory granule membrane major glycoprotein GP2 isoform X1 (534 aa)			MCMN
RPL15	60S ribosomal protein L15 (204 aa)			MCMN
CRIP1	Cysteine-rich protein 1 (77 aa)			MCMN
CATH	Cathelicidin-3-like (188 aa)			MCMN
LAMC1	Laminin subunit gamma-1 (1573 aa)			MCMN
NID1	Derived by automated computational analysis using gene prediction method: Gnomon. Supporting evidence includes similarity to: 1 EST, 3 Proteins, and 100% coverage of the annotated genomic feature by RNAseq alignments, including 6 samples with support for all annotated introns (1241 aa)			MCMN
HSPB6	Derived by automated computational analysis using gene prediction method: Gnomon. Supporting evidence includes similarity to: 9 Proteins, and 100% coverage of the annotated genomic feature by RNAseq alignments, including 28 samples with support for all annotated introns (164 aa)			MCMN
FETUB	fetuin-B (387 aa)			MCMN
CLU	Derived by automated computational analysis using gene prediction method: Gnomon. Supporting evidence includes similarity to: 1 EST, 1 Protein, and 98% coverage of the annotated genomic feature by RNAseq alignments (441 aa)			MCMN
CD36	Platelet glycoprotein 4-like isoform X1 (472 aa)			MCMN
XP_006039807.1	Histone H2B type F-M-like (130 aa)			MCMN
SERPINC1	Derived by automated computational analysis using gene prediction method: Gnomon. Supporting evidence includes similarity to: 6 Proteins, and 100% coverage of the annotated genomic feature by RNAseq alignments, including 5 samples with support for all annotated introns (465 aa)			MCMN
FCGR2A	Derived by automated computational analysis using gene prediction method: Gnomon. Supporting evidence includes similarity to: 12 Proteins, and 100% coverage of the annotated genomic feature by RNAseq alignments, including 10 samples with support for all annotated introns (333 aa)			MCMN
MYH2	Derived by automated computational analysis using gene prediction method: Gnomon. Supporting evidence includes similarity to: 38 Proteins, and 100% coverage of the annotated genomic feature by RNAseq alignments, including 3 samples with support for all annotated introns (1938 aa)			MCMN
SERPINA1	Alpha-1-antiproteinase-like isoform X1 (416 aa)			MCMN
TAGLN	The sequence of the model RefSeq protein was modified relative to its source genomic sequence to represent the inferred complete CDS: deleted 1 base in 1 codon (201 aa)			MCMN
HNRNPL	Heterogeneous nuclear ribonucleoprotein L (573 aa)			MCMN
AK1	Adenylate kinase isoenzyme 1 isoform X1 (246 aa)			MCMN
GC	Derived by automated computational analysis using gene prediction method: Gnomon. Supporting evidence includes similarity to: 5 Proteins, and 100% coverage of the annotated genomic feature by RNAseq alignments, including 5 samples with support for all annotated introns (474 aa)			MCMN
SF3B1	Splicing factor 3B subunit 1 isoform X1 (1304 aa)			MCUC
SERPINH1	Derived by automated computational analysis using gene prediction method: Gnomon. Supporting evidence includes similarity to: 14 Proteins, and 100% coverage of the annotated genomic feature by RNAseq alignments, including 28 samples with support for all annotated introns (418 aa)			MCUC
RPL27A	Derived by automated computational analysis using gene prediction method: Gnomon. Supporting evidence includes similarity to: 10 Proteins, and 100% coverage of the annotated genomic feature by RNAseq alignments, including 29 samples with support for all annotated introns (148 aa)			MCUC
EHD2	Derived by automated computational analysis using gene prediction method: Gnomon. Supporting evidence includes similarity to: 14 Proteins, and 100% coverage of the annotated genomic feature by RNAseq alignments, including 26 samples with support for all annotated introns (543 aa)			MCUC
HNRNPU	Heterogeneous nuclear ribonucleoprotein U isoform X1 (825 aa)			MCUC
RPS9	40S ribosomal protein S9 (194 aa)			MCUC
RPL7	60S ribosomal protein L7 (322 aa)			MCUC
EIF4A1	Derived by automated computational analysis using gene prediction method: Gnomon. Supporting evidence includes similarity to: 13 Proteins, and 100% coverage of the annotated genomic feature by RNAseq alignments, including 29 samples with support for all annotated introns (406 aa)			MCUC
RPS3A	Derived by automated computational analysis using gene prediction method: Gnomon. Supporting evidence includes similarity to: 2 ESTs, 25 Proteins, and 100% coverage of the annotated genomic feature by RNAseq alignments, including 30 samples with support for all annotated introns (264 aa)			MCUC
HSPB6	Derived by automated computational analysis using gene prediction method: Gnomon. Supporting evidence includes similarity to: 9 Proteins, and 100% coverage of the annotated genomic feature by RNAseq alignments, including 28 samples with support for all annotated introns (164 aa)			MCUC
FUS	Derived by automated computational analysis using gene prediction method: Gnomon. Supporting evidence includes similarity to: 8 Proteins, and 100% coverage of the annotated genomic feature by RNAseq alignments (513 aa)			MCUC
EIF5A	Derived by automated computational analysis using gene prediction method: Gnomon. Supporting evidence includes similarity to: 20 Proteins, and 100% coverage of the annotated genomic feature by RNAseq alignments, including 30 samples with support for all annotated introns (154 aa)			MCUC
RPS19	Derived by automated computational analysis using gene prediction method: Gnomon. Supporting evidence includes similarity to: 1 mRNA, 2 Proteins, and 100% coverage of the annotated genomic feature by RNAseq alignments, including 30 samples with support for all annotated introns (145 aa)			MCUC
ERH	Derived by automated computational analysis using gene prediction method: Gnomon. Supporting evidence includes similarity to: 7 Proteins, and 100% coverage of the annotated genomic feature by RNAseq alignments, including 30 samples with support for all annotated introns (104 aa)			MCUC
CKM	Creatine kinase M-type (381 aa)			MCUC
RPL27	60S ribosomal protein L27 (136 aa)			MCUC
MB	Myoglobin (154 aa)			MCUC
BUB3	Mitotic checkpoint protein BUB3 isoform X1 (328 aa)			MCUC
MYH1	The sequence of the model RefSeq protein was modified relative to its source genomic sequence to represent the inferred complete CDS: substituted 2 bases at 2 genomic stop codons (1947 aa)			MCUC
RPL23A	60S ribosomal protein L23a isoform X1 (170 aa)			MCUC
AK1	Adenylate kinase isoenzyme 1 isoform X1 (246 aa)			MCUC
TNNT3	Serine/arginine repetitive matrix protein 2-like isoform X1 (358 aa)			MCUC
MYOZ1	Derived by automated computational analysis using gene prediction method: Gnomon. Supporting evidence includes similarity to: 4 Proteins, and 100% coverage of the annotated genomic feature by RNAseq alignments, including 16 samples with support for all annotated introns (306 aa)			MCUC
RTN4	Reticulon-4 isoform X1 (1202 aa)			MCUC
SET	Derived by automated computational analysis using gene prediction method: Gnomon. Supporting evidence includes similarity to: 1 EST, 22 Proteins, and 94% coverage of the annotated genomic feature by RNAseq alignments (293 aa)			MCUC
HNRNPAB	The sequence of the model RefSeq protein was modified relative to its source genomic sequence to represent the inferred complete CDS: substituted 1 base at 1 genomic stop codon (274 aa)			MCUC
RPL13A	Derived by automated computational analysis using gene prediction method: Gnomon. Supporting evidence includes similarity to: 13 Proteins, and 100% coverage of the annotated genomic feature by RNAseq alignments, including 29 samples with support for all annotated introns (203 aa)			MCUC
DES	Desmin (386 aa)			MCUC
FLNB	Derived by automated computational analysis using gene prediction method: Gnomon. Supporting evidence includes similarity to: 1 Protein, and 100% coverage of the annotated genomic feature by RNAseq alignments, including 29 samples with support for all annotated introns (369 aa)			MCUC
RPS2	Derived by automated computational analysis using gene prediction method: Gnomon. Supporting evidence includes similarity to: 44 Proteins, and 100% coverage of the annotated genomic feature by RNAseq alignments, including 28 samples with support for all annotated introns (293 aa)			MCUC
EEF2	Elongation factor 2 (858 aa)			MCUC
ENO3	Derived by automated computational analysis using gene prediction method: Gnomon. Supporting evidence includes similarity to: 19 Proteins, and 100% coverage of the annotated genomic feature by RNAseq alignments, including 13 samples with support for all annotated introns (440 aa)			MCUC
MYOM2	Derived by automated computational analysis using gene prediction method: Gnomon. Supporting evidence includes similarity to: 4 Proteins, and 100% coverage of the annotated genomic feature by RNAseq alignments, including 4 samples with support for all annotated introns (1495 aa)			MCUC
PSIP1	PC4 and SFRS1-interacting protein isoform X1 (530 aa)			MCUC
PYGM	Derived by automated computational analysis using gene prediction method: Gnomon. Supporting evidence includes similarity to: 19 Proteins, and 100% coverage of the annotated genomic feature by RNAseq alignments, including 11 samples with support for all annotated introns (842 aa)			MCUC
RPL17	Derived by automated computational analysis using gene prediction method: Gnomon. Supporting evidence includes similarity to: 1 EST, 15 Proteins, and 100% coverage of the annotated genomic feature by RNAseq alignments, including 30 samples with support for all annotated introns (184 aa)			MCUC
XPO1	Exportin-1 isoform X1 (1071 aa)			MCUC
MUC1	Derived by automated computational analysis using gene prediction method: Gnomon. Supporting evidence includes similarity to: 1 mRNA, 14 Proteins, and 100% coverage of the annotated genomic feature by RNAseq alignments, including 12 samples with support for all annotated introns (480 aa)			MCUC
HSP90AB1	Derived by automated computational analysis using gene prediction method: Gnomon. Supporting evidence includes similarity to: 1 mRNA, 1 EST, 36 Proteins, and 100% coverage of the annotated genomic feature by RNAseq alignments, including 30 samples with support for all annotated introns (724 aa)			MCUC
PCNA	Proliferating cell nuclear antigen (261 aa)			MCUC
MYH2	Derived by automated computational analysis using gene prediction method: Gnomon. Supporting evidence includes similarity to: 38 Proteins, and 100% coverage of the annotated genomic feature by RNAseq alignments, including 3 samples with support for all annotated introns (1938 aa)			MCUC
PRMT1	Derived by automated computational analysis using gene prediction method: Gnomon. Supporting evidence includes similarity to: 19 Proteins, and 100% coverage of the annotated genomic feature by RNAseq alignments, including 24 samples with support for all annotated introns (371 aa)			MCUC
CA3	Carbonic anhydrase 3 (260 aa)			MCUC
HBA1	Hemoglobin subunit alpha-4-like (142 aa)			MCUC
HMGCS1	hydroxymethylglutaryl-CoA synthase, cytoplasmic isoform X1 (547 aa)			MCUC
COL1A1	Collagen alpha-1(I) chain-like (1463 aa)			MCUC
IDH2	Derived by automated computational analysis using gene prediction method: Gnomon. Supporting evidence includes similarity to: 8 Proteins, and 100% coverage of the annotated genomic feature by RNAseq alignments, including 28 samples with support for all annotated introns (452 aa)			MCUC
RPS7	Derived by automated computational analysis using gene prediction method: Gnomon. Supporting evidence includes similarity to: 17 Proteins, and 100% coverage of the annotated genomic feature by RNAseq alignments, including 30 samples with support for all annotated introns (194 aa)			MCUC
TAGLN	The sequence of the model RefSeq protein was modified relative to its source genomic sequence to represent the inferred complete CDS: deleted 1 base in 1 codon (201 aa)			MCUC
TG	Derived by automated computational analysis using gene prediction method: Gnomon. Supporting evidence includes similarity to: 5 Proteins, and 99% coverage of the annotated genomic feature by RNAseq alignments, including 1 sample with support for all annotated introns (2769 aa)			MCUC
RPLP2	Derived by automated computational analysis using gene prediction method: Gnomon. Supporting evidence includes similarity to: 7 Proteins, and 100% coverage of the annotated genomic feature by RNAseq alignments, including 30 samples with support for all annotated introns (178 aa)			MCUC
YBX1	Nuclease-sensitive element-binding protein 1 (369 aa)			MCUC
CLU	Derived by automated computational analysis using gene prediction method: Gnomon. Supporting evidence includes similarity to: 1 EST, 1 Protein, and 98% coverage of the annotated genomic feature by RNAseq alignments (441 aa)			MCUC
TPM2	Derived by automated computational analysis using gene prediction method: Gnomon. Supporting evidence includes similarity to: 16 Proteins, and 100% coverage of the annotated genomic feature by RNAseq alignments, including 28 samples with support for all annotated introns (284 aa)			MCUC
CCDC88A	The sequence of the model RefSeq protein was modified relative to its source genomic sequence to represent the inferred complete CDS: substituted 1 base at 1 genomic stop codon (1869 aa)			MCUC
MYH7	The sequence of the model RefSeq protein was modified relative to its source genomic sequence to represent the inferred complete CDS: deleted 1 base in 1 codon (1937 aa)			MCUC
CDH13	Cadherin-13 (200 aa)			MCUC
BGN	Derived by automated computational analysis using gene prediction method: Gnomon. Supporting evidence includes similarity to: 18 Proteins, and 100% coverage of the annotated genomic feature by RNAseq alignments, including 27 samples with support for all annotated introns (369 aa)			MCUC
HNRNPL	Heterogeneous nuclear ribonucleoprotein L (573 aa)			MCUC
MYL1	Derived by automated computational analysis using gene prediction method: Gnomon. Supporting evidence includes similarity to: 15 Proteins, and 100% coverage of the annotated genomic feature by RNAseq alignments, including 10 samples with support for all annotated introns (194 aa)			MCUC
PHGDH	D-3-phosphoglycerate dehydrogenase (533 aa)			MCUC
SAFB	Scaffold attachment factor B1 isoform X1 (1082 aa)			MCUC
ITIH4	Derived by automated computational analysis using gene prediction method: Gnomon. Supporting evidence includes similarity to: 2 Proteins, and 100% coverage of the annotated genomic feature by RNAseq alignments, including 10 samples with support for all annotated introns (904 aa)			MCUC
AFM	Afamin isoform X1 (604 aa)			MCUC
RPS8	Derived by automated computational analysis using gene prediction method: Gnomon. Supporting evidence includes similarity to: 20 Proteins, and 100% coverage of the annotated genomic feature by RNAseq alignments, including 28 samples with support for all annotated introns (208 aa)			MCUC
SERBP1	Plasminogen activator inhibitor 1 RNA-binding protein isoform X1 (407 aa)			MCUC
NCL	Nucleolin (720 aa)			MCUC
ACTN2	Derived by automated computational analysis using gene prediction method: Gnomon. Supporting evidence includes similarity to: 6 Proteins, and 99% coverage of the annotated genomic feature by RNAseq alignments (899 aa)			MCUC
HNRNPA1	Derived by automated computational analysis using gene prediction method: Gnomon. Supporting evidence includes similarity to: 4 Proteins, and 100% coverage of the annotated genomic feature by RNAseq alignments, including 29 samples with support for all annotated introns (373 aa)			MCUC
NPM1	The sequence of the model RefSeq protein was modified relative to its source genomic sequence to represent the inferred complete CDS: deleted 1 base in 1 codon; substituted 1 base at 1 genomic stop codon (344 aa)			MCUC
NEB	Nebulin-like (979 aa)			MCUC
FHL1	The sequence of the model RefSeq protein was modified relative to its source genomic sequence to represent the inferred complete CDS: deleted 1 base in 1 codon (339 aa)			MCUC
COL4A5	Derived by automated computational analysis using gene prediction method: Gnomon. Supporting evidence includes similarity to: 7 Proteins, and 100% coverage of the annotated genomic feature by RNAseq alignments, including 13 samples with support for all annotated introns (1694 aa)			MCUC
PRDX6	Peroxiredoxin-6 (224 aa)			MCUC
RPS28	40S ribosomal protein S28 (69 aa)			MCUC
SDPR	Serum deprivation-response protein (464 aa)			MCUC
PSMA7	Proteasome subunit alpha type-7 isoform X1 (257 aa)			MCUC
PTRF	Derived by automated computational analysis using gene prediction method: Gnomon. Supporting evidence includes similarity to: 3 Proteins, and 100% coverage of the annotated genomic feature by RNAseq alignments, including 27 samples with support for all annotated introns (390 aa)			MCUC
KPNB1	Derived by automated computational analysis using gene prediction method: Gnomon. Supporting evidence includes similarity to: 12 Proteins, and 100% coverage of the annotated genomic feature by RNAseq alignments, including 30 samples with support for all annotated introns (732 aa)			MCUC
NFASC	Neurofascin isoform X1 (1462 aa)			MCUC
MYO1C	Derived by automated computational analysis using gene prediction method: Gnomon. Supporting evidence includes similarity to: 26 Proteins, and 100% coverage of the annotated genomic feature by RNAseq alignments, including 24 samples with support for all annotated introns (1063 aa)			MCUC
RPS9	40S ribosomal protein S9 (194 aa)			MNUN
AFM	Afamin isoform X1 (604 aa)			MNUN
RTN4	Reticulon-4 isoform X1 (1202 aa)			MNUN
ATP1B1	Sodium/potassium-transporting ATPase subunit beta-1 (303 aa)			MNUN
HNRNPAB	The sequence of the model RefSeq protein was modified relative to its source genomic sequence to represent the inferred complete CDS: substituted 1 base at 1 genomic stop codon (274 aa)			MNUN
BIN1	Myc box-dependent-interacting protein 1 isoform X1 (602 aa)			MNUN
EEF2	Elongation factor 2 (858 aa)			MNUN
RPS10	Derived by automated computational analysis using gene prediction method: Gnomon. Supporting evidence includes similarity to: 100% coverage of the annotated genomic feature by RNAseq alignments, including 30 samples with support for all annotated introns (189 aa)			MNUN
LSAMP	Derived by automated computational analysis using gene prediction method: Gnomon. Supporting evidence includes similarity to: 1 Protein, and 96% coverage of the annotated genomic feature by RNAseq alignments (222 aa)			MNUN
HSP90AB1	Derived by automated computational analysis using gene prediction method: Gnomon. Supporting evidence includes similarity to: 1 mRNA, 1 EST, 36 Proteins, and 100% coverage of the annotated genomic feature by RNAseq alignments, including 30 samples with support for all annotated introns (724 aa)			MNUN
ATP1A2	Derived by automated computational analysis using gene prediction method: Gnomon. Supporting evidence includes similarity to: 23 Proteins, and 100% coverage of the annotated genomic feature by RNAseq alignments, including 17 samples with support for all annotated introns (1020 aa)			MNUN
BASP1	Brain acid soluble protein 1-like (227 aa)			MNUN
GNAO1	Derived by automated computational analysis using gene prediction method: Gnomon. Supporting evidence includes similarity to: 9 Proteins, and 96% coverage of the annotated genomic feature by RNAseq alignments (356 aa)			MNUN
RPL27A	Derived by automated computational analysis using gene prediction method: Gnomon. Supporting evidence includes similarity to: 10 Proteins, and 100% coverage of the annotated genomic feature by RNAseq alignments, including 29 samples with support for all annotated introns (148 aa)			MNUN
CALU	Derived by automated computational analysis using gene prediction method: Gnomon. Supporting evidence includes similarity to: 7 Proteins, and 98% coverage of the annotated genomic feature by RNAseq alignments (323 aa)			MNUN
HMGB1	Derived by automated computational analysis using gene prediction method: Gnomon. Supporting evidence includes similarity to: 23 Proteins, and 100% coverage of the annotated genomic feature by RNAseq alignments, including 30 samples with support for all annotated introns (215 aa)			MNUN
SERPINH1	Derived by automated computational analysis using gene prediction method: Gnomon. Supporting evidence includes similarity to: 14 Proteins, and 100% coverage of the annotated genomic feature by RNAseq alignments, including 28 samples with support for all annotated introns (418 aa)			MNUN
TCEB2	Derived by automated computational analysis using gene prediction method: Gnomon. Supporting evidence includes similarity to: 5 Proteins, and 100% coverage of the annotated genomic feature by RNAseq alignments, including 30 samples with support for all annotated introns (124 aa)			MNUN
XP_006039807.1	Histone H2B type F-M-like (130 aa)			MNUN
RPL13A	Derived by automated computational analysis using gene prediction method: Gnomon. Supporting evidence includes similarity to: 13 Proteins, and 100% coverage of the annotated genomic feature by RNAseq alignments, including 29 samples with support for all annotated introns (203 aa)			MNUN
PDHA1	Derived by automated computational analysis using gene prediction method: Gnomon. Supporting evidence includes similarity to: 12 Proteins, and 100% coverage of the annotated genomic feature by RNAseq alignments, including 30 samples with support for all annotated introns (390 aa)			MNUN
COL4A5	Derived by automated computational analysis using gene prediction method: Gnomon. Supporting evidence includes similarity to: 7 Proteins, and 100% coverage of the annotated genomic feature by RNAseq alignments, including 13 samples with support for all annotated introns (1694 aa)			MNUN
PFN2	Profilin-2 isoform X1 (140 aa)			MNUN
ATP6V1G2	V-type proton ATPase subunit G 2 isoform X1 (118 aa)			MNUN
P4HB	Protein disulfide-isomerase (510 aa)			MNUN
TOP2A	DNA topoisomerase 2-alpha isoform X1 (1532 aa)			MNUN
SYN1	Synapsin-1 isoform X1 (706 aa)			MNUN
RPS11	40S ribosomal protein S11 (158 aa)			MNUN
RBP4	Derived by automated computational analysis using gene prediction method: Gnomon. Supporting evidence includes similarity to: 6 Proteins, and 100% coverage of the annotated genomic feature by RNAseq alignments, including 18 samples with support for all annotated introns (201 aa)			MNUN
PREP	Prolyl endopeptidase-like (710 aa)			MNUN
PIGR	Derived by automated computational analysis using gene prediction method: Gnomon. Supporting evidence includes similarity to: 5 Proteins, and 100% coverage of the annotated genomic feature by RNAseq alignments, including 11 samples with support for all annotated introns (757 aa)			MNUN
DNAJA1	dnaJ homolog subfamily A member 1 (397 aa)			MNUN
RPS28	40S ribosomal protein S28 (69 aa)			MNUN
GAPDH	Derived by automated computational analysis using gene prediction method: Gnomon. Supporting evidence includes similarity to: 4 mRNAs, 22 Proteins, and 100% coverage of the annotated genomic feature by RNAseq alignments, including 30 samples with support for all annotated introns (333 aa)			MNUN
NPTN	Neuroplastin isoform X1 (398 aa)			MNUN
ALB	Serum albumin (607 aa)			MNUN
LDHB	Derived by automated computational analysis using gene prediction method: Gnomon. Supporting evidence includes similarity to: 1 mRNA, 41 Proteins, and 100% coverage of the annotated genomic feature by RNAseq alignments, including 30 samples with support for all annotated introns (334 aa)			MNUN
MYO1C	Derived by automated computational analysis using gene prediction method: Gnomon. Supporting evidence includes similarity to: 26 Proteins, and 100% coverage of the annotated genomic feature by RNAseq alignments, including 24 samples with support for all annotated introns (1063 aa)			MNUN
IDH1	Derived by automated computational analysis using gene prediction method: Gnomon. Supporting evidence includes similarity to: 17 Proteins, and 100% coverage of the annotated genomic feature by RNAseq alignments, including 30 samples with support for all annotated introns (414 aa)			MNUN
LBP	Lipopolysaccharide-binding protein-like (481 aa)			MNUN
PSMC4	Derived by automated computational analysis using gene prediction method: Gnomon. Supporting evidence includes similarity to: 15 Proteins, and 100% coverage of the annotated genomic feature by RNAseq alignments, including 28 samples with support for all annotated introns (418 aa)			MNUN
NCL	Nucleolin (720 aa)			MNUN
PGAM1	Phosphoglycerate mutase 1 (254 aa)			MNUN
AGT	Derived by automated computational analysis using gene prediction method: Gnomon. Supporting evidence includes similarity to: 3 Proteins, and 100% coverage of the annotated genomic feature by RNAseq alignments, including 27 samples with support for all annotated introns (476 aa)			MNUN
NFASC	Neurofascin isoform X1 (1462 aa)			MNUN
NRGN	Neurogranin isoform X1 (78 aa)			MNUN
ATP6V1H	Derived by automated computational analysis using gene prediction method: Gnomon. Supporting evidence includes similarity to: 13 Proteins, and 100% coverage of the annotated genomic feature by RNAseq alignments, including 28 samples with support for all annotated introns (483 aa)			MNUN
THBS1	Thrombospondin-1 (1226 aa)			MNUN
NCAM1	Derived by automated computational analysis using gene prediction method: Gnomon. Supporting evidence includes similarity to: 2 mRNAs, 1 Protein, and 100% coverage of the annotated genomic feature by RNAseq alignments, including 1 sample with support for all annotated introns (1157 aa)			MNUN
IDH2	Derived by automated computational analysis using gene prediction method: Gnomon. Supporting evidence includes similarity to: 8 Proteins, and 100% coverage of the annotated genomic feature by RNAseq alignments, including 28 samples with support for all annotated introns (452 aa)			MNUN
CNTN1	Contactin-1 isoform X1 (1018 aa)			MNUN
ATP1B2	Sodium/potassium-transporting ATPase subunit beta-2 (290 aa)			MNUN
MBP	The sequence of the model RefSeq protein was modified relative to its source genomic sequence to represent the inferred complete CDS: inserted 1 base in 1 codon (329 aa)			MNUN
SLC3A2	4F2 cell-surface antigen heavy chain (572 aa)			MNUN
CHI3L1	Chitinase-3-like protein 1 isoform X1 (391 aa)			MNUN
NDUFA4	NADH dehydrogenase [ubiquinone] 1 alpha subcomplex subunit 4-like (82 aa)			MNUN
STX1B	syntaxin-1B (307 aa)			MNUN
FLNB	Derived by automated computational analysis using gene prediction method: Gnomon. Supporting evidence includes similarity to: 1 Protein, and 100% coverage of the annotated genomic feature by RNAseq alignments, including 29 samples with support for all annotated introns (369 aa)			MNUN
PGM2	The sequence of the model RefSeq protein was modified relative to its source genomic sequence to represent the inferred complete CDS: inserted 1 base in 1 codon (699 aa)			MNUN
CANX	Derived by automated computational analysis using gene prediction method: Gnomon. Supporting evidence includes similarity to: 16 Proteins, and 100% coverage of the annotated genomic feature by RNAseq alignments, including 30 samples with support for all annotated introns (593 aa)			MNUN
NEFM	Neurofilament medium polypeptide (904 aa)			MNUN
ACTN4	Alpha-actinin-4 isoform X1 (933 aa)			MNUN
CBX3	Derived by automated computational analysis using gene prediction method: Gnomon. Supporting evidence includes similarity to: 10 Proteins, and 100% coverage of the annotated genomic feature by RNAseq alignments, including 29 samples with support for all annotated introns (183 aa)			MNUN
PLP1	Myelin proteolipid protein isoform X1 (277 aa)			MNUN
PSMA7	Proteasome subunit alpha type-7 isoform X1 (257 aa)			MNUN
RPL27	60S ribosomal protein L27 (136 aa)			MNUN
SET	Derived by automated computational analysis using gene prediction method: Gnomon. Supporting evidence includes similarity to: 1 EST, 22 Proteins, and 94% coverage of the annotated genomic feature by RNAseq alignments (293 aa)			MNUN
ATP1A3	Derived by automated computational analysis using gene prediction method: Gnomon. Supporting evidence includes similarity to: 23 Proteins, and 100% coverage of the annotated genomic feature by RNAseq alignments, including 3 samples with support for all annotated introns (1027 aa)			MNUN
GALM	Derived by automated computational analysis using gene prediction method: Gnomon. Supporting evidence includes similarity to: 4 Proteins, and 100% coverage of the annotated genomic feature by RNAseq alignments, including 1 sample with support for all annotated introns (342 aa)			MNUN
NPM1	The sequence of the model RefSeq protein was modified relative to its source genomic sequence to represent the inferred complete CDS: deleted 1 base in 1 codon; substituted 1 base at 1 genomic stop codon (344 aa)			MNUN
SLC25A3	Derived by automated computational analysis using gene prediction method: Gnomon. Supporting evidence includes similarity to: 4 Proteins, and 100% coverage of the annotated genomic feature by RNAseq alignments, including 12 samples with support for all annotated introns (362 aa)			MNUN
PSIP1	PC4 and SFRS1-interacting protein isoform X1 (530 aa)			MNUN
ITIH2	Inter-alpha-trypsin inhibitor heavy chain H2 (946 aa)			MNUN
PA2G4	Derived by automated computational analysis using gene prediction method: Gnomon. Supporting evidence includes similarity to: 8 Proteins, and 100% coverage of the annotated genomic feature by RNAseq alignments, including 30 samples with support for all annotated introns (394 aa)			MNUN
RPS2	Derived by automated computational analysis using gene prediction method: Gnomon. Supporting evidence includes similarity to: 44 Proteins, and 100% coverage of the annotated genomic feature by RNAseq alignments, including 28 samples with support for all annotated introns (293 aa)			MNUN
CCT3	Derived by automated computational analysis using gene prediction method: Gnomon. Supporting evidence includes similarity to: 12 Proteins, and 100% coverage of the annotated genomic feature by RNAseq alignments, including 28 samples with support for all annotated introns (545 aa)			MNUN
LTF	Lactotransferrin-like (563 aa)			MNUN
ACTN1	Derived by automated computational analysis using gene prediction method: Gnomon. Supporting evidence includes similarity to: 2 Proteins, and 100% coverage of the annotated genomic feature by RNAseq alignments (914 aa)			MNUN
CALR	Derived by automated computational analysis using gene prediction method: Gnomon. Supporting evidence includes similarity to: 13 Proteins, and 100% coverage of the annotated genomic feature by RNAseq alignments, including 30 samples with support for all annotated introns (417 aa)			MNUN
TES	Derived by automated computational analysis using gene prediction method: Gnomon. Supporting evidence includes similarity to: 32 Proteins, and 100% coverage of the annotated genomic feature by RNAseq alignments, including 23 samples with support for all annotated introns (421 aa)			MNUN
SDPR	Serum deprivation-response protein (464 aa)			MNUN
EIF5A	Derived by automated computational analysis using gene prediction method: Gnomon. Supporting evidence includes similarity to: 20 Proteins, and 100% coverage of the annotated genomic feature by RNAseq alignments, including 30 samples with support for all annotated introns (154 aa)			MNUN
CTCF	Transcriptional repressor CTCF isoform X1 (727 aa)			MNUN
RPS8	Derived by automated computational analysis using gene prediction method: Gnomon. Supporting evidence includes similarity to: 20 Proteins, and 100% coverage of the annotated genomic feature by RNAseq alignments, including 28 samples with support for all annotated introns (208 aa)			MNUN
SNAP25	Derived by automated computational analysis using gene prediction method: Gnomon. Supporting evidence includes similarity to: 3 Proteins, and 100% coverage of the annotated genomic feature by RNAseq alignments, including 8 samples with support for all annotated introns (206 aa)			MNUN
CADPS	Calcium-dependent secretion activator 1 isoform X1 (1314 aa)			MNUN
HNRNPA1	Derived by automated computational analysis using gene prediction method: Gnomon. Supporting evidence includes similarity to: 4 Proteins, and 100% coverage of the annotated genomic feature by RNAseq alignments, including 29 samples with support for all annotated introns (373 aa)			MNUN
SERBP1	Plasminogen activator inhibitor 1 RNA-binding protein isoform X1 (407 aa)			MNUN
CCDC88A	The sequence of the model RefSeq protein was modified relative to its source genomic sequence to represent the inferred complete CDS: substituted 1 base at 1 genomic stop codon (1869 aa)			MNUN
LGALS1	Galectin-1-like (135 aa)			MNUN
QSOX1	Derived by automated computational analysis using gene prediction method: Gnomon. Supporting evidence includes similarity to: 6 Proteins, and 100% coverage of the annotated genomic feature by RNAseq alignments, including 26 samples with support for all annotated introns (750 aa)			MNUN
RPL32	Derived by automated computational analysis using gene prediction method: Gnomon. Supporting evidence includes similarity to: 1 EST, 12 Proteins, and 100% coverage of the annotated genomic feature by RNAseq alignments, including 30 samples with support for all annotated introns (135 aa)			MNUN
TUBB4A	Derived by automated computational analysis using gene prediction method: Gnomon. Supporting evidence includes similarity to: 3 Proteins, and 98% coverage of the annotated genomic feature by RNAseq alignments (447 aa)			MNUN
RAB35	Ras-related protein Rab-26-like (454 aa)			MNUN
COL3A1	The sequence of the model RefSeq protein was modified relative to its source genomic sequence to represent the inferred complete CDS: deleted 1 base in 1 codon (1466 aa)			MNUN
HNRNPU	Heterogeneous nuclear ribonucleoprotein U isoform X1 (825 aa)			MNUN
CDH13	Cadherin-13 (200 aa)			MNUN
SNCB	Derived by automated computational analysis using gene prediction method: Gnomon. Supporting evidence includes similarity to: 10 Proteins, and 100% coverage of the annotated genomic feature by RNAseq alignments, including 6 samples with support for all annotated introns (134 aa)			MNUN
PACSIN1	Protein kinase C and casein kinase substrate in neurons protein 1 isoform X1 (444 aa)			MNUN
TCP1	T-complex protein 1 subunit alpha (556 aa)			MNUN
PCNA	Proliferating cell nuclear antigen (261 aa)			MNUN
EEF1A1	Elongation factor 1-alpha 1 (462 aa)			MNUN
GANAB	Neutral alpha-glucosidase AB isoform X1 (966 aa)			MNUN
INA	The sequence of the model RefSeq protein was modified relative to its source genomic sequence to represent the inferred complete CDS: inserted 1 base in 1 codon (499 aa)			MNUN
EEF1G	Elongation factor 1-gamma (440 aa)			MNUN
TF	Derived by automated computational analysis using gene prediction method: Gnomon. Supporting evidence includes similarity to: 11 Proteins, and 98% coverage of the annotated genomic feature by RNAseq alignments (704 aa)			MNUN
GLUL	Glutamine synthetase isoform X1 (373 aa)			MNUN
RPL10A	Derived by automated computational analysis using gene prediction method: Gnomon. Supporting evidence includes similarity to: 9 Proteins, and 100% coverage of the annotated genomic feature by RNAseq alignments, including 30 samples with support for all annotated introns (217 aa)			MNUN
EIF4A1	Derived by automated computational analysis using gene prediction method: Gnomon. Supporting evidence includes similarity to: 13 Proteins, and 100% coverage of the annotated genomic feature by RNAseq alignments, including 29 samples with support for all annotated introns (406 aa)			MNUN
KPNB1	Derived by automated computational analysis using gene prediction method: Gnomon. Supporting evidence includes similarity to: 12 Proteins, and 100% coverage of the annotated genomic feature by RNAseq alignments, including 30 samples with support for all annotated introns (732 aa)			MNUN
DPYSL2	Dihydropyrimidinase-related protein 2 isoform X1 (677 aa)			MNUN
PSMA4	Derived by automated computational analysis using gene prediction method: Gnomon. Supporting evidence includes similarity to: 25 Proteins, and 100% coverage of the annotated genomic feature by RNAseq alignments, including 29 samples with support for all annotated introns (261 aa)			MNUN
AHSG	alpha-2-HS-glycoprotein (359 aa)			MNUN
PGRMC1	Membrane-associated progesterone receptor component 1-like isoform X1 (194 aa)			MNUN
STXBP1	Syntaxin-binding protein 1 isoform X1 (603 aa)			MNUN
LPO	Derived by automated computational analysis using gene prediction method: Gnomon. Supporting evidence includes similarity to: 2 mRNAs, 9 Proteins, and 98% coverage of the annotated genomic feature by RNAseq alignments, including 1 sample with support for all annotated introns (725 aa)			MNUN
RPL30	Derived by automated computational analysis using gene prediction method: Gnomon. Supporting evidence includes similarity to: 14 Proteins, and 100% coverage of the annotated genomic feature by RNAseq alignments, including 30 samples with support for all annotated introns (115 aa)			MNUN
AK1	Adenylate kinase isoenzyme 1 isoform X1 (246 aa)			MNUN
DLD	Dihydrolipoyl dehydrogenase, mitochondrial (509 aa)			MNUN
RPLP2	Derived by automated computational analysis using gene prediction method: Gnomon. Supporting evidence includes similarity to: 7 Proteins, and 100% coverage of the annotated genomic feature by RNAseq alignments, including 30 samples with support for all annotated introns (178 aa)			MNUN
AHCYL2	Putative adenosylhomocysteinase 3 (145 aa)			MNUN
ERH	Derived by automated computational analysis using gene prediction method: Gnomon. Supporting evidence includes similarity to: 7 Proteins, and 100% coverage of the annotated genomic feature by RNAseq alignments, including 30 samples with support for all annotated introns (104 aa)			MNUN
FETUB	fetuin-B (387 aa)			MNUN
RPS19	Derived by automated computational analysis using gene prediction method: Gnomon. Supporting evidence includes similarity to: 1 mRNA, 2 Proteins, and 100% coverage of the annotated genomic feature by RNAseq alignments, including 30 samples with support for all annotated introns (145 aa)			MNUN
NEFL	Neurofilament light polypeptide (555 aa)			MNUN
MYH9	Derived by automated computational analysis using gene prediction method: Gnomon. Supporting evidence includes similarity to: 6 Proteins, and 100% coverage of the annotated genomic feature by RNAseq alignments, including 5 samples with support for all annotated introns (1986 aa)			MNUN
WFDC2	WAP four-disulfide core domain protein 2-like (123 aa)			UCUN
GC	Derived by automated computational analysis using gene prediction method: Gnomon. Supporting evidence includes similarity to: 5 Proteins, and 100% coverage of the annotated genomic feature by RNAseq alignments, including 5 samples with support for all annotated introns (474 aa)			UCUN
A1BG	alpha-1B-glycoprotein (503 aa)			UCUN
CS	Citrate synthase, mitochondrial (466 aa)			UCUN
ALB	Serum albumin (607 aa)			UCUN
MUC1	Derived by automated computational analysis using gene prediction method: Gnomon. Supporting evidence includes similarity to: 1 mRNA, 14 Proteins, and 100% coverage of the annotated genomic feature by RNAseq alignments, including 12 samples with support for all annotated introns (480 aa)			UCUN
MB	Myoglobin (154 aa)			UCUN
RPS3A	Derived by automated computational analysis using gene prediction method: Gnomon. Supporting evidence includes similarity to: 2 ESTs, 25 Proteins, and 100% coverage of the annotated genomic feature by RNAseq alignments, including 30 samples with support for all annotated introns (264 aa)			UCUN
FGA	Fibrinogen alpha chain (851 aa)			UCUN
LTF	Lactotransferrin-like (563 aa)			UCUN
BIN1	Myc box-dependent-interacting protein 1 isoform X1 (602 aa)			UCUN
SNCB	Derived by automated computational analysis using gene prediction method: Gnomon. Supporting evidence includes similarity to: 10 Proteins, and 100% coverage of the annotated genomic feature by RNAseq alignments, including 6 samples with support for all annotated introns (134 aa)			UCUN
GANAB	Neutral alpha-glucosidase AB isoform X1 (966 aa)			UCUN
PACSIN1	Protein kinase C and casein kinase substrate in neurons protein 1 isoform X1 (444 aa)			UCUN
C5	Derived by automated computational analysis using gene prediction method: Gnomon. Supporting evidence includes similarity to: 3 Proteins, and 100% coverage of the annotated genomic feature by RNAseq alignments, including 5 samples with support for all annotated introns (1677 aa)			UCUN
RBMX	Derived by automated computational analysis using gene prediction method: Gnomon. Supporting evidence includes similarity to: 23 Proteins, and 100% coverage of the annotated genomic feature by RNAseq alignments, including 29 samples with support for all annotated introns (391 aa)			UCUN
SERBP1	Plasminogen activator inhibitor 1 RNA-binding protein isoform X1 (407 aa)			UCUN
CP	Derived by automated computational analysis using gene prediction method: Gnomon. Supporting evidence includes similarity to: 5 Proteins, and 8% coverage of the annotated genomic feature by RNAseq alignments (1043 aa)			UCUN
BASP1	Brain acid soluble protein 1-like (227 aa)			UCUN
PDHA1	Derived by automated computational analysis using gene prediction method: Gnomon. Supporting evidence includes similarity to: 12 Proteins, and 100% coverage of the annotated genomic feature by RNAseq alignments, including 30 samples with support for all annotated introns (390 aa)			UCUN
INA	The sequence of the model RefSeq protein was modified relative to its source genomic sequence to represent the inferred complete CDS: inserted 1 base in 1 codon (499 aa)			UCUN
DES	Desmin (386 aa)			UCUN
CFB	Complement factor B isoform X1 (775 aa)			UCUN
RPL8	60S ribosomal protein L8 (257 aa)			UCUN
ATP1A3	Derived by automated computational analysis using gene prediction method: Gnomon. Supporting evidence includes similarity to: 23 Proteins, and 100% coverage of the annotated genomic feature by RNAseq alignments, including 3 samples with support for all annotated introns (1027 aa)			UCUN
PSMA5	Derived by automated computational analysis using gene prediction method: Gnomon. Supporting evidence includes similarity to: 1 EST, 16 Proteins, and 100% coverage of the annotated genomic feature by RNAseq alignments, including 30 samples with support for all annotated introns (241 aa)			UCUN
MYO1C	Derived by automated computational analysis using gene prediction method: Gnomon. Supporting evidence includes similarity to: 26 Proteins, and 100% coverage of the annotated genomic feature by RNAseq alignments, including 24 samples with support for all annotated introns (1063 aa)			UCUN
PCNA	Proliferating cell nuclear antigen (261 aa)			UCUN
LUM	Derived by automated computational analysis using gene prediction method: Gnomon. Supporting evidence includes similarity to: 3 Proteins, and 100% coverage of the annotated genomic feature by RNAseq alignments, including 27 samples with support for all annotated introns (342 aa)			UCUN
ECM1	Derived by automated computational analysis using gene prediction method: Gnomon. Supporting evidence includes similarity to: 1 Protein, and 100% coverage of the annotated genomic feature by RNAseq alignments, including 19 samples with support for all annotated introns (599 aa)			UCUN
RPS19	Derived by automated computational analysis using gene prediction method: Gnomon. Supporting evidence includes similarity to: 1 mRNA, 2 Proteins, and 100% coverage of the annotated genomic feature by RNAseq alignments, including 30 samples with support for all annotated introns (145 aa)			UCUN
CDH13	Cadherin-13 (200 aa)			UCUN
LGMN	Legumain isoform X1 (433 aa)			UCUN
CRISP3	Cysteine-rich secretory protein 3 (244 aa)			UCUN
NSF	Vesicle-fusing ATPase (503 aa)			UCUN
PRKCSH	Derived by automated computational analysis using gene prediction method: Gnomon. Supporting evidence includes similarity to: 100% coverage of the annotated genomic feature by RNAseq alignments, including 1 sample with support for all annotated introns (534 aa)			UCUN
HPX	Derived by automated computational analysis using gene prediction method: Gnomon. Supporting evidence includes similarity to: 3 Proteins, and 100% coverage of the annotated genomic feature by RNAseq alignments, including 6 samples with support for all annotated introns (459 aa)			UCUN
SLC34A2	Sodium-dependent phosphate transport protein 2B isoform X1 (711 aa)			UCUN
BTD	Biotinidase isoform X1 (525 aa)			UCUN
AP2A1	AP-2 complex subunit alpha-1 isoform X1 (978 aa)			UCUN
RTN4	Reticulon-4 isoform X1 (1202 aa)			UCUN
CD36	Platelet glycoprotein 4-like isoform X1 (472 aa)			UCUN
ACTN2	Derived by automated computational analysis using gene prediction method: Gnomon. Supporting evidence includes similarity to: 6 Proteins, and 99% coverage of the annotated genomic feature by RNAseq alignments (899 aa)			UCUN
SLC3A2	4F2 cell-surface antigen heavy chain (572 aa)			UCUN
SERPINA1	Alpha-1-antiproteinase-like isoform X1 (416 aa)			UCUN
CAV1	Caveolin-1 isoform X1 (178 aa)			UCUN
LBP	Lipopolysaccharide-binding protein-like (481 aa)			UCUN
CADPS	Calcium-dependent secretion activator 1 isoform X1 (1314 aa)			UCUN
FABP3	Fatty acid-binding protein, heart (133 aa)			UCUN
LRG1	Derived by automated computational analysis using gene prediction method: Gnomon. Supporting evidence includes similarity to: 3 Proteins, and 100% coverage of the annotated genomic feature by RNAseq alignments, including 22 samples with support for all annotated introns (353 aa)			UCUN
RAB35	Ras-related protein Rab-26-like (454 aa)			UCUN
SERPINF2	Alpha-2-antiplasmin isoform X1 (493 aa)			UCUN
VDAC2	Voltage-dependent anion-selective channel protein 2 isoform X1 (318 aa)			UCUN
GP2	Pancreatic secretory granule membrane major glycoprotein GP2 isoform X1 (534 aa)			UCUN
MBP	The sequence of the model RefSeq protein was modified relative to its source genomic sequence to represent the inferred complete CDS: inserted 1 base in 1 codon (329 aa)			UCUN
LALBA	Alpha-lactalbumin (142 aa)			UCUN
TOP2A	DNA topoisomerase 2-alpha isoform X1 (1532 aa)			UCUN
CREG1	Protein CREG1 isoform X1 (221 aa)			UCUN
FCGR2A	Derived by automated computational analysis using gene prediction method: Gnomon. Supporting evidence includes similarity to: 12 Proteins, and 100% coverage of the annotated genomic feature by RNAseq alignments, including 10 samples with support for all annotated introns (333 aa)			UCUN
CD5L	CD5 antigen-like (91 aa)			UCUN
GNAO1	Derived by automated computational analysis using gene prediction method: Gnomon. Supporting evidence includes similarity to: 9 Proteins, and 96% coverage of the annotated genomic feature by RNAseq alignments (356 aa)			UCUN
NEFL	Neurofilament light polypeptide (555 aa)			UCUN
TTR	Transthyretin (147 aa)			UCUN
ATP1B2	Sodium/potassium-transporting ATPase subunit beta-2 (290 aa)			UCUN
TPP1	Derived by automated computational analysis using gene prediction method: Gnomon. Supporting evidence includes similarity to: 4 Proteins, and 100% coverage of the annotated genomic feature by RNAseq alignments, including 28 samples with support for all annotated introns (572 aa)			UCUN
GPI	Glucose-6-phosphate isomerase-like (352 aa)			UCUN
AHCYL2	Putative adenosylhomocysteinase 3 (145 aa)			UCUN
THBS1	Thrombospondin-1 (1226 aa)			UCUN
SELENBP1	Derived by automated computational analysis using gene prediction method: Gnomon. Supporting evidence includes similarity to: 6 Proteins, and 100% coverage of the annotated genomic feature by RNAseq alignments, including 27 samples with support for all annotated introns (566 aa)			UCUN
APOH	Beta-2-glycoprotein 1 (345 aa)			UCUN
QSOX1	Derived by automated computational analysis using gene prediction method: Gnomon. Supporting evidence includes similarity to: 6 Proteins, and 100% coverage of the annotated genomic feature by RNAseq alignments, including 26 samples with support for all annotated introns (750 aa)			UCUN
SNAP25	Derived by automated computational analysis using gene prediction method: Gnomon. Supporting evidence includes similarity to: 3 Proteins, and 100% coverage of the annotated genomic feature by RNAseq alignments, including 8 samples with support for all annotated introns (206 aa)			UCUN
YBX1	Nuclease-sensitive element-binding protein 1 (369 aa)			UCUN
PPP1CB	Derived by automated computational analysis using gene prediction method: Gnomon. Supporting evidence includes similarity to: 25 Proteins, and 99% coverage of the annotated genomic feature by RNAseq alignments (321 aa)			UCUN
A2M	Alpha-2-macroglobulin isoform X1 (1478 aa)			UCUN
CBX3	Derived by automated computational analysis using gene prediction method: Gnomon. Supporting evidence includes similarity to: 10 Proteins, and 100% coverage of the annotated genomic feature by RNAseq alignments, including 29 samples with support for all annotated introns (183 aa)			UCUN
DSTN	Derived by automated computational analysis using gene prediction method: Gnomon. Supporting evidence includes similarity to: 13 Proteins, and 100% coverage of the annotated genomic feature by RNAseq alignments, including 5 samples with support for all annotated introns (174 aa)			UCUN
IGJ	Immunoglobulin J chain (158 aa)			UCUN
DPYSL2	Dihydropyrimidinase-related protein 2 isoform X1 (677 aa)			UCUN
MSTN	Growth/differentiation factor 8 (375 aa)			UCUN
NCAM1	Derived by automated computational analysis using gene prediction method: Gnomon. Supporting evidence includes similarity to: 2 mRNAs, 1 Protein, and 100% coverage of the annotated genomic feature by RNAseq alignments, including 1 sample with support for all annotated introns (1157 aa)			UCUN
CCL26	Derived by automated computational analysis using gene prediction method: Gnomon. Supporting evidence includes similarity to: 2 Proteins, and 100% coverage of the annotated genomic feature by RNAseq alignments, including 18 samples with support for all annotated introns (94 aa)			UCUN
MYH9	Derived by automated computational analysis using gene prediction method: Gnomon. Supporting evidence includes similarity to: 6 Proteins, and 100% coverage of the annotated genomic feature by RNAseq alignments, including 5 samples with support for all annotated introns (1986 aa)			UCUN
DDX3X	ATP-dependent RNA helicase DDX3X isoform X1 (661 aa)			UCUN
LSAMP	Derived by automated computational analysis using gene prediction method: Gnomon. Supporting evidence includes similarity to: 1 Protein, and 96% coverage of the annotated genomic feature by RNAseq alignments (222 aa)			UCUN
HNRNPA1	Derived by automated computational analysis using gene prediction method: Gnomon. Supporting evidence includes similarity to: 4 Proteins, and 100% coverage of the annotated genomic feature by RNAseq alignments, including 29 samples with support for all annotated introns (373 aa)			UCUN
UBA52	ubiquitin-60S ribosomal protein L40 (128 aa)			UCUN
HNRNPL	Heterogeneous nuclear ribonucleoprotein L (573 aa)			UCUN
RPL23A	60S ribosomal protein L23a isoform X1 (170 aa)			UCUN
AK1	Adenylate kinase isoenzyme 1 isoform X1 (246 aa)			UCUN
MYDGF	UPF0556 protein C19orf10 homolog (174 aa)			UCUN
STXBP1	Syntaxin-binding protein 1 isoform X1 (603 aa)			UCUN
LAMB1	Laminin subunit beta-1 (1786 aa)			UCUN
APCS	The sequence of the model RefSeq protein was modified relative to its source genomic sequence to represent the inferred complete CDS: substituted 1 base at 1 genomic stop codon (224 aa)			UCUN
HSPB1	Derived by automated computational analysis using gene prediction method: Gnomon. Supporting evidence includes similarity to: 4 Proteins, and 100% coverage of the annotated genomic feature by RNAseq alignments, including 28 samples with support for all annotated introns (201 aa)			UCUN
CFI	Derived by automated computational analysis using gene prediction method: Gnomon. Supporting evidence includes similarity to: 2 Proteins, and 100% coverage of the annotated genomic feature by RNAseq alignments, including 18 samples with support for all annotated introns (618 aa)			UCUN
NFASC	Neurofascin isoform X1 (1462 aa)			UCUN
RAB18	Derived by automated computational analysis using gene prediction method: Gnomon. Supporting evidence includes similarity to: 1 mRNA, 8 Proteins, and 100% coverage of the annotated genomic feature by RNAseq alignments, including 29 samples with support for all annotated introns (234 aa)			UCUN
CDC42	Cell division control protein 42 homolog isoform X1 (191 aa)			UCUN
AGT	Derived by automated computational analysis using gene prediction method: Gnomon. Supporting evidence includes similarity to: 3 Proteins, and 100% coverage of the annotated genomic feature by RNAseq alignments, including 27 samples with support for all annotated introns (476 aa)			UCUN
LASP1	LIM and SH3 domain protein 1 isoform X1 (260 aa)			UCUN
RPS7	Derived by automated computational analysis using gene prediction method: Gnomon. Supporting evidence includes similarity to: 17 Proteins, and 100% coverage of the annotated genomic feature by RNAseq alignments, including 30 samples with support for all annotated introns (194 aa)			UCUN
SERPING1	Factor XIIa inhibitor-like (468 aa)			UCUN
LPO	Derived by automated computational analysis using gene prediction method: Gnomon. Supporting evidence includes similarity to: 2 mRNAs, 9 Proteins, and 98% coverage of the annotated genomic feature by RNAseq alignments, including 1 sample with support for all annotated introns (725 aa)			UCUN
PRSS8	Prostasin (342 aa)			UCUN
ABCG2	Derived by automated computational analysis using gene prediction method: Gnomon. Supporting evidence includes similarity to: 1 mRNA, 6 Proteins, and 98% coverage of the annotated genomic feature by RNAseq alignments, including 3 samples with support for all annotated introns (670 aa)			UCUN
GAPDH	Derived by automated computational analysis using gene prediction method: Gnomon. Supporting evidence includes similarity to: 4 mRNAs, 22 Proteins, and 100% coverage of the annotated genomic feature by RNAseq alignments, including 30 samples with support for all annotated introns (333 aa)			UCUN
RPL7A	60S ribosomal protein L7a (266 aa)			UCUN
ALDOC	Derived by automated computational analysis using gene prediction method: Gnomon. Supporting evidence includes similarity to: 16 Proteins, and 100% coverage of the annotated genomic feature by RNAseq alignments, including 27 samples with support for all annotated introns (364 aa)			UCUN
PSAP	Proactivator polypeptide isoform X1 (528 aa)			UCUN
SDHA	Succinate dehydrogenase [ubiquinone] flavoprotein subunit, mitochondrial isoform X1 (665 aa)			UCUN
RPL27A	Derived by automated computational analysis using gene prediction method: Gnomon. Supporting evidence includes similarity to: 10 Proteins, and 100% coverage of the annotated genomic feature by RNAseq alignments, including 29 samples with support for all annotated introns (148 aa)			UCUN
ITIH4	Derived by automated computational analysis using gene prediction method: Gnomon. Supporting evidence includes similarity to: 2 Proteins, and 100% coverage of the annotated genomic feature by RNAseq alignments, including 10 samples with support for all annotated introns (904 aa)			UCUN
PGRMC1	Membrane-associated progesterone receptor component 1-like isoform X1 (194 aa)			UCUN
CLIC4	Derived by automated computational analysis using gene prediction method: Gnomon. Supporting evidence includes similarity to: 15 Proteins, and 100% coverage of the annotated genomic feature by RNAseq alignments, including 30 samples with support for all annotated introns (253 aa)			UCUN
RPS15A	40S ribosomal protein S15a-like (130 aa)			UCUN
HNRNPAB	The sequence of the model RefSeq protein was modified relative to its source genomic sequence to represent the inferred complete CDS: substituted 1 base at 1 genomic stop codon (274 aa)			UCUN
CSN2	Beta-casein (259 aa)			UCUN
CLEC3B	Derived by automated computational analysis using gene prediction method: Gnomon. Supporting evidence includes similarity to: 3 Proteins, and 100% coverage of the annotated genomic feature by RNAseq alignments, including 28 samples with support for all annotated introns (202 aa)			UCUN
NDUFA4	NADH dehydrogenase [ubiquinone] 1 alpha subcomplex subunit 4-like (82 aa)			UCUN
FGB	Derived by automated computational analysis using gene prediction method: Gnomon. Supporting evidence includes similarity to: 3 Proteins, and 100% coverage of the annotated genomic feature by RNAseq alignments, including 8 samples with support for all annotated introns (514 aa)			UCUN
CD109	Derived by automated computational analysis using gene prediction method: Gnomon. Supporting evidence includes similarity to: 100% coverage of the annotated genomic feature by RNAseq alignments, including 10 samples with support for all annotated introns (253 aa)			UCUN
IDH1	Derived by automated computational analysis using gene prediction method: Gnomon. Supporting evidence includes similarity to: 17 Proteins, and 100% coverage of the annotated genomic feature by RNAseq alignments, including 30 samples with support for all annotated introns (414 aa)			UCUN
NRGN	Neurogranin isoform X1 (78 aa)			UCUN
FGG	Fibrinogen gamma-B chain-like isoform X1 (443 aa)			UCUN
STX1B	syntaxin-1B (307 aa)			UCUN
IDH2	Derived by automated computational analysis using gene prediction method: Gnomon. Supporting evidence includes similarity to: 8 Proteins, and 100% coverage of the annotated genomic feature by RNAseq alignments, including 28 samples with support for all annotated introns (452 aa)			UCUN
ATP1A2	Derived by automated computational analysis using gene prediction method: Gnomon. Supporting evidence includes similarity to: 23 Proteins, and 100% coverage of the annotated genomic feature by RNAseq alignments, including 17 samples with support for all annotated introns (1020 aa)			UCUN
CLU	Derived by automated computational analysis using gene prediction method: Gnomon. Supporting evidence includes similarity to: 1 EST, 1 Protein, and 98% coverage of the annotated genomic feature by RNAseq alignments (441 aa)			UCUN
C6	Complement component C6 isoform X1 (932 aa)			UCUN
EIF5A	Derived by automated computational analysis using gene prediction method: Gnomon. Supporting evidence includes similarity to: 20 Proteins, and 100% coverage of the annotated genomic feature by RNAseq alignments, including 30 samples with support for all annotated introns (154 aa)			UCUN
HP	Haptoglobin (401 aa)			UCUN
B4GALT1	Beta-1,4-galactosyltransferase 1 (402 aa)			UCUN
HSP90AB1	Derived by automated computational analysis using gene prediction method: Gnomon. Supporting evidence includes similarity to: 1 mRNA, 1 EST, 36 Proteins, and 100% coverage of the annotated genomic feature by RNAseq alignments, including 30 samples with support for all annotated introns (724 aa)			UCUN
HMGCS1	hydroxymethylglutaryl-CoA synthase, cytoplasmic isoform X1 (547 aa)			UCUN
PDIA3	Protein disulfide-isomerase A3 (505 aa)			UCUN
CCT3	Derived by automated computational analysis using gene prediction method: Gnomon. Supporting evidence includes similarity to: 12 Proteins, and 100% coverage of the annotated genomic feature by RNAseq alignments, including 28 samples with support for all annotated introns (545 aa)			UCUN
ATP5A1	ATP synthase subunit alpha, mitochondrial isoform X1 (553 aa)			UCUN
CALU	Derived by automated computational analysis using gene prediction method: Gnomon. Supporting evidence includes similarity to: 7 Proteins, and 98% coverage of the annotated genomic feature by RNAseq alignments (323 aa)			UCUN
PLP1	Myelin proteolipid protein isoform X1 (277 aa)			UCUN
EHD2	Derived by automated computational analysis using gene prediction method: Gnomon. Supporting evidence includes similarity to: 14 Proteins, and 100% coverage of the annotated genomic feature by RNAseq alignments, including 26 samples with support for all annotated introns (543 aa)			UCUN
